# Supplementary material for: Identification of molecular pathways and candidate genes associated with cocks’ comb size trait by genome-wide transcriptome analysis
Source: Sci Rep. 2018 Jan 31;8:2015. doi: 10.1038/s41598-018-20373-6 (PMC5792444; doi:10.1038/s41598-018-20373-6)
Supplement: Supplementary file 1 — Table S1 [file 41598_2018_20373_MOESM1_ESM.xls]

## Sheet: Sheet1
Identification of molecular pathways and candidate genes associated with cocks' comb size trait by genome-wide transcriptome analysis Yifan Liu, Yunjie Tu, Ming Zhang, Gaige Ji, Kun Wang, Yanju Shan, Xiaojun Ju, Di Zhang, Jingting Shu, and Jianming Zou
Supplymentary Table S1 Statistics and annotation information about sequencing reads.
Sample	BC1	BC2	BC3	SC1	SC2	SC3
Raw reads	76141532	70524388	76216630	76699892	67463176	74000162
Clean reads	74439408	69213468	74927046	75224840	65729508	72724534
Clean reads ratio (%)	97.8	98.1	98.3	98.1	97.4	98.3
Q30 (%)	93.6	94.2	94.7	94.2	93.3	94.6
GC (%)	48	47	47	47	47	47
Total mapped	63839105	59268732	65511958	64726114	56518972	63577942
Total mapped (%)	85.8	85.6	87.4	86	86	87.4
Multiple mapped	4114598	3718483	4168009	3989474	3371336	4049826
Multiple mapped (%)	5.5	5.4	5.6	5.3	5.1	5.6
Uniquely mapped	59724507	55550249	61343949	60736640	53147636	59528116
Uniquely mapped (%)	80.2	80.3	81.9	80.7	80.9	81.9
