# Supplementary material for: Identification of molecular pathways and candidate genes associated with cocks’ comb size trait by genome-wide transcriptome analysis
Source: Sci Rep. 2018 Jan 31;8:2015. doi: 10.1038/s41598-018-20373-6 (PMC5792444; doi:10.1038/s41598-018-20373-6)
Supplement: Supplementary file 2 — Table S2 [file 41598_2018_20373_MOESM2_ESM.xls]

## Sheet: sheet1
Identification of molecular pathways and candidate genes associated with cocks' comb size trait by genome-wide transcriptome analysis Yifan Liu, Yunjie Tu, Ming Zhang, Gaige Ji, Kun Wang, Yanju Shan, Xiaojun Ju, Di Zhang, Jingting Shu, and Jianming Zou
Supplymentary Table S2 Novel predicted transcripts in chicken comb.
Chromosome	Novel gene	Novel transcript	+/-	Blocks	Coding ability	Sizes	Starts
NC_001323.1	XLOC_000001	TCONS_00000001	+	1	coding	16728	47
NC_006088.4	XLOC_000006	TCONS_00000020	+	1	noncoding	271	138043
NC_006088.4	XLOC_000019	TCONS_00000044	+	1	coding	606	568202
NC_006088.4	XLOC_000020	TCONS_00000045	+	1	noncoding	421	573652
NC_006088.4	XLOC_000021	TCONS_00000046	+	1	noncoding	434	574562
NC_006088.4	XLOC_000059	TCONS_00000147	+	1	noncoding	511	3265052
NC_006088.4	XLOC_000060	TCONS_00000148	+	1	noncoding	1171	3273350
NC_006088.4	XLOC_000061	TCONS_00000149	+	1	noncoding	428	3290218
NC_006088.4	XLOC_000062	TCONS_00000161	+	1	coding	2099	3407628
NC_006088.4	XLOC_000062	TCONS_00000162	+	1	noncoding	983	3409797
NC_006088.4	XLOC_000063	TCONS_00000160	+	1	noncoding	811	3404545
NC_006088.4	XLOC_000066	TCONS_00000176	+	1	noncoding	1127	3536989
NC_006088.4	XLOC_000070	TCONS_00000185	+	1	noncoding	242	4109786
NC_006088.4	XLOC_000076	TCONS_00000200	+	1	noncoding	493	4521131
NC_006088.4	XLOC_000077	TCONS_00000201	+	1	noncoding	485	4524471
NC_006088.4	XLOC_000078	TCONS_00000202	+	1	noncoding	552	4526281
NC_006088.4	XLOC_000079	TCONS_00000203	+	1	coding	2053	4526889
NC_006088.4	XLOC_000082	TCONS_00000208	+	1	noncoding	1841	5695894
NC_006088.4	XLOC_000083	TCONS_00000209	+	1	noncoding	1465	5697974
NC_006088.4	XLOC_000084	TCONS_00000210	+	1	noncoding	708	5699970
NC_006088.4	XLOC_000085	TCONS_00000211	+	1	noncoding	1329	5706434
NC_006088.4	XLOC_000086	TCONS_00000212	+	1	noncoding	2909	5708091
NC_006088.4	XLOC_000087	TCONS_00000213	+	1	noncoding	639	5735732
NC_006088.4	XLOC_000088	TCONS_00000214	+	1	noncoding	379	5737078
NC_006088.4	XLOC_000090	TCONS_00000223	+	1	noncoding	388	5981658
NC_006088.4	XLOC_000097	TCONS_00000234	+	1	noncoding	1392	6295199
NC_006088.4	XLOC_000098	TCONS_00000235	+	1	noncoding	1706	6297256
NC_006088.4	XLOC_000105	TCONS_00000246	+	1	noncoding	1184	6620340
NC_006088.4	XLOC_000106	TCONS_00000247	+	1	noncoding	1033	6621691
NC_006088.4	XLOC_000107	TCONS_00000248	+	1	noncoding	646	6623982
NC_006088.4	XLOC_000109	TCONS_00000250	+	1	noncoding	467	6667354
NC_006088.4	XLOC_000110	TCONS_00000251	+	1	noncoding	2587	6667961
NC_006088.4	XLOC_000111	TCONS_00000252	+	1	noncoding	1013	6670704
NC_006088.4	XLOC_000112	TCONS_00000253	+	1	noncoding	951	6672074
NC_006088.4	XLOC_000113	TCONS_00000254	+	1	noncoding	3489	6673098
NC_006088.4	XLOC_000114	TCONS_00000255	+	1	coding	4676	6676821
NC_006088.4	XLOC_000115	TCONS_00000256	+	1	noncoding	612	6682549
NC_006088.4	XLOC_000126	TCONS_00000290	+	1	noncoding	373	9089867
NC_006088.4	XLOC_000132	TCONS_00000303	+	1	noncoding	292	10620100
NC_006088.4	XLOC_000138	TCONS_00000314	+	1	noncoding	360	11331370
NC_006088.4	XLOC_000139	TCONS_00000315	+	1	noncoding	2781	11412347
NC_006088.4	XLOC_000148	TCONS_00000335	+	1	noncoding	4351	12560778
NC_006088.4	XLOC_000168	TCONS_00000383	+	1	noncoding	596	14017108
NC_006088.4	XLOC_000191	TCONS_00000425	+	1	noncoding	1873	14924391
NC_006088.4	XLOC_000212	TCONS_00000489	+	1	noncoding	2349	19349075
NC_006088.4	XLOC_000213	TCONS_00000492	+	1	coding	4513	19356649
NC_006088.4	XLOC_000214	TCONS_00000493	+	1	noncoding	231	19688057
NC_006088.4	XLOC_000217	TCONS_00000501	+	1	noncoding	743	20141161
NC_006088.4	XLOC_000225	TCONS_00000517	+	1	noncoding	1191	20739896
NC_006088.4	XLOC_000226	TCONS_00000518	+	1	noncoding	2083	20743761
NC_006088.4	XLOC_000227	TCONS_00000519	+	1	noncoding	478	20748632
NC_006088.4	XLOC_000241	TCONS_00000565	+	1	noncoding	542	23447803
NC_006088.4	XLOC_000242	TCONS_00000566	+	1	noncoding	1148	23448702
NC_006088.4	XLOC_000251	TCONS_00000596	+	1	noncoding	1377	25097247
NC_006088.4	XLOC_000252	TCONS_00000603	+	1	noncoding	1292	25129748
NC_006088.4	XLOC_000253	TCONS_00000604	+	1	noncoding	1556	25137111
NC_006088.4	XLOC_000254	TCONS_00000605	+	1	noncoding	764	25142451
NC_006088.4	XLOC_000255	TCONS_00000606	+	1	noncoding	524	25146015
NC_006088.4	XLOC_000256	TCONS_00000608	+	1	noncoding	821	25154956
NC_006088.4	XLOC_000257	TCONS_00000609	+	1	noncoding	1067	25155983
NC_006088.4	XLOC_000258	TCONS_00000610	+	1	noncoding	1661	25157563
NC_006088.4	XLOC_000259	TCONS_00000611	+	1	noncoding	1198	25159407
NC_006088.4	XLOC_000260	TCONS_00000612	+	1	noncoding	1097	25160731
NC_006088.4	XLOC_000261	TCONS_00000613	+	1	coding	1124	25165830
NC_006088.4	XLOC_000262	TCONS_00000614	+	1	coding	2713	25170417
NC_006088.4	XLOC_000264	TCONS_00000620	+	1	coding	3531	26655828
NC_006088.4	XLOC_000269	TCONS_00000630	+	1	noncoding	945	26838475
NC_006088.4	XLOC_000270	TCONS_00000631	+	1	noncoding	1559	26928083
NC_006088.4	XLOC_000284	TCONS_00000671	+	1	coding	971	29535884
NC_006088.4	XLOC_000285	TCONS_00000672	+	1	noncoding	4057	29536975
NC_006088.4	XLOC_000286	TCONS_00000673	+	1	noncoding	1389	29541099
NC_006088.4	XLOC_000293	TCONS_00000701	+	1	noncoding	525	30907177
NC_006088.4	XLOC_000295	TCONS_00000703	+	1	noncoding	495	30970302
NC_006088.4	XLOC_000296	TCONS_00000704	+	1	noncoding	1604	30975735
NC_006088.4	XLOC_000297	TCONS_00000705	+	1	noncoding	1229	30977707
NC_006088.4	XLOC_000298	TCONS_00000706	+	1	noncoding	1272	30979630
NC_006088.4	XLOC_000299	TCONS_00000707	+	1	noncoding	2001	31005398
NC_006088.4	XLOC_000300	TCONS_00000708	+	1	noncoding	4167	31020602
NC_006088.4	XLOC_000301	TCONS_00000709	+	1	noncoding	453	31099329
NC_006088.4	XLOC_000305	TCONS_00000717	+	1	noncoding	564	32133036
NC_006088.4	XLOC_000311	TCONS_00000734	+	1	noncoding	3893	33060372
NC_006088.4	XLOC_000312	TCONS_00000735	+	1	noncoding	1215	33066603
NC_006088.4	XLOC_000313	TCONS_00000736	+	1	noncoding	960	33068810
NC_006088.4	XLOC_000317	TCONS_00000741	+	1	noncoding	453	33413352
NC_006088.4	XLOC_000318	TCONS_00000742	+	1	noncoding	509	33417041
NC_006088.4	XLOC_000364	TCONS_00000849	+	1	noncoding	2623	36403158
NC_006088.4	XLOC_000366	TCONS_00000854	+	1	noncoding	282	36431478
NC_006088.4	XLOC_000372	TCONS_00000867	+	1	coding	703	37787493
NC_006088.4	XLOC_000376	TCONS_00000875	+	1	noncoding	2859	37973998
NC_006088.4	XLOC_000377	TCONS_00000876	+	1	noncoding	813	38002408
NC_006088.4	XLOC_000390	TCONS_00000909	+	1	noncoding	979	39689065
NC_006088.4	XLOC_000391	TCONS_00000910	+	1	noncoding	327	39691190
NC_006088.4	XLOC_000405	TCONS_00000944	+	1	noncoding	643	40773777
NC_006088.4	XLOC_000412	TCONS_00000966	+	1	noncoding	566	42892681
NC_006088.4	XLOC_000413	TCONS_00000967	+	1	noncoding	956	42895288
NC_006088.4	XLOC_000414	TCONS_00000968	+	1	noncoding	1155	42896745
NC_006088.4	XLOC_000415	TCONS_00000969	+	1	noncoding	3266	42898052
NC_006088.4	XLOC_000416	TCONS_00000970	+	1	coding	978	43036272
NC_006088.4	XLOC_000417	TCONS_00000977	+	1	noncoding	1525	43299128
NC_006088.4	XLOC_000418	TCONS_00000972	+	1	noncoding	322	43294478
NC_006088.4	XLOC_000419	TCONS_00000974	+	1	noncoding	1140	43295948
NC_006088.4	XLOC_000420	TCONS_00000981	+	1	noncoding	206	43304947
NC_006088.4	XLOC_000421	TCONS_00000983	+	1	noncoding	553	43309547
NC_006088.4	XLOC_000422	TCONS_00000984	+	1	noncoding	463	43317863
NC_006088.4	XLOC_000423	TCONS_00000985	+	1	noncoding	1681	43318382
NC_006088.4	XLOC_000425	TCONS_00000987	+	1	noncoding	2297	44689878
NC_006088.4	XLOC_000426	TCONS_00000988	+	1	coding	747	44692634
NC_006088.4	XLOC_000435	TCONS_00001002	+	1	noncoding	726	44896729
NC_006088.4	XLOC_000441	TCONS_00001014	+	1	noncoding	1152	44983227
NC_006088.4	XLOC_000442	TCONS_00001015	+	1	noncoding	288	44985193
NC_006088.4	XLOC_000450	TCONS_00001031	+	1	noncoding	597	45497490
NC_006088.4	XLOC_000451	TCONS_00001032	+	1	noncoding	649	45498304
NC_006088.4	XLOC_000452	TCONS_00001033	+	1	noncoding	1015	45502921
NC_006088.4	XLOC_000453	TCONS_00001034	+	1	noncoding	6004	45508351
NC_006088.4	XLOC_000454	TCONS_00001035	+	1	coding	1887	45514684
NC_006088.4	XLOC_000455	TCONS_00001036	+	1	noncoding	678	45516702
NC_006088.4	XLOC_000456	TCONS_00001037	+	1	noncoding	789	45518759
NC_006088.4	XLOC_000457	TCONS_00001040	+	1	noncoding	12102	45519752
NC_006088.4	XLOC_000459	TCONS_00001044	+	1	noncoding	199	45597424
NC_006088.4	XLOC_000467	TCONS_00001065	+	1	noncoding	452	46334683
NC_006088.4	XLOC_000489	TCONS_00001125	+	1	noncoding	379	48104307
NC_006088.4	XLOC_000491	TCONS_00001127	+	1	noncoding	829	48115554
NC_006088.4	XLOC_000493	TCONS_00001129	+	1	noncoding	1104	48121968
NC_006088.4	XLOC_000496	TCONS_00001137	+	1	noncoding	1454	48172292
NC_006088.4	XLOC_000509	TCONS_00001159	+	1	noncoding	349	48774606
NC_006088.4	XLOC_000540	TCONS_00001238	+	1	noncoding	1064	49690046
NC_006088.4	XLOC_000544	TCONS_00001246	+	1	noncoding	1210	49873352
NC_006088.4	XLOC_000545	TCONS_00001247	+	1	noncoding	2959	49907023
NC_006088.4	XLOC_000546	TCONS_00001250	+	1	noncoding	1453	49916290
NC_006088.4	XLOC_000597	TCONS_00001381	+	1	noncoding	2841	51682533
NC_006088.4	XLOC_000598	TCONS_00001382	+	1	noncoding	934	51686445
NC_006088.4	XLOC_000609	TCONS_00001413	+	1	noncoding	447	52162502
NC_006088.4	XLOC_000610	TCONS_00001414	+	1	noncoding	1019	52163329
NC_006088.4	XLOC_000623	TCONS_00001436	+	1	noncoding	609	54049290
NC_006088.4	XLOC_000642	TCONS_00001469	+	1	noncoding	444	55498419
NC_006088.4	XLOC_000643	TCONS_00001470	+	1	noncoding	1386	55499700
NC_006088.4	XLOC_000649	TCONS_00001480	+	1	noncoding	716	55648404
NC_006088.4	XLOC_000658	TCONS_00001498	+	1	coding	1506	56368810
NC_006088.4	XLOC_000659	TCONS_00001499	+	1	coding	2014	56370864
NC_006088.4	XLOC_000669	TCONS_00001518	+	1	noncoding	450	57317903
NC_006088.4	XLOC_000670	TCONS_00001519	+	1	noncoding	1269	57320882
NC_006088.4	XLOC_000671	TCONS_00001520	+	1	noncoding	237	57323721
NC_006088.4	XLOC_000684	TCONS_00001542	+	1	noncoding	865	58586839
NC_006088.4	XLOC_000685	TCONS_00001543	+	1	noncoding	526	58588105
NC_006088.4	XLOC_000686	TCONS_00001544	+	1	noncoding	735	58591617
NC_006088.4	XLOC_000693	TCONS_00001559	+	1	noncoding	9493	58732906
NC_006088.4	XLOC_000713	TCONS_00001608	+	1	noncoding	663	59948350
NC_006088.4	XLOC_000758	TCONS_00001707	+	1	noncoding	794	62158350
NC_006088.4	XLOC_000761	TCONS_00001710	+	1	noncoding	1301	62269697
NC_006088.4	XLOC_000762	TCONS_00001711	+	1	noncoding	2185	62273314
NC_006088.4	XLOC_000763	TCONS_00001712	+	1	coding	3273	62275603
NC_006088.4	XLOC_000764	TCONS_00001713	+	1	coding	1566	62279357
NC_006088.4	XLOC_000771	TCONS_00001725	+	1	noncoding	280	63201409
NC_006088.4	XLOC_000772	TCONS_00001726	+	1	noncoding	2031	63202354
NC_006088.4	XLOC_000773	TCONS_00001727	+	1	noncoding	432	63204619
NC_006088.4	XLOC_000774	TCONS_00001728	+	1	noncoding	1068	63205173
NC_006088.4	XLOC_000775	TCONS_00001729	+	1	noncoding	640	63230826
NC_006088.4	XLOC_000777	TCONS_00001734	+	1	noncoding	710	63318059
NC_006088.4	XLOC_000781	TCONS_00001756	+	1	noncoding	2305	64586304
NC_006088.4	XLOC_000784	TCONS_00001770	+	1	noncoding	563	64801113
NC_006088.4	XLOC_000785	TCONS_00001771	+	1	noncoding	2441	64802154
NC_006088.4	XLOC_000786	TCONS_00001784	+	1	noncoding	4982	64820841
NC_006088.4	XLOC_000787	TCONS_00001785	+	1	noncoding	1272	64929777
NC_006088.4	XLOC_000788	TCONS_00001786	+	1	noncoding	403	64932301
NC_006088.4	XLOC_000789	TCONS_00001787	+	1	noncoding	488	64933371
NC_006088.4	XLOC_000796	TCONS_00001800	+	1	noncoding	3202	65585171
NC_006088.4	XLOC_000797	TCONS_00001813	+	1	noncoding	708	66554324
NC_006088.4	XLOC_000801	TCONS_00001828	+	1	noncoding	828	66759919
NC_006088.4	XLOC_000802	TCONS_00001829	+	1	noncoding	938	66761071
NC_006088.4	XLOC_000803	TCONS_00001830	+	1	noncoding	7732	66762338
NC_006088.4	XLOC_000816	TCONS_00001867	+	1	noncoding	1099	67688737
NC_006088.4	XLOC_000849	TCONS_00001950	+	1	noncoding	1836	70968404
NC_006088.4	XLOC_000850	TCONS_00001953	+	1	noncoding	1335	71113145
NC_006088.4	XLOC_000851	TCONS_00001963	+	1	coding	11404	71175023
NC_006088.4	XLOC_000852	TCONS_00001955	+	1	coding	2018	71135599
NC_006088.4	XLOC_000853	TCONS_00001956	+	1	noncoding	1594	71137704
NC_006088.4	XLOC_000854	TCONS_00001957	+	1	noncoding	224	71157632
NC_006088.4	XLOC_000855	TCONS_00001958	+	1	noncoding	922	71161481
NC_006088.4	XLOC_000856	TCONS_00001959	+	1	noncoding	257	71162706
NC_006088.4	XLOC_000857	TCONS_00001960	+	1	noncoding	605	71163023
NC_006088.4	XLOC_000858	TCONS_00001964	+	1	noncoding	1020	71187931
NC_006088.4	XLOC_000859	TCONS_00001965	+	1	noncoding	710	71189317
NC_006088.4	XLOC_000860	TCONS_00001977	+	1	noncoding	418	71281599
NC_006088.4	XLOC_000861	TCONS_00001978	+	1	noncoding	1399	71285946
NC_006088.4	XLOC_000863	TCONS_00001980	+	1	noncoding	666	71308652
NC_006088.4	XLOC_000871	TCONS_00001997	+	1	noncoding	572	71456586
NC_006088.4	XLOC_000875	TCONS_00002003	+	1	noncoding	2649	71874634
NC_006088.4	XLOC_000878	TCONS_00002012	+	1	noncoding	882	72032727
NC_006088.4	XLOC_000879	TCONS_00002013	+	1	noncoding	2364	72034919
NC_006088.4	XLOC_000882	TCONS_00002022	+	1	noncoding	1084	72188265
NC_006088.4	XLOC_000883	TCONS_00002023	+	1	noncoding	393	72189448
NC_006088.4	XLOC_000884	TCONS_00002026	+	1	noncoding	625	72235817
NC_006088.4	XLOC_000886	TCONS_00002029	+	1	noncoding	1357	72293624
NC_006088.4	XLOC_000887	TCONS_00002030	+	1	noncoding	621	72295264
NC_006088.4	XLOC_000898	TCONS_00002058	+	1	coding	3207	72845749
NC_006088.4	XLOC_000899	TCONS_00002060	+	1	noncoding	705	72863723
NC_006088.4	XLOC_000900	TCONS_00002061	+	1	noncoding	2689	72892155
NC_006088.4	XLOC_000901	TCONS_00002062	+	1	noncoding	223	72923891
NC_006088.4	XLOC_000904	TCONS_00002075	+	1	noncoding	2652	73230270
NC_006088.4	XLOC_000905	TCONS_00002076	+	1	noncoding	783	73283646
NC_006088.4	XLOC_000907	TCONS_00002078	+	1	noncoding	2176	73499477
NC_006088.4	XLOC_000909	TCONS_00002080	+	1	noncoding	4348	73514049
NC_006088.4	XLOC_000910	TCONS_00002081	+	1	coding	1498	73520245
NC_006088.4	XLOC_000911	TCONS_00002085	+	1	coding	3543	73649523
NC_006088.4	XLOC_000917	TCONS_00002100	+	1	noncoding	4692	74590224
NC_006088.4	XLOC_000918	TCONS_00002101	+	1	coding	6272	74599989
NC_006088.4	XLOC_000919	TCONS_00002102	+	1	noncoding	1344	74609672
NC_006088.4	XLOC_000920	TCONS_00002103	+	1	noncoding	1642	74611423
NC_006088.4	XLOC_000921	TCONS_00002104	+	1	coding	963	75156679
NC_006088.4	XLOC_000928	TCONS_00002135	+	1	noncoding	1098	75688241
NC_006088.4	XLOC_000930	TCONS_00002137	+	1	noncoding	3879	75736385
NC_006088.4	XLOC_000931	TCONS_00002138	+	1	noncoding	651	75742162
NC_006088.4	XLOC_000942	TCONS_00002167	+	1	noncoding	672	76080613
NC_006088.4	XLOC_000960	TCONS_00002207	+	1	noncoding	1280	77085712
NC_006088.4	XLOC_000961	TCONS_00002208	+	1	noncoding	984	77115970
NC_006088.4	XLOC_000981	TCONS_00002259	+	1	noncoding	751	77447906
NC_006088.4	XLOC_000982	TCONS_00002260	+	1	noncoding	464	77448935
NC_006088.4	XLOC_000983	TCONS_00002261	+	1	noncoding	2963	77449525
NC_006088.4	XLOC_000984	TCONS_00002263	+	1	noncoding	1000	77460551
NC_006088.4	XLOC_000990	TCONS_00002279	+	1	coding	683	77602384
NC_006088.4	XLOC_000996	TCONS_00002290	+	1	noncoding	474	77773249
NC_006088.4	XLOC_000997	TCONS_00002291	+	1	noncoding	579	77773845
NC_006088.4	XLOC_001010	TCONS_00002329	+	1	noncoding	2867	78644372
NC_006088.4	XLOC_001027	TCONS_00002382	+	1	noncoding	272	79348500
NC_006088.4	XLOC_001040	TCONS_00002409	+	1	noncoding	958	79930424
NC_006088.4	XLOC_001043	TCONS_00002415	+	1	noncoding	1010	79955083
NC_006088.4	XLOC_001044	TCONS_00002416	+	1	noncoding	1034	79957927
NC_006088.4	XLOC_001059	TCONS_00002445	+	1	noncoding	1447	82454449
NC_006088.4	XLOC_001081	TCONS_00002498	+	1	noncoding	501	83795006
NC_006088.4	XLOC_001082	TCONS_00002499	+	1	noncoding	548	83798242
NC_006088.4	XLOC_001083	TCONS_00002500	+	1	noncoding	1554	83822437
NC_006088.4	XLOC_001113	TCONS_00002575	+	1	noncoding	478	86342763
NC_006088.4	XLOC_001114	TCONS_00002576	+	1	noncoding	352	86378802
NC_006088.4	XLOC_001115	TCONS_00002577	+	1	noncoding	1444	86419173
NC_006088.4	XLOC_001116	TCONS_00002578	+	1	noncoding	276	86420951
NC_006088.4	XLOC_001129	TCONS_00002610	+	1	noncoding	509	88298923
NC_006088.4	XLOC_001136	TCONS_00002633	+	1	noncoding	340	88569791
NC_006088.4	XLOC_001137	TCONS_00002634	+	1	noncoding	338	88570272
NC_006088.4	XLOC_001138	TCONS_00002635	+	1	noncoding	622	88571142
NC_006088.4	XLOC_001145	TCONS_00002659	+	1	noncoding	324	88744664
NC_006088.4	XLOC_001146	TCONS_00002660	+	1	noncoding	513	88746746
NC_006088.4	XLOC_001147	TCONS_00002661	+	1	noncoding	568	88747462
NC_006088.4	XLOC_001148	TCONS_00002662	+	1	noncoding	271	88749320
NC_006088.4	XLOC_001155	TCONS_00002671	+	1	noncoding	289	89012495
NC_006088.4	XLOC_001161	TCONS_00002702	+	1	noncoding	682	89784765
NC_006088.4	XLOC_001162	TCONS_00002705	+	1	noncoding	549	89796776
NC_006088.4	XLOC_001163	TCONS_00002706	+	1	noncoding	988	89809587
NC_006088.4	XLOC_001164	TCONS_00002707	+	1	noncoding	906	89812733
NC_006088.4	XLOC_001165	TCONS_00002708	+	1	noncoding	301	89823066
NC_006088.4	XLOC_001166	TCONS_00002709	+	1	noncoding	189	89825022
NC_006088.4	XLOC_001167	TCONS_00002710	+	1	noncoding	744	89831996
NC_006088.4	XLOC_001168	TCONS_00002711	+	1	coding	1260	90084938
NC_006088.4	XLOC_001169	TCONS_00002712	+	1	noncoding	1289	90086344
NC_006088.4	XLOC_001173	TCONS_00002722	+	1	noncoding	519	91402316
NC_006088.4	XLOC_001176	TCONS_00002725	+	1	noncoding	608	91600131
NC_006088.4	XLOC_001180	TCONS_00002734	+	1	noncoding	453	91989225
NC_006088.4	XLOC_001194	TCONS_00002776	+	1	noncoding	535	92567270
NC_006088.4	XLOC_001195	TCONS_00002777	+	1	coding	573	92786959
NC_006088.4	XLOC_001196	TCONS_00002778	+	1	noncoding	2937	92886193
NC_006088.4	XLOC_001199	TCONS_00002782	+	1	noncoding	3455	92980420
NC_006088.4	XLOC_001200	TCONS_00002783	+	1	noncoding	489	92984348
NC_006088.4	XLOC_001201	TCONS_00002784	+	1	noncoding	674	92991765
NC_006088.4	XLOC_001202	TCONS_00002785	+	1	noncoding	533	93017946
NC_006088.4	XLOC_001203	TCONS_00002786	+	1	noncoding	1808	93020303
NC_006088.4	XLOC_001215	TCONS_00002821	+	1	noncoding	4308	99051011
NC_006088.4	XLOC_001216	TCONS_00002822	+	1	noncoding	564	99056162
NC_006088.4	XLOC_001217	TCONS_00002823	+	1	noncoding	499	99057574
NC_006088.4	XLOC_001218	TCONS_00002824	+	1	noncoding	1289	99058290
NC_006088.4	XLOC_001219	TCONS_00002835	+	1	noncoding	3409	99149262
NC_006088.4	XLOC_001220	TCONS_00002827	+	1	noncoding	770	99068601
NC_006088.4	XLOC_001221	TCONS_00002828	+	1	noncoding	543	99070449
NC_006088.4	XLOC_001222	TCONS_00002829	+	1	noncoding	941	99071105
NC_006088.4	XLOC_001223	TCONS_00002830	+	1	noncoding	1619	99072940
NC_006088.4	XLOC_001224	TCONS_00002833	+	1	noncoding	1071	99143269
NC_006088.4	XLOC_001225	TCONS_00002836	+	1	noncoding	707	99158187
NC_006088.4	XLOC_001226	TCONS_00002837	+	1	noncoding	1280	99159205
NC_006088.4	XLOC_001227	TCONS_00002838	+	1	noncoding	771	99233848
NC_006088.4	XLOC_001238	TCONS_00002859	+	1	noncoding	1379	103039032
NC_006088.4	XLOC_001239	TCONS_00002860	+	1	coding	3857	103040671
NC_006088.4	XLOC_001240	TCONS_00002861	+	1	noncoding	309	103044917
NC_006088.4	XLOC_001241	TCONS_00002862	+	1	noncoding	827	103049625
NC_006088.4	XLOC_001242	TCONS_00002863	+	1	noncoding	1093	103109170
NC_006088.4	XLOC_001243	TCONS_00002864	+	1	coding	1935	103110496
NC_006088.4	XLOC_001244	TCONS_00002865	+	1	noncoding	738	103693406
NC_006088.4	XLOC_001250	TCONS_00002887	+	1	noncoding	706	104122204
NC_006088.4	XLOC_001251	TCONS_00002888	+	1	noncoding	1091	104126298
NC_006088.4	XLOC_001252	TCONS_00002889	+	1	noncoding	1384	104128699
NC_006088.4	XLOC_001253	TCONS_00002890	+	1	noncoding	1734	104132635
NC_006088.4	XLOC_001273	TCONS_00002957	+	1	noncoding	1136	105596847
NC_006088.4	XLOC_001274	TCONS_00002955	+	1	noncoding	827	105594990
NC_006088.4	XLOC_001275	TCONS_00002958	+	1	noncoding	1024	105598450
NC_006088.4	XLOC_001277	TCONS_00002960	+	1	noncoding	704	105782273
NC_006088.4	XLOC_001278	TCONS_00002961	+	1	noncoding	646	105791656
NC_006088.4	XLOC_001279	TCONS_00002962	+	1	noncoding	333	105792394
NC_006088.4	XLOC_001297	TCONS_00003011	+	1	noncoding	382	107995430
NC_006088.4	XLOC_001311	TCONS_00003050	+	1	noncoding	1341	109143551
NC_006088.4	XLOC_001331	TCONS_00003094	+	1	noncoding	763	110343353
NC_006088.4	XLOC_001332	TCONS_00003095	+	1	noncoding	640	110519657
NC_006088.4	XLOC_001333	TCONS_00003098	+	1	noncoding	5196	110542938
NC_006088.4	XLOC_001334	TCONS_00003099	+	1	noncoding	1277	110557688
NC_006088.4	XLOC_001338	TCONS_00003105	+	1	noncoding	776	110577944
NC_006088.4	XLOC_001339	TCONS_00003106	+	1	noncoding	1706	110578777
NC_006088.4	XLOC_001340	TCONS_00003107	+	1	noncoding	619	110590529
NC_006088.4	XLOC_001341	TCONS_00003108	+	1	noncoding	1309	110591951
NC_006088.4	XLOC_001342	TCONS_00003109	+	1	noncoding	343	110596646
NC_006088.4	XLOC_001343	TCONS_00003110	+	1	noncoding	479	110601744
NC_006088.4	XLOC_001344	TCONS_00003111	+	1	noncoding	2598	110605033
NC_006088.4	XLOC_001345	TCONS_00003112	+	1	coding	4806	110608743
NC_006088.4	XLOC_001347	TCONS_00003115	+	1	noncoding	1516	110650061
NC_006088.4	XLOC_001348	TCONS_00003116	+	1	noncoding	821	110652589
NC_006088.4	XLOC_001349	TCONS_00003117	+	1	noncoding	970	110654674
NC_006088.4	XLOC_001351	TCONS_00003125	+	1	coding	6402	110982243
NC_006088.4	XLOC_001352	TCONS_00003126	+	1	noncoding	1354	111006729
NC_006088.4	XLOC_001361	TCONS_00003153	+	1	noncoding	795	112049625
NC_006088.4	XLOC_001363	TCONS_00003155	+	1	noncoding	1268	112177369
NC_006088.4	XLOC_001369	TCONS_00003173	+	1	noncoding	1470	112638431
NC_006088.4	XLOC_001370	TCONS_00003174	+	1	noncoding	426	112640418
NC_006088.4	XLOC_001371	TCONS_00003175	+	1	noncoding	449	112641043
NC_006088.4	XLOC_001372	TCONS_00003176	+	1	noncoding	582	112759346
NC_006088.4	XLOC_001383	TCONS_00003195	+	1	noncoding	2379	113144482
NC_006088.4	XLOC_001388	TCONS_00003226	+	1	noncoding	1602	118209844
NC_006088.4	XLOC_001389	TCONS_00003228	+	1	noncoding	1448	118211527
NC_006088.4	XLOC_001390	TCONS_00003229	+	1	noncoding	649	118214125
NC_006088.4	XLOC_001391	TCONS_00003230	+	1	noncoding	565	118217047
NC_006088.4	XLOC_001392	TCONS_00003231	+	1	noncoding	1237	118217951
NC_006088.4	XLOC_001397	TCONS_00003244	+	1	noncoding	589	118316361
NC_006088.4	XLOC_001400	TCONS_00003248	+	1	noncoding	500	118419950
NC_006088.4	XLOC_001401	TCONS_00003249	+	1	noncoding	956	118767259
NC_006088.4	XLOC_001406	TCONS_00003259	+	1	noncoding	1381	119837416
NC_006088.4	XLOC_001407	TCONS_00003260	+	1	noncoding	534	119838969
NC_006088.4	XLOC_001408	TCONS_00003261	+	1	noncoding	1161	119840878
NC_006088.4	XLOC_001409	TCONS_00003262	+	1	noncoding	1321	119842505
NC_006088.4	XLOC_001441	TCONS_00003353	+	1	noncoding	399	122979144
NC_006088.4	XLOC_001442	TCONS_00003354	+	1	noncoding	680	123292001
NC_006088.4	XLOC_001443	TCONS_00003355	+	1	noncoding	446	123296754
NC_006088.4	XLOC_001444	TCONS_00003356	+	1	noncoding	1448	123297484
NC_006088.4	XLOC_001453	TCONS_00003387	+	1	noncoding	6214	124732523
NC_006088.4	XLOC_001454	TCONS_00003388	+	1	noncoding	744	124739836
NC_006088.4	XLOC_001455	TCONS_00003389	+	1	noncoding	370	124964574
NC_006088.4	XLOC_001457	TCONS_00003391	+	1	noncoding	206	125376820
NC_006088.4	XLOC_001463	TCONS_00003413	+	1	noncoding	340	126585221
NC_006088.4	XLOC_001467	TCONS_00003425	+	1	noncoding	201	128216759
NC_006088.4	XLOC_001473	TCONS_00003434	+	1	noncoding	2445	128388838
NC_006088.4	XLOC_001479	TCONS_00003453	+	1	noncoding	622	128668257
NC_006088.4	XLOC_001480	TCONS_00003457	+	1	noncoding	9202	128669354
NC_006088.4	XLOC_001502	TCONS_00003490	+	1	coding	1143	129301832
NC_006088.4	XLOC_001509	TCONS_00003511	+	1	noncoding	1193	130244051
NC_006088.4	XLOC_001512	TCONS_00003522	+	1	coding	1410	130354170
NC_006088.4	XLOC_001513	TCONS_00003523	+	1	coding	2811	130355745
NC_006088.4	XLOC_001514	TCONS_00003526	+	1	noncoding	1017	130373823
NC_006088.4	XLOC_001519	TCONS_00003548	+	1	noncoding	382	131303282
NC_006088.4	XLOC_001523	TCONS_00003552	+	1	noncoding	643	131506037
NC_006088.4	XLOC_001537	TCONS_00003579	+	1	noncoding	638	132696688
NC_006088.4	XLOC_001538	TCONS_00003580	+	1	noncoding	3358	132698915
NC_006088.4	XLOC_001546	TCONS_00003607	+	1	noncoding	324	133650647
NC_006088.4	XLOC_001550	TCONS_00003626	+	1	noncoding	284	133856476
NC_006088.4	XLOC_001570	TCONS_00003678	+	1	noncoding	696	135451828
NC_006088.4	XLOC_001571	TCONS_00003679	+	1	noncoding	1381	135458557
NC_006088.4	XLOC_001572	TCONS_00003680	+	1	noncoding	644	135488687
NC_006088.4	XLOC_001573	TCONS_00003681	+	1	noncoding	910	135496415
NC_006088.4	XLOC_001574	TCONS_00003682	+	1	noncoding	622	135498075
NC_006088.4	XLOC_001575	TCONS_00003683	+	1	noncoding	681	135503048
NC_006088.4	XLOC_001599	TCONS_00003726	+	1	noncoding	1814	136862514
NC_006088.4	XLOC_001600	TCONS_00003727	+	1	noncoding	356	136865526
NC_006088.4	XLOC_001601	TCONS_00003728	+	1	noncoding	922	136866004
NC_006088.4	XLOC_001617	TCONS_00003760	+	1	noncoding	1535	139276111
NC_006088.4	XLOC_001618	TCONS_00003761	+	1	coding	2590	139278761
NC_006088.4	XLOC_001620	TCONS_00003765	+	1	noncoding	499	140046687
NC_006088.4	XLOC_001639	TCONS_00003805	+	1	coding	1656	144511980
NC_006088.4	XLOC_001640	TCONS_00003806	+	1	noncoding	884	144515793
NC_006088.4	XLOC_001641	TCONS_00003807	+	1	noncoding	1198	144516820
NC_006088.4	XLOC_001642	TCONS_00003808	+	1	noncoding	1247	144518110
NC_006088.4	XLOC_001643	TCONS_00003809	+	1	noncoding	7383	144519413
NC_006088.4	XLOC_001645	TCONS_00003812	+	1	noncoding	692	144646913
NC_006088.4	XLOC_001646	TCONS_00003813	+	1	noncoding	1462	144648289
NC_006088.4	XLOC_001649	TCONS_00003821	+	1	noncoding	364	144795803
NC_006088.4	XLOC_001655	TCONS_00003831	+	1	noncoding	774	145322896
NC_006088.4	XLOC_001663	TCONS_00003849	+	1	noncoding	966	148032280
NC_006088.4	XLOC_001664	TCONS_00003850	+	1	noncoding	552	148038949
NC_006088.4	XLOC_001666	TCONS_00003852	+	1	coding	1066	149451676
NC_006088.4	XLOC_001667	TCONS_00003853	+	1	noncoding	2059	149454072
NC_006088.4	XLOC_001668	TCONS_00003854	+	1	noncoding	367	149456196
NC_006088.4	XLOC_001669	TCONS_00003855	+	1	noncoding	720	149458517
NC_006088.4	XLOC_001672	TCONS_00003860	+	1	noncoding	2418	150270350
NC_006088.4	XLOC_001673	TCONS_00003862	+	1	noncoding	2515	150662749
NC_006088.4	XLOC_001674	TCONS_00003863	+	1	noncoding	633	150866866
NC_006088.4	XLOC_001675	TCONS_00003864	+	1	noncoding	796	151626420
NC_006088.4	XLOC_001676	TCONS_00003865	+	1	noncoding	992	151628490
NC_006088.4	XLOC_001677	TCONS_00003866	+	1	noncoding	1056	151785854
NC_006088.4	XLOC_001678	TCONS_00003867	+	1	coding	4707	151787338
NC_006088.4	XLOC_001679	TCONS_00003868	+	1	noncoding	830	151792427
NC_006088.4	XLOC_001682	TCONS_00003874	+	1	noncoding	414	152678456
NC_006088.4	XLOC_001683	TCONS_00003875	+	1	noncoding	456	152678963
NC_006088.4	XLOC_001687	TCONS_00003897	+	1	noncoding	295	153917582
NC_006088.4	XLOC_001695	TCONS_00003922	+	1	noncoding	228	154625548
NC_006088.4	XLOC_001741	TCONS_00004014	+	1	noncoding	300	166753596
NC_006088.4	XLOC_001743	TCONS_00004020	+	1	coding	1109	167208103
NC_006088.4	XLOC_001745	TCONS_00004022	+	1	noncoding	257	167401556
NC_006088.4	XLOC_001763	TCONS_00004055	+	1	noncoding	481	169121058
NC_006088.4	XLOC_001773	TCONS_00004070	+	1	noncoding	1350	169334890
NC_006088.4	XLOC_001776	TCONS_00004076	+	1	noncoding	1696	169383985
NC_006088.4	XLOC_001778	TCONS_00004088	+	1	noncoding	831	169451783
NC_006088.4	XLOC_001779	TCONS_00004089	+	1	noncoding	484	169455475
NC_006088.4	XLOC_001780	TCONS_00004090	+	1	noncoding	634	169457676
NC_006088.4	XLOC_001781	TCONS_00004091	+	1	noncoding	884	169458652
NC_006088.4	XLOC_001782	TCONS_00004092	+	1	noncoding	1155	169459604
NC_006088.4	XLOC_001783	TCONS_00004093	+	1	noncoding	388	169465826
NC_006088.4	XLOC_001784	TCONS_00004094	+	1	noncoding	389	169466316
NC_006088.4	XLOC_001785	TCONS_00004095	+	1	noncoding	326	169468749
NC_006088.4	XLOC_001786	TCONS_00004096	+	1	noncoding	311	169470049
NC_006088.4	XLOC_001787	TCONS_00004097	+	1	noncoding	437	169471911
NC_006088.4	XLOC_001788	TCONS_00004100	+	1	noncoding	427	169475328
NC_006088.4	XLOC_001789	TCONS_00004107	+	1	noncoding	745	169505257
NC_006088.4	XLOC_001790	TCONS_00004108	+	1	noncoding	468	169510834
NC_006088.4	XLOC_001806	TCONS_00004149	+	1	noncoding	230	171119713
NC_006088.4	XLOC_001807	TCONS_00004150	+	1	coding	1100	171197163
NC_006088.4	XLOC_001808	TCONS_00004151	+	1	coding	982	171204213
NC_006088.4	XLOC_001809	TCONS_00004152	+	1	noncoding	1822	171211235
NC_006088.4	XLOC_001816	TCONS_00004168	+	1	noncoding	340	172130735
NC_006088.4	XLOC_001821	TCONS_00004186	+	1	noncoding	987	172357069
NC_006088.4	XLOC_001822	TCONS_00004187	+	1	noncoding	1299	172358736
NC_006088.4	XLOC_001846	TCONS_00004233	+	1	noncoding	1555	175127300
NC_006088.4	XLOC_001848	TCONS_00004235	+	1	noncoding	829	175140654
NC_006088.4	XLOC_001849	TCONS_00004236	+	1	noncoding	2243	175146542
NC_006088.4	XLOC_001850	TCONS_00004237	+	1	noncoding	1824	175151048
NC_006088.4	XLOC_001851	TCONS_00004238	+	1	noncoding	1014	175153531
NC_006088.4	XLOC_001852	TCONS_00004239	+	1	noncoding	610	175154734
NC_006088.4	XLOC_001854	TCONS_00004241	+	1	noncoding	271	175176150
NC_006088.4	XLOC_001861	TCONS_00004252	+	1	noncoding	763	175408480
NC_006088.4	XLOC_001862	TCONS_00004253	+	1	coding	859	175409375
NC_006088.4	XLOC_001869	TCONS_00004268	+	1	noncoding	2366	176020821
NC_006088.4	XLOC_001870	TCONS_00004269	+	1	noncoding	646	176023408
NC_006088.4	XLOC_001875	TCONS_00004286	+	1	noncoding	1820	176251623
NC_006088.4	XLOC_001876	TCONS_00004287	+	1	noncoding	1054	176254360
NC_006088.4	XLOC_001877	TCONS_00004288	+	1	noncoding	606	176256193
NC_006088.4	XLOC_001882	TCONS_00004301	+	1	coding	671	176399350
NC_006088.4	XLOC_001884	TCONS_00004308	+	1	noncoding	604	176728334
NC_006088.4	XLOC_001886	TCONS_00004316	+	1	noncoding	1305	177141559
NC_006088.4	XLOC_001887	TCONS_00004317	+	1	noncoding	1654	177143823
NC_006088.4	XLOC_001888	TCONS_00004318	+	1	noncoding	971	177154686
NC_006088.4	XLOC_001899	TCONS_00004333	+	1	noncoding	901	177500989
NC_006088.4	XLOC_001900	TCONS_00004334	+	1	noncoding	553	177502441
NC_006088.4	XLOC_001901	TCONS_00004335	+	1	noncoding	557	177504364
NC_006088.4	XLOC_001923	TCONS_00004383	+	1	noncoding	775	179144909
NC_006088.4	XLOC_001932	TCONS_00004403	+	1	noncoding	982	179720963
NC_006088.4	XLOC_001937	TCONS_00004420	+	1	coding	1438	180269110
NC_006088.4	XLOC_001939	TCONS_00004425	+	1	noncoding	1211	180380942
NC_006088.4	XLOC_001940	TCONS_00004426	+	1	noncoding	479	180437749
NC_006088.4	XLOC_001941	TCONS_00004427	+	1	noncoding	5382	180438281
NC_006088.4	XLOC_001941	TCONS_00004429	+	1	noncoding	852	180443750
NC_006088.4	XLOC_001944	TCONS_00004445	+	1	coding	1683	180487099
NC_006088.4	XLOC_001945	TCONS_00004446	+	1	noncoding	927	180490183
NC_006088.4	XLOC_001956	TCONS_00004476	+	1	coding	768	182433372
NC_006088.4	XLOC_001959	TCONS_00004480	+	1	noncoding	1128	182488725
NC_006088.4	XLOC_001965	TCONS_00004496	+	1	noncoding	1819	182648622
NC_006088.4	XLOC_001966	TCONS_00004497	+	1	coding	3765	182651105
NC_006088.4	XLOC_001972	TCONS_00004509	+	1	noncoding	592	183172760
NC_006088.4	XLOC_001977	TCONS_00004518	+	1	noncoding	1264	184992319
NC_006088.4	XLOC_001990	TCONS_00004547	+	1	noncoding	804	185528217
NC_006088.4	XLOC_001991	TCONS_00004548	+	1	noncoding	528	185529327
NC_006088.4	XLOC_001992	TCONS_00004549	+	1	noncoding	495	185533417
NC_006088.4	XLOC_001993	TCONS_00004550	+	1	noncoding	887	185535170
NC_006088.4	XLOC_001999	TCONS_00004559	+	1	noncoding	1013	185719679
NC_006088.4	XLOC_002011	TCONS_00004603	+	1	noncoding	864	187910853
NC_006088.4	XLOC_002012	TCONS_00004604	+	1	noncoding	2681	187913002
NC_006088.4	XLOC_002017	TCONS_00004609	+	1	noncoding	641	188786858
NC_006088.4	XLOC_002018	TCONS_00004610	+	1	noncoding	1222	188787583
NC_006088.4	XLOC_002019	TCONS_00004611	+	1	noncoding	3011	188793219
NC_006088.4	XLOC_002022	TCONS_00004626	+	1	noncoding	2825	189156184
NC_006088.4	XLOC_002023	TCONS_00004627	+	1	coding	5367	189160598
NC_006088.4	XLOC_002024	TCONS_00004628	+	1	noncoding	347	189167633
NC_006088.4	XLOC_002067	TCONS_00004728	+	1	noncoding	966	193811729
NC_006088.4	XLOC_002068	TCONS_00004729	+	1	noncoding	766	193814310
NC_006088.4	XLOC_002069	TCONS_00004730	+	1	noncoding	1144	193820525
NC_006088.4	XLOC_002084	TCONS_00004757	+	1	noncoding	564	194404690
NC_006088.4	XLOC_002093	TCONS_00004776	+	1	noncoding	3093	194641119
NC_006088.4	XLOC_002094	TCONS_00004775	+	1	noncoding	1068	194639177
NC_006088.4	XLOC_002096	TCONS_00004778	+	1	coding	969	194651526
NC_006088.4	XLOC_002132	TCONS_00004854	+	1	noncoding	1005	196060300
NC_006088.4	XLOC_002133	TCONS_00004855	+	1	noncoding	243	196071013
NC_006088.4	XLOC_002136	TCONS_00004858	-	1	noncoding	3510	88694
NC_006088.4	XLOC_002140	TCONS_00004867	-	1	noncoding	1380	452306
NC_006088.4	XLOC_002154	TCONS_00004905	-	1	noncoding	392	787045
NC_006088.4	XLOC_002155	TCONS_00004906	-	1	noncoding	1200	790709
NC_006088.4	XLOC_002186	TCONS_00004968	-	1	noncoding	335	4625310
NC_006088.4	XLOC_002187	TCONS_00004969	-	1	noncoding	927	4626315
NC_006088.4	XLOC_002193	TCONS_00004983	-	1	noncoding	667	6621918
NC_006088.4	XLOC_002197	TCONS_00004988	-	1	noncoding	962	6749171
NC_006088.4	XLOC_002213	TCONS_00005016	-	1	coding	787	9221934
NC_006088.4	XLOC_002214	TCONS_00005017	-	1	coding	498	10649207
NC_006088.4	XLOC_002215	TCONS_00005018	-	1	noncoding	614	10921305
NC_006088.4	XLOC_002216	TCONS_00005019	-	1	noncoding	1166	10948207
NC_006088.4	XLOC_002217	TCONS_00005020	-	1	noncoding	860	10949581
NC_006088.4	XLOC_002218	TCONS_00005021	-	1	noncoding	664	10951932
NC_006088.4	XLOC_002219	TCONS_00005022	-	1	noncoding	838	10955186
NC_006088.4	XLOC_002220	TCONS_00005023	-	1	noncoding	371	10956280
NC_006088.4	XLOC_002221	TCONS_00005024	-	1	noncoding	555	10961618
NC_006088.4	XLOC_002222	TCONS_00005025	-	1	noncoding	1827	10964175
NC_006088.4	XLOC_002222	TCONS_00005031	-	1	noncoding	1705	10983947
NC_006088.4	XLOC_002223	TCONS_00005033	-	1	noncoding	765	10986328
NC_006088.4	XLOC_002224	TCONS_00005034	-	1	noncoding	1298	10988715
NC_006088.4	XLOC_002225	TCONS_00005035	-	1	noncoding	1154	11027720
NC_006088.4	XLOC_002226	TCONS_00005036	-	1	noncoding	1173	11028975
NC_006088.4	XLOC_002229	TCONS_00005046	-	1	noncoding	3436	11362204
NC_006088.4	XLOC_002230	TCONS_00005045	-	1	noncoding	1254	11357936
NC_006088.4	XLOC_002242	TCONS_00005068	-	1	noncoding	1300	12565130
NC_006088.4	XLOC_002243	TCONS_00005069	-	1	coding	2750	12566587
NC_006088.4	XLOC_002257	TCONS_00005103	-	1	coding	697	13717843
NC_006088.4	XLOC_002258	TCONS_00005104	-	1	noncoding	1336	13722218
NC_006088.4	XLOC_002259	TCONS_00005115	-	1	noncoding	5191	13757636
NC_006088.4	XLOC_002260	TCONS_00005106	-	1	noncoding	775	13733434
NC_006088.4	XLOC_002261	TCONS_00005114	-	1	noncoding	399	13757023
NC_006088.4	XLOC_002262	TCONS_00005116	-	1	noncoding	517	13763491
NC_006088.4	XLOC_002274	TCONS_00005143	-	1	noncoding	916	14464300
NC_006088.4	XLOC_002276	TCONS_00005145	-	1	noncoding	3567	14551618
NC_006088.4	XLOC_002286	TCONS_00005167	-	1	noncoding	317	15273466
NC_006088.4	XLOC_002287	TCONS_00005168	-	1	noncoding	2234	15275426
NC_006088.4	XLOC_002298	TCONS_00005192	-	1	noncoding	852	16188537
NC_006088.4	XLOC_002303	TCONS_00005203	-	1	noncoding	2298	18842007
NC_006088.4	XLOC_002309	TCONS_00005211	-	1	noncoding	472	19377508
NC_006088.4	XLOC_002310	TCONS_00005224	-	1	noncoding	6475	19405907
NC_006088.4	XLOC_002311	TCONS_00005218	-	1	noncoding	647	19384455
NC_006088.4	XLOC_002312	TCONS_00005219	-	1	noncoding	543	19389358
NC_006088.4	XLOC_002313	TCONS_00005220	-	1	noncoding	893	19397606
NC_006088.4	XLOC_002314	TCONS_00005221	-	1	noncoding	843	19399068
NC_006088.4	XLOC_002315	TCONS_00005222	-	1	noncoding	1025	19400875
NC_006088.4	XLOC_002316	TCONS_00005223	-	1	noncoding	1450	19402064
NC_006088.4	XLOC_002321	TCONS_00005236	-	1	noncoding	560	20155933
NC_006088.4	XLOC_002322	TCONS_00005237	-	1	noncoding	444	20156669
NC_006088.4	XLOC_002324	TCONS_00005239	-	1	coding	6358	20258240
NC_006088.4	XLOC_002325	TCONS_00005240	-	1	noncoding	590	20270520
NC_006088.4	XLOC_002358	TCONS_00005329	-	1	coding	20308	25024115
NC_006088.4	XLOC_002359	TCONS_00005331	-	1	noncoding	1234	25051246
NC_006088.4	XLOC_002361	TCONS_00005333	-	1	noncoding	1523	25078020
NC_006088.4	XLOC_002381	TCONS_00005374	-	1	noncoding	1658	29553574
NC_006088.4	XLOC_002382	TCONS_00005375	-	1	coding	2495	29555390
NC_006088.4	XLOC_002383	TCONS_00005376	-	1	noncoding	938	29558916
NC_006088.4	XLOC_002393	TCONS_00005403	-	1	noncoding	1111	30103569
NC_006088.4	XLOC_002394	TCONS_00005405	-	1	noncoding	1029	30105889
NC_006088.4	XLOC_002398	TCONS_00005409	-	1	noncoding	311	30581689
NC_006088.4	XLOC_002400	TCONS_00005412	-	1	noncoding	1973	30595480
NC_006088.4	XLOC_002401	TCONS_00005413	-	1	noncoding	689	30597890
NC_006088.4	XLOC_002402	TCONS_00005414	-	1	noncoding	712	30714626
NC_006088.4	XLOC_002403	TCONS_00005415	-	1	noncoding	6233	30718795
NC_006088.4	XLOC_002403	TCONS_00005428	-	1	noncoding	5092	30742031
NC_006088.4	XLOC_002403	TCONS_00005431	-	1	noncoding	1849	30747397
NC_006088.4	XLOC_002404	TCONS_00005421	-	1	noncoding	2120	30725979
NC_006088.4	XLOC_002405	TCONS_00005422	-	1	noncoding	1905	30728229
NC_006088.4	XLOC_002406	TCONS_00005423	-	1	noncoding	516	30730348
NC_006088.4	XLOC_002407	TCONS_00005424	-	1	noncoding	513	30733461
NC_006088.4	XLOC_002408	TCONS_00005425	-	1	noncoding	722	30737222
NC_006088.4	XLOC_002409	TCONS_00005426	-	1	noncoding	729	30738385
NC_006088.4	XLOC_002410	TCONS_00005427	-	1	noncoding	620	30740884
NC_006088.4	XLOC_002416	TCONS_00005449	-	1	noncoding	293	31048287
NC_006088.4	XLOC_002417	TCONS_00005450	-	1	noncoding	331	31059518
NC_006088.4	XLOC_002420	TCONS_00005454	-	1	noncoding	606	31238448
NC_006088.4	XLOC_002421	TCONS_00005455	-	1	noncoding	3447	31240577
NC_006088.4	XLOC_002422	TCONS_00005456	-	1	noncoding	842	31245179
NC_006088.4	XLOC_002426	TCONS_00005462	-	1	noncoding	185	31268450
NC_006088.4	XLOC_002427	TCONS_00005463	-	1	noncoding	449	31269721
NC_006088.4	XLOC_002430	TCONS_00005475	-	1	noncoding	856	32033412
NC_006088.4	XLOC_002431	TCONS_00005476	-	1	noncoding	459	32037626
NC_006088.4	XLOC_002432	TCONS_00005477	-	1	noncoding	2171	32038136
NC_006088.4	XLOC_002437	TCONS_00005488	-	1	noncoding	909	33056457
NC_006088.4	XLOC_002441	TCONS_00005493	-	1	noncoding	336	33394460
NC_006088.4	XLOC_002448	TCONS_00005503	-	1	noncoding	734	33767791
NC_006088.4	XLOC_002454	TCONS_00005517	-	1	noncoding	456	35155243
NC_006088.4	XLOC_002459	TCONS_00005522	-	1	noncoding	760	35444523
NC_006088.4	XLOC_002460	TCONS_00005523	-	1	noncoding	1652	35722885
NC_006088.4	XLOC_002477	TCONS_00005560	-	1	noncoding	348	39046003
NC_006088.4	XLOC_002478	TCONS_00005561	-	1	noncoding	5175	39059860
NC_006088.4	XLOC_002479	TCONS_00005562	-	1	noncoding	550	39066996
NC_006088.4	XLOC_002480	TCONS_00005563	-	1	noncoding	2510	39067752
NC_006088.4	XLOC_002481	TCONS_00005566	-	1	noncoding	720	39467547
NC_006088.4	XLOC_002482	TCONS_00005567	-	1	noncoding	684	39469284
NC_006088.4	XLOC_002505	TCONS_00005615	-	1	noncoding	723	44013798
NC_006088.4	XLOC_002506	TCONS_00005616	-	1	noncoding	1512	44014638
NC_006088.4	XLOC_002507	TCONS_00005617	-	1	noncoding	1649	44016334
NC_006088.4	XLOC_002509	TCONS_00005619	-	1	noncoding	3421	44340300
NC_006088.4	XLOC_002510	TCONS_00005620	-	1	noncoding	758	44344782
NC_006088.4	XLOC_002511	TCONS_00005621	-	1	noncoding	1101	44345864
NC_006088.4	XLOC_002512	TCONS_00005622	-	1	noncoding	930	44384645
NC_006088.4	XLOC_002513	TCONS_00005623	-	1	noncoding	6961	44386335
NC_006088.4	XLOC_002516	TCONS_00005626	-	1	noncoding	1922	44402284
NC_006088.4	XLOC_002517	TCONS_00005627	-	1	noncoding	1710	44409384
NC_006088.4	XLOC_002518	TCONS_00005629	-	1	noncoding	857	44412145
NC_006088.4	XLOC_002519	TCONS_00005630	-	1	noncoding	288	44492394
NC_006088.4	XLOC_002528	TCONS_00005641	-	1	noncoding	486	44868914
NC_006088.4	XLOC_002537	TCONS_00005680	-	1	noncoding	884	45503743
NC_006088.4	XLOC_002538	TCONS_00005681	-	1	noncoding	862	45515075
NC_006088.4	XLOC_002539	TCONS_00005682	-	1	coding	1563	45521315
NC_006088.4	XLOC_002540	TCONS_00005683	-	1	coding	1568	45523537
NC_006088.4	XLOC_002549	TCONS_00005718	-	1	noncoding	292	45743827
NC_006088.4	XLOC_002561	TCONS_00005757	-	1	noncoding	10863	47786796
NC_006088.4	XLOC_002563	TCONS_00005759	-	1	coding	774	47871401
NC_006088.4	XLOC_002564	TCONS_00005760	-	1	noncoding	215	47875402
NC_006088.4	XLOC_002565	TCONS_00005761	-	1	noncoding	1487	47875870
NC_006088.4	XLOC_002577	TCONS_00005775	-	1	noncoding	1234	48169842
NC_006088.4	XLOC_002578	TCONS_00005776	-	1	noncoding	409	48173253
NC_006088.4	XLOC_002590	TCONS_00005801	-	1	noncoding	237	49223573
NC_006088.4	XLOC_002591	TCONS_00005802	-	1	noncoding	423	49224135
NC_006088.4	XLOC_002607	TCONS_00005835	-	1	coding	5004	49683726
NC_006088.4	XLOC_002625	TCONS_00005905	-	1	noncoding	440	50640604
NC_006088.4	XLOC_002666	TCONS_00005972	-	1	noncoding	415	51377851
NC_006088.4	XLOC_002667	TCONS_00005973	-	1	noncoding	478	51409588
NC_006088.4	XLOC_002668	TCONS_00005974	-	1	coding	1217	51415803
NC_006088.4	XLOC_002672	TCONS_00005980	-	1	noncoding	974	51573037
NC_006088.4	XLOC_002682	TCONS_00006010	-	1	noncoding	1465	52715851
NC_006088.4	XLOC_002683	TCONS_00006011	-	1	noncoding	1092	52718280
NC_006088.4	XLOC_002684	TCONS_00006012	-	1	noncoding	1686	52722823
NC_006088.4	XLOC_002685	TCONS_00006014	-	1	noncoding	1082	52724887
NC_006088.4	XLOC_002695	TCONS_00006028	-	1	noncoding	867	53604031
NC_006088.4	XLOC_002695	TCONS_00006033	-	1	noncoding	3905	53605408
NC_006088.4	XLOC_002695	TCONS_00006037	-	1	noncoding	2066	53612039
NC_006088.4	XLOC_002696	TCONS_00006035	-	1	noncoding	1068	53609459
NC_006088.4	XLOC_002697	TCONS_00006036	-	1	noncoding	244	53611481
NC_006088.4	XLOC_002698	TCONS_00006039	-	1	noncoding	1631	53614330
NC_006088.4	XLOC_002699	TCONS_00006040	-	1	coding	1690	53621156
NC_006088.4	XLOC_002700	TCONS_00006041	-	1	coding	873	53625985
NC_006088.4	XLOC_002701	TCONS_00006042	-	1	noncoding	1884	53630298
NC_006088.4	XLOC_002721	TCONS_00006092	-	1	noncoding	273	54625442
NC_006088.4	XLOC_002723	TCONS_00006097	-	1	noncoding	528	54659369
NC_006088.4	XLOC_002735	TCONS_00006128	-	1	noncoding	1079	55564057
NC_006088.4	XLOC_002736	TCONS_00006129	-	1	noncoding	1051	55566404
NC_006088.4	XLOC_002744	TCONS_00006142	-	1	noncoding	372	56662575
NC_006088.4	XLOC_002745	TCONS_00006143	-	1	noncoding	484	56671059
NC_006088.4	XLOC_002746	TCONS_00006144	-	1	noncoding	516	56675043
NC_006088.4	XLOC_002773	TCONS_00006201	-	1	noncoding	4161	58616122
NC_006088.4	XLOC_002775	TCONS_00006203	-	1	coding	966	58621340
NC_006088.4	XLOC_002776	TCONS_00006204	-	1	noncoding	845	58622647
NC_006088.4	XLOC_002777	TCONS_00006205	-	1	noncoding	526	58623986
NC_006088.4	XLOC_002778	TCONS_00006206	-	1	noncoding	248	58632799
NC_006088.4	XLOC_002779	TCONS_00006207	-	1	noncoding	517	58683283
NC_006088.4	XLOC_002801	TCONS_00006255	-	1	noncoding	746	60292146
NC_006088.4	XLOC_002829	TCONS_00006308	-	1	noncoding	875	62158245
NC_006088.4	XLOC_002830	TCONS_00006309	-	1	noncoding	2685	62162914
NC_006088.4	XLOC_002838	TCONS_00006330	-	1	noncoding	639	63103669
NC_006088.4	XLOC_002839	TCONS_00006331	-	1	noncoding	941	63104461
NC_006088.4	XLOC_002840	TCONS_00006332	-	1	coding	2226	63935415
NC_006088.4	XLOC_002842	TCONS_00006339	-	1	noncoding	2405	64932591
NC_006088.4	XLOC_002843	TCONS_00006340	-	1	noncoding	532	64935181
NC_006088.4	XLOC_002845	TCONS_00006348	-	1	noncoding	1011	66495000
NC_006088.4	XLOC_002847	TCONS_00006352	-	1	noncoding	1865	66550840
NC_006088.4	XLOC_002848	TCONS_00006353	-	1	noncoding	1238	66552840
NC_006088.4	XLOC_002852	TCONS_00006362	-	1	noncoding	460	67274175
NC_006088.4	XLOC_002853	TCONS_00006363	-	1	noncoding	296	67296151
NC_006088.4	XLOC_002856	TCONS_00006366	-	1	noncoding	432	67628289
NC_006088.4	XLOC_002861	TCONS_00006379	-	1	coding	710	68021268
NC_006088.4	XLOC_002864	TCONS_00006382	-	1	noncoding	823	68057474
NC_006088.4	XLOC_002867	TCONS_00006389	-	1	noncoding	679	68190204
NC_006088.4	XLOC_002891	TCONS_00006455	-	1	noncoding	1134	70965150
NC_006088.4	XLOC_002892	TCONS_00006456	-	1	noncoding	7817	71181188
NC_006088.4	XLOC_002893	TCONS_00006460	-	1	noncoding	1004	71189121
NC_006088.4	XLOC_002908	TCONS_00006484	-	1	noncoding	2356	71511871
NC_006088.4	XLOC_002908	TCONS_00006490	-	1	coding	17572	71514642
NC_006088.4	XLOC_002909	TCONS_00006491	-	1	coding	7040	71532902
NC_006088.4	XLOC_002912	TCONS_00006495	-	1	noncoding	2061	71878093
NC_006088.4	XLOC_002919	TCONS_00006509	-	1	coding	1873	72415114
NC_006088.4	XLOC_002921	TCONS_00006517	-	1	noncoding	509	72631840
NC_006088.4	XLOC_002929	TCONS_00006535	-	1	coding	4607	74098638
NC_006088.4	XLOC_002938	TCONS_00006574	-	1	coding	3094	75164280
NC_006088.4	XLOC_002939	TCONS_00006575	-	1	noncoding	425	75167460
NC_006088.4	XLOC_002941	TCONS_00006584	-	1	noncoding	1897	75363784
NC_006088.4	XLOC_002942	TCONS_00006585	-	1	coding	9523	75366068
NC_006088.4	XLOC_002953	TCONS_00006616	-	1	noncoding	2145	75759515
NC_006088.4	XLOC_002954	TCONS_00006617	-	1	noncoding	893	75761771
NC_006088.4	XLOC_002955	TCONS_00006618	-	1	noncoding	1533	75763148
NC_006088.4	XLOC_002958	TCONS_00006628	-	1	coding	1420	75839408
NC_006088.4	XLOC_002959	TCONS_00006629	-	1	noncoding	3224	75865350
NC_006088.4	XLOC_002971	TCONS_00006675	-	1	noncoding	857	76381626
NC_006088.4	XLOC_002972	TCONS_00006676	-	1	noncoding	588	76382890
NC_006088.4	XLOC_002973	TCONS_00006677	-	1	coding	1980	76384566
NC_006088.4	XLOC_002985	TCONS_00006701	-	1	noncoding	847	76978340
NC_006088.4	XLOC_002988	TCONS_00006715	-	1	noncoding	412	77014313
NC_006088.4	XLOC_002997	TCONS_00006750	-	1	noncoding	3223	77160365
NC_006088.4	XLOC_003016	TCONS_00006795	-	1	noncoding	1447	77755386
NC_006088.4	XLOC_003021	TCONS_00006803	-	1	noncoding	400	77819155
NC_006088.4	XLOC_003022	TCONS_00006804	-	1	noncoding	1221	77820063
NC_006088.4	XLOC_003024	TCONS_00006806	-	1	noncoding	2661	77960924
NC_006088.4	XLOC_003025	TCONS_00006807	-	1	noncoding	1147	77965042
NC_006088.4	XLOC_003027	TCONS_00006814	-	1	noncoding	1287	78073318
NC_006088.4	XLOC_003028	TCONS_00006815	-	1	noncoding	803	78075974
NC_006088.4	XLOC_003029	TCONS_00006825	-	1	noncoding	2383	78093255
NC_006088.4	XLOC_003031	TCONS_00006829	-	1	coding	1139	78108362
NC_006088.4	XLOC_003033	TCONS_00006832	-	1	noncoding	249	78299467
NC_006088.4	XLOC_003034	TCONS_00006833	-	1	coding	5492	78306723
NC_006088.4	XLOC_003035	TCONS_00006840	-	1	noncoding	3651	78312903
NC_006088.4	XLOC_003037	TCONS_00006844	-	1	noncoding	395	78383282
NC_006088.4	XLOC_003038	TCONS_00006845	-	1	noncoding	2295	78385094
NC_006088.4	XLOC_003042	TCONS_00006858	-	1	noncoding	773	78476698
NC_006088.4	XLOC_003043	TCONS_00006859	-	1	noncoding	514	78477614
NC_006088.4	XLOC_003045	TCONS_00006862	-	1	noncoding	3057	78582735
NC_006088.4	XLOC_003054	TCONS_00006887	-	1	noncoding	1121	79395357
NC_006088.4	XLOC_003064	TCONS_00006919	-	1	noncoding	598	80237053
NC_006088.4	XLOC_003071	TCONS_00006933	-	1	noncoding	1560	80480059
NC_006088.4	XLOC_003082	TCONS_00006956	-	1	noncoding	1822	81939604
NC_006088.4	XLOC_003083	TCONS_00006957	-	1	noncoding	804	82475390
NC_006088.4	XLOC_003097	TCONS_00006998	-	1	noncoding	668	83143479
NC_006088.4	XLOC_003098	TCONS_00006999	-	1	noncoding	1167	83145497
NC_006088.4	XLOC_003107	TCONS_00007020	-	1	noncoding	621	83960838
NC_006088.4	XLOC_003115	TCONS_00007033	-	1	noncoding	566	84528047
NC_006088.4	XLOC_003132	TCONS_00007090	-	1	noncoding	1252	86500903
NC_006088.4	XLOC_003145	TCONS_00007120	-	1	noncoding	212	88468563
NC_006088.4	XLOC_003152	TCONS_00007129	-	1	noncoding	1342	90544552
NC_006088.4	XLOC_003152	TCONS_00007135	-	1	noncoding	1823	90557725
NC_006088.4	XLOC_003153	TCONS_00007136	-	1	noncoding	1687	90565314
NC_006088.4	XLOC_003154	TCONS_00007137	-	1	noncoding	640	90595862
NC_006088.4	XLOC_003168	TCONS_00007182	-	1	coding	985	91918005
NC_006088.4	XLOC_003180	TCONS_00007206	-	1	noncoding	283	93005746
NC_006088.4	XLOC_003181	TCONS_00007207	-	1	noncoding	1343	93007058
NC_006088.4	XLOC_003182	TCONS_00007208	-	1	noncoding	1852	95004529
NC_006088.4	XLOC_003183	TCONS_00007209	-	1	noncoding	820	95009627
NC_006088.4	XLOC_003184	TCONS_00007223	-	1	noncoding	2074	95098677
NC_006088.4	XLOC_003185	TCONS_00007211	-	1	noncoding	464	95074878
NC_006088.4	XLOC_003186	TCONS_00007212	-	1	noncoding	3411	95077469
NC_006088.4	XLOC_003187	TCONS_00007213	-	1	noncoding	2454	95080944
NC_006088.4	XLOC_003188	TCONS_00007214	-	1	noncoding	1911	95086852
NC_006088.4	XLOC_003189	TCONS_00007219	-	1	noncoding	911	95089773
NC_006088.4	XLOC_003190	TCONS_00007220	-	1	noncoding	500	95092091
NC_006088.4	XLOC_003191	TCONS_00007221	-	1	noncoding	4753	95093156
NC_006088.4	XLOC_003192	TCONS_00007222	-	1	noncoding	481	95097967
NC_006088.4	XLOC_003201	TCONS_00007239	-	1	noncoding	1238	98604858
NC_006088.4	XLOC_003220	TCONS_00007263	-	1	noncoding	7197	103709171
NC_006088.4	XLOC_003221	TCONS_00007273	-	1	noncoding	1134	103718642
NC_006088.4	XLOC_003222	TCONS_00007274	-	1	noncoding	1111	103720283
NC_006088.4	XLOC_003223	TCONS_00007275	-	1	noncoding	6040	103722295
NC_006088.4	XLOC_003224	TCONS_00007276	-	1	noncoding	5348	103729006
NC_006088.4	XLOC_003225	TCONS_00007280	-	1	coding	2236	103739440
NC_006088.4	XLOC_003226	TCONS_00007281	-	1	noncoding	305	103741772
NC_006088.4	XLOC_003227	TCONS_00007282	-	1	noncoding	667	103742555
NC_006088.4	XLOC_003228	TCONS_00007285	-	1	noncoding	417	103747368
NC_006088.4	XLOC_003229	TCONS_00007286	-	1	noncoding	5326	103796767
NC_006088.4	XLOC_003234	TCONS_00007304	-	1	noncoding	849	104077435
NC_006088.4	XLOC_003248	TCONS_00007334	-	1	noncoding	1609	104728456
NC_006088.4	XLOC_003259	TCONS_00007363	-	1	coding	747	105250483
NC_006088.4	XLOC_003274	TCONS_00007401	-	1	noncoding	325	106177759
NC_006088.4	XLOC_003281	TCONS_00007418	-	1	noncoding	1225	107082055
NC_006088.4	XLOC_003281	TCONS_00007421	-	1	noncoding	2848	107086594
NC_006088.4	XLOC_003282	TCONS_00007422	-	1	noncoding	1837	107089727
NC_006088.4	XLOC_003283	TCONS_00007423	-	1	noncoding	1725	107091673
NC_006088.4	XLOC_003284	TCONS_00007424	-	1	noncoding	2189	107094589
NC_006088.4	XLOC_003285	TCONS_00007425	-	1	noncoding	443	107096894
NC_006088.4	XLOC_003301	TCONS_00007451	-	1	noncoding	804	109065838
NC_006088.4	XLOC_003304	TCONS_00007467	-	1	noncoding	374	109146475
NC_006088.4	XLOC_003319	TCONS_00007506	-	1	noncoding	1255	110669623
NC_006088.4	XLOC_003320	TCONS_00007507	-	1	coding	549	110673268
NC_006088.4	XLOC_003321	TCONS_00007508	-	1	noncoding	925	110674574
NC_006088.4	XLOC_003331	TCONS_00007541	-	1	noncoding	1960	111730708
NC_006088.4	XLOC_003333	TCONS_00007544	-	1	noncoding	269	111738878
NC_006088.4	XLOC_003334	TCONS_00007546	-	1	coding	1669	111746783
NC_006088.4	XLOC_003335	TCONS_00007547	-	1	noncoding	330	111766445
NC_006088.4	XLOC_003336	TCONS_00007548	-	1	noncoding	1175	111770475
NC_006088.4	XLOC_003337	TCONS_00007549	-	1	noncoding	1488	111773276
NC_006088.4	XLOC_003345	TCONS_00007563	-	1	noncoding	612	112042890
NC_006088.4	XLOC_003352	TCONS_00007576	-	1	noncoding	1106	112716824
NC_006088.4	XLOC_003358	TCONS_00007589	-	1	noncoding	1982	113277098
NC_006088.4	XLOC_003363	TCONS_00007602	-	1	noncoding	1152	113374538
NC_006088.4	XLOC_003370	TCONS_00007616	-	1	noncoding	450	118141928
NC_006088.4	XLOC_003371	TCONS_00007617	-	1	noncoding	810	118143412
NC_006088.4	XLOC_003372	TCONS_00007618	-	1	noncoding	1088	118144486
NC_006088.4	XLOC_003388	TCONS_00007642	-	1	noncoding	747	118540761
NC_006088.4	XLOC_003391	TCONS_00007647	-	1	noncoding	1278	119042050
NC_006088.4	XLOC_003392	TCONS_00007648	-	1	noncoding	9955	119043897
NC_006088.4	XLOC_003401	TCONS_00007664	-	1	noncoding	1805	120301870
NC_006088.4	XLOC_003402	TCONS_00007665	-	1	noncoding	280	120311866
NC_006088.4	XLOC_003408	TCONS_00007690	-	1	noncoding	424	120887907
NC_006088.4	XLOC_003415	TCONS_00007702	-	1	noncoding	616	121205800
NC_006088.4	XLOC_003439	TCONS_00007748	-	1	coding	887	123395395
NC_006088.4	XLOC_003440	TCONS_00007749	-	1	noncoding	965	123397918
NC_006088.4	XLOC_003447	TCONS_00007766	-	1	noncoding	1050	124006338
NC_006088.4	XLOC_003448	TCONS_00007768	-	1	coding	2722	124016040
NC_006088.4	XLOC_003453	TCONS_00007779	-	1	noncoding	940	124970446
NC_006088.4	XLOC_003454	TCONS_00007781	-	1	noncoding	564	124971529
NC_006088.4	XLOC_003463	TCONS_00007816	-	1	noncoding	839	128342680
NC_006088.4	XLOC_003464	TCONS_00007817	-	1	noncoding	2972	128343598
NC_006088.4	XLOC_003465	TCONS_00007818	-	1	noncoding	4281	128346861
NC_006088.4	XLOC_003470	TCONS_00007833	-	1	coding	632	129114678
NC_006088.4	XLOC_003480	TCONS_00007867	-	1	noncoding	359	130132312
NC_006088.4	XLOC_003481	TCONS_00007868	-	1	noncoding	453	130138588
NC_006088.4	XLOC_003482	TCONS_00007869	-	1	noncoding	712	130139212
NC_006088.4	XLOC_003483	TCONS_00007870	-	1	noncoding	614	130140010
NC_006088.4	XLOC_003492	TCONS_00007885	-	1	noncoding	719	130359295
NC_006088.4	XLOC_003494	TCONS_00007887	-	1	noncoding	891	130418766
NC_006088.4	XLOC_003501	TCONS_00007900	-	1	noncoding	917	130885406
NC_006088.4	XLOC_003502	TCONS_00007901	-	1	noncoding	3128	130993928
NC_006088.4	XLOC_003539	TCONS_00007982	-	1	noncoding	654	133500614
NC_006088.4	XLOC_003545	TCONS_00007990	-	1	noncoding	3141	135011284
NC_006088.4	XLOC_003545	TCONS_00007994	-	1	noncoding	1491	135014627
NC_006088.4	XLOC_003564	TCONS_00008037	-	1	noncoding	496	137141582
NC_006088.4	XLOC_003565	TCONS_00008038	-	1	noncoding	1107	137154366
NC_006088.4	XLOC_003566	TCONS_00008039	-	1	noncoding	1685	137157749
NC_006088.4	XLOC_003567	TCONS_00008040	-	1	noncoding	2822	137162525
NC_006088.4	XLOC_003613	TCONS_00008163	-	1	noncoding	735	143497968
NC_006088.4	XLOC_003619	TCONS_00008173	-	1	coding	1618	144469427
NC_006088.4	XLOC_003620	TCONS_00008174	-	1	noncoding	547	144471180
NC_006088.4	XLOC_003623	TCONS_00008177	-	1	coding	6144	144667423
NC_006088.4	XLOC_003624	TCONS_00008178	-	1	noncoding	518	144673657
NC_006088.4	XLOC_003630	TCONS_00008191	-	1	noncoding	228	145330848
NC_006088.4	XLOC_003643	TCONS_00008215	-	1	coding	2668	146405410
NC_006088.4	XLOC_003645	TCONS_00008218	-	1	noncoding	644	146411233
NC_006088.4	XLOC_003646	TCONS_00008219	-	1	noncoding	1240	146421126
NC_006088.4	XLOC_003660	TCONS_00008254	-	1	noncoding	244	149381535
NC_006088.4	XLOC_003661	TCONS_00008255	-	1	noncoding	1230	149381941
NC_006088.4	XLOC_003662	TCONS_00008256	-	1	noncoding	540	149388518
NC_006088.4	XLOC_003663	TCONS_00008257	-	1	noncoding	1493	149389554
NC_006088.4	XLOC_003664	TCONS_00008258	-	1	noncoding	835	149392246
NC_006088.4	XLOC_003668	TCONS_00008262	-	1	noncoding	505	150431030
NC_006088.4	XLOC_003669	TCONS_00008263	-	1	noncoding	320	152666447
NC_006088.4	XLOC_003670	TCONS_00008264	-	1	noncoding	569	152683991
NC_006088.4	XLOC_003671	TCONS_00008265	-	1	noncoding	692	152944210
NC_006088.4	XLOC_003672	TCONS_00008266	-	1	noncoding	907	153001456
NC_006088.4	XLOC_003673	TCONS_00008267	-	1	noncoding	657	153108350
NC_006088.4	XLOC_003674	TCONS_00008268	-	1	noncoding	707	153728072
NC_006088.4	XLOC_003675	TCONS_00008269	-	1	noncoding	552	153728886
NC_006088.4	XLOC_003679	TCONS_00008279	-	1	coding	2887	154453142
NC_006088.4	XLOC_003692	TCONS_00008318	-	1	noncoding	1436	156673650
NC_006088.4	XLOC_003693	TCONS_00008319	-	1	coding	4038	162168528
NC_006088.4	XLOC_003696	TCONS_00008324	-	1	noncoding	548	162683531
NC_006088.4	XLOC_003697	TCONS_00008325	-	1	noncoding	1156	162686705
NC_006088.4	XLOC_003710	TCONS_00008361	-	1	noncoding	409	166625005
NC_006088.4	XLOC_003711	TCONS_00008362	-	1	noncoding	531	166625706
NC_006088.4	XLOC_003712	TCONS_00008363	-	1	noncoding	995	166640143
NC_006088.4	XLOC_003713	TCONS_00008364	-	1	noncoding	507	166642692
NC_006088.4	XLOC_003714	TCONS_00008365	-	1	noncoding	1190	166650659
NC_006088.4	XLOC_003719	TCONS_00008379	-	1	noncoding	1628	167363894
NC_006088.4	XLOC_003729	TCONS_00008404	-	1	noncoding	1039	168092136
NC_006088.4	XLOC_003730	TCONS_00008405	-	1	noncoding	757	168095405
NC_006088.4	XLOC_003736	TCONS_00008413	-	1	noncoding	186	168627593
NC_006088.4	XLOC_003737	TCONS_00008414	-	1	noncoding	1490	168628495
NC_006088.4	XLOC_003738	TCONS_00008415	-	1	noncoding	579	168635787
NC_006088.4	XLOC_003739	TCONS_00008416	-	1	noncoding	484	168637046
NC_006088.4	XLOC_003752	TCONS_00008434	-	1	noncoding	204	168986875
NC_006088.4	XLOC_003753	TCONS_00008435	-	1	noncoding	201	168988706
NC_006088.4	XLOC_003754	TCONS_00008437	-	1	noncoding	2232	168997450
NC_006088.4	XLOC_003765	TCONS_00008456	-	1	noncoding	880	169350945
NC_006088.4	XLOC_003767	TCONS_00008459	-	1	noncoding	631	169365343
NC_006088.4	XLOC_003768	TCONS_00008460	-	1	noncoding	674	169392642
NC_006088.4	XLOC_003769	TCONS_00008462	-	1	coding	4125	169394924
NC_006088.4	XLOC_003770	TCONS_00008466	-	1	noncoding	323	169416584
NC_006088.4	XLOC_003771	TCONS_00008467	-	1	noncoding	754	169722552
NC_006088.4	XLOC_003772	TCONS_00008468	-	1	noncoding	675	169725874
NC_006088.4	XLOC_003782	TCONS_00008482	-	1	noncoding	1703	170144377
NC_006088.4	XLOC_003806	TCONS_00008530	-	1	noncoding	593	171563186
NC_006088.4	XLOC_003808	TCONS_00008532	-	1	noncoding	1051	172232581
NC_006088.4	XLOC_003814	TCONS_00008538	-	1	noncoding	1857	172608970
NC_006088.4	XLOC_003826	TCONS_00008564	-	1	noncoding	895	174385135
NC_006088.4	XLOC_003827	TCONS_00008565	-	1	noncoding	1761	174386370
NC_006088.4	XLOC_003837	TCONS_00008601	-	1	noncoding	228	175172635
NC_006088.4	XLOC_003839	TCONS_00008615	-	1	noncoding	719	175194974
NC_006088.4	XLOC_003840	TCONS_00008616	-	1	noncoding	536	175195843
NC_006088.4	XLOC_003841	TCONS_00008617	-	1	noncoding	401	175205649
NC_006088.4	XLOC_003842	TCONS_00008618	-	1	noncoding	759	175208897
NC_006088.4	XLOC_003843	TCONS_00008619	-	1	noncoding	439	175210249
NC_006088.4	XLOC_003844	TCONS_00008620	-	1	noncoding	766	175215955
NC_006088.4	XLOC_003845	TCONS_00008621	-	1	noncoding	366	175217301
NC_006088.4	XLOC_003846	TCONS_00008622	-	1	noncoding	473	175225083
NC_006088.4	XLOC_003847	TCONS_00008623	-	1	noncoding	825	175227688
NC_006088.4	XLOC_003848	TCONS_00008624	-	1	noncoding	358	175229155
NC_006088.4	XLOC_003849	TCONS_00008625	-	1	noncoding	419	175229777
NC_006088.4	XLOC_003850	TCONS_00008626	-	1	noncoding	1776	175230381
NC_006088.4	XLOC_003866	TCONS_00008664	-	1	noncoding	790	176711969
NC_006088.4	XLOC_003875	TCONS_00008682	-	1	noncoding	857	178423488
NC_006088.4	XLOC_003876	TCONS_00008683	-	1	noncoding	1253	178425937
NC_006088.4	XLOC_003877	TCONS_00008684	-	1	noncoding	2813	178427353
NC_006088.4	XLOC_003878	TCONS_00008685	-	1	noncoding	831	178431829
NC_006088.4	XLOC_003882	TCONS_00008690	-	1	noncoding	1425	178836986
NC_006088.4	XLOC_003893	TCONS_00008731	-	1	noncoding	1251	179916319
NC_006088.4	XLOC_003894	TCONS_00008732	-	1	coding	4123	179917663
NC_006088.4	XLOC_003897	TCONS_00008737	-	1	noncoding	1053	180282234
NC_006088.4	XLOC_003909	TCONS_00008757	-	1	noncoding	478	181100529
NC_006088.4	XLOC_003910	TCONS_00008758	-	1	noncoding	1493	181101576
NC_006088.4	XLOC_003916	TCONS_00008766	-	1	coding	3539	181781237
NC_006088.4	XLOC_003917	TCONS_00008767	-	1	noncoding	668	181785360
NC_006088.4	XLOC_003918	TCONS_00008768	-	1	noncoding	1012	181819440
NC_006088.4	XLOC_003919	TCONS_00008769	-	1	noncoding	1718	181859751
NC_006088.4	XLOC_003920	TCONS_00008770	-	1	noncoding	1775	181862230
NC_006088.4	XLOC_003921	TCONS_00008771	-	1	noncoding	2955	181864076
NC_006088.4	XLOC_003922	TCONS_00008772	-	1	noncoding	1785	181868115
NC_006088.4	XLOC_003923	TCONS_00008773	-	1	noncoding	601	181871281
NC_006088.4	XLOC_003925	TCONS_00008776	-	1	noncoding	666	181917431
NC_006088.4	XLOC_003926	TCONS_00008777	-	1	coding	1663	181918198
NC_006088.4	XLOC_003927	TCONS_00008778	-	1	coding	1323	181920111
NC_006088.4	XLOC_003928	TCONS_00008779	-	1	coding	3144	181925912
NC_006088.4	XLOC_003929	TCONS_00008780	-	1	noncoding	273	181942845
NC_006088.4	XLOC_003935	TCONS_00008799	-	1	noncoding	318	182809467
NC_006088.4	XLOC_003940	TCONS_00008810	-	1	noncoding	232	182848964
NC_006088.4	XLOC_003942	TCONS_00008813	-	1	coding	3866	184965927
NC_006088.4	XLOC_003943	TCONS_00008814	-	1	noncoding	1914	184970779
NC_006088.4	XLOC_003944	TCONS_00008815	-	1	noncoding	631	184975219
NC_006088.4	XLOC_003945	TCONS_00008816	-	1	noncoding	678	184994850
NC_006088.4	XLOC_003947	TCONS_00008824	-	1	coding	1053	185464388
NC_006088.4	XLOC_003965	TCONS_00008856	-	1	noncoding	699	186200084
NC_006088.4	XLOC_003979	TCONS_00008891	-	1	noncoding	2363	189048508
NC_006088.4	XLOC_003980	TCONS_00008892	-	1	noncoding	2704	189051981
NC_006088.4	XLOC_003981	TCONS_00008893	-	1	noncoding	1388	189054913
NC_006088.4	XLOC_003982	TCONS_00008894	-	1	noncoding	1174	189056719
NC_006088.4	XLOC_003983	TCONS_00008895	-	1	noncoding	1840	189059443
NC_006088.4	XLOC_003984	TCONS_00008896	-	1	noncoding	427	189061420
NC_006088.4	XLOC_003993	TCONS_00008922	-	1	noncoding	876	189971900
NC_006088.4	XLOC_004029	TCONS_00009003	-	1	noncoding	332	194262441
NC_006088.4	XLOC_004030	TCONS_00009004	-	1	coding	867	194263588
NC_006088.4	XLOC_004034	TCONS_00009020	-	1	noncoding	1054	194368049
NC_006088.4	XLOC_004036	TCONS_00009022	-	1	noncoding	205	194406627
NC_006088.4	XLOC_004043	TCONS_00009033	-	1	noncoding	723	194657392
NC_006088.4	XLOC_004047	TCONS_00009056	-	1	noncoding	368	194819692
NC_006088.4	XLOC_004049	TCONS_00009058	-	1	coding	1084	194824418
NC_006088.4	XLOC_004056	TCONS_00009070	-	1	noncoding	1174	195392587
NC_006088.4	XLOC_004059	TCONS_00009079	-	1	noncoding	568	195707647
NC_006088.4	XLOC_004060	TCONS_00009080	-	1	noncoding	485	195709241
NC_006088.4	XLOC_004069	TCONS_00009096	-	1	noncoding	599	195992407
NC_006088.4	XLOC_004070	TCONS_00009097	-	1	noncoding	609	195994837
NC_006089.4	XLOC_004121	TCONS_00009206	+	1	noncoding	872	993402
NC_006089.4	XLOC_004125	TCONS_00009216	+	1	noncoding	375	1106167
NC_006089.4	XLOC_004168	TCONS_00009316	+	1	noncoding	981	4589304
NC_006089.4	XLOC_004176	TCONS_00009346	+	1	noncoding	2717	5859656
NC_006089.4	XLOC_004185	TCONS_00009357	+	1	noncoding	537	6784962
NC_006089.4	XLOC_004186	TCONS_00009358	+	1	noncoding	1318	6792170
NC_006089.4	XLOC_004187	TCONS_00009359	+	1	noncoding	692	6795502
NC_006089.4	XLOC_004188	TCONS_00009360	+	1	noncoding	992	6796429
NC_006089.4	XLOC_004189	TCONS_00009362	+	1	noncoding	994	6799689
NC_006089.4	XLOC_004200	TCONS_00009397	+	1	noncoding	560	8741779
NC_006089.4	XLOC_004201	TCONS_00009398	+	1	noncoding	968	8743931
NC_006089.4	XLOC_004202	TCONS_00009399	+	1	noncoding	813	8747677
NC_006089.4	XLOC_004203	TCONS_00009400	+	1	noncoding	1666	8749314
NC_006089.4	XLOC_004204	TCONS_00009401	+	1	noncoding	3735	8751556
NC_006089.4	XLOC_004205	TCONS_00009402	+	1	noncoding	3221	9589615
NC_006089.4	XLOC_004206	TCONS_00009403	+	1	noncoding	799	9593190
NC_006089.4	XLOC_004209	TCONS_00009414	+	1	noncoding	1496	9773272
NC_006089.4	XLOC_004210	TCONS_00009415	+	1	noncoding	614	9777395
NC_006089.4	XLOC_004219	TCONS_00009430	+	1	noncoding	441	10244867
NC_006089.4	XLOC_004220	TCONS_00009431	+	1	noncoding	1586	10246344
NC_006089.4	XLOC_004230	TCONS_00009450	+	1	noncoding	784	11988035
NC_006089.4	XLOC_004231	TCONS_00009451	+	1	noncoding	1951	12008374
NC_006089.4	XLOC_004232	TCONS_00009452	+	1	noncoding	1586	12010893
NC_006089.4	XLOC_004233	TCONS_00009453	+	1	noncoding	470	12615049
NC_006089.4	XLOC_004237	TCONS_00009458	+	1	coding	4520	13033142
NC_006089.4	XLOC_004238	TCONS_00009459	+	1	noncoding	514	13038152
NC_006089.4	XLOC_004257	TCONS_00009525	+	1	noncoding	600	14512067
NC_006089.4	XLOC_004262	TCONS_00009549	+	1	noncoding	5806	14824239
NC_006089.4	XLOC_004265	TCONS_00009554	+	1	noncoding	324	15112312
NC_006089.4	XLOC_004267	TCONS_00009561	+	1	noncoding	565	15439349
NC_006089.4	XLOC_004293	TCONS_00009629	+	1	noncoding	1255	17360962
NC_006089.4	XLOC_004294	TCONS_00009630	+	1	noncoding	1339	17367945
NC_006089.4	XLOC_004298	TCONS_00009635	+	1	noncoding	1320	18050781
NC_006089.4	XLOC_004299	TCONS_00009636	+	1	noncoding	1358	18059295
NC_006089.4	XLOC_004304	TCONS_00009644	+	1	noncoding	515	18789089
NC_006089.4	XLOC_004313	TCONS_00009660	+	1	noncoding	4627	19830946
NC_006089.4	XLOC_004314	TCONS_00009661	+	1	coding	2468	19835686
NC_006089.4	XLOC_004315	TCONS_00009662	+	1	coding	3749	19838299
NC_006089.4	XLOC_004350	TCONS_00009761	+	1	noncoding	697	22167481
NC_006089.4	XLOC_004351	TCONS_00009762	+	1	noncoding	982	22169962
NC_006089.4	XLOC_004363	TCONS_00009791	+	1	noncoding	2127	22865996
NC_006089.4	XLOC_004397	TCONS_00009873	+	1	noncoding	720	26862146
NC_006089.4	XLOC_004398	TCONS_00009874	+	1	noncoding	218	28149675
NC_006089.4	XLOC_004401	TCONS_00009877	+	1	noncoding	871	28594583
NC_006089.4	XLOC_004415	TCONS_00009915	+	1	noncoding	608	30193546
NC_006089.4	XLOC_004419	TCONS_00009920	+	1	coding	703	30529245
NC_006089.4	XLOC_004420	TCONS_00009928	+	1	coding	4081	30969827
NC_006089.4	XLOC_004421	TCONS_00009929	+	1	coding	1397	30974902
NC_006089.4	XLOC_004442	TCONS_00009964	+	1	noncoding	641	31494632
NC_006089.4	XLOC_004450	TCONS_00009980	+	1	noncoding	1261	32232628
NC_006089.4	XLOC_004454	TCONS_00009991	+	1	noncoding	738	32330946
NC_006089.4	XLOC_004455	TCONS_00009995	+	1	noncoding	721	32343149
NC_006089.4	XLOC_004456	TCONS_00009994	+	1	noncoding	1918	32339361
NC_006089.4	XLOC_004457	TCONS_00009996	+	1	noncoding	932	32343982
NC_006089.4	XLOC_004458	TCONS_00009999	+	1	noncoding	13915	32370284
NC_006089.4	XLOC_004460	TCONS_00010008	+	1	noncoding	248	33235254
NC_006089.4	XLOC_004461	TCONS_00010009	+	1	noncoding	186	33236038
NC_006089.4	XLOC_004462	TCONS_00010010	+	1	noncoding	624	33237231
NC_006089.4	XLOC_004463	TCONS_00010011	+	1	noncoding	380	33238655
NC_006089.4	XLOC_004464	TCONS_00010012	+	1	noncoding	817	33239465
NC_006089.4	XLOC_004465	TCONS_00010013	+	1	noncoding	550	33247856
NC_006089.4	XLOC_004479	TCONS_00010037	+	1	noncoding	2318	34102776
NC_006089.4	XLOC_004487	TCONS_00010059	+	1	noncoding	3480	35339317
NC_006089.4	XLOC_004499	TCONS_00010084	+	1	noncoding	1187	37396424
NC_006089.4	XLOC_004520	TCONS_00010137	+	1	noncoding	1109	40629788
NC_006089.4	XLOC_004521	TCONS_00010138	+	1	noncoding	675	40631289
NC_006089.4	XLOC_004526	TCONS_00010149	+	1	noncoding	691	41156575
NC_006089.4	XLOC_004527	TCONS_00010150	+	1	noncoding	1299	41203812
NC_006089.4	XLOC_004550	TCONS_00010223	+	1	noncoding	3096	43041303
NC_006089.4	XLOC_004553	TCONS_00010228	+	1	noncoding	4609	43257050
NC_006089.4	XLOC_004563	TCONS_00010254	+	1	noncoding	303	44092099
NC_006089.4	XLOC_004571	TCONS_00010265	+	1	noncoding	1168	44657970
NC_006089.4	XLOC_004574	TCONS_00010275	+	1	noncoding	5066	44965305
NC_006089.4	XLOC_004578	TCONS_00010280	+	1	noncoding	376	45285525
NC_006089.4	XLOC_004579	TCONS_00010281	+	1	noncoding	485	45286634
NC_006089.4	XLOC_004587	TCONS_00010308	+	1	noncoding	454	46368557
NC_006089.4	XLOC_004589	TCONS_00010312	+	1	noncoding	2322	46383908
NC_006089.4	XLOC_004602	TCONS_00010349	+	1	noncoding	586	48218608
NC_006089.4	XLOC_004603	TCONS_00010350	+	1	coding	912	48219626
NC_006089.4	XLOC_004616	TCONS_00010371	+	1	noncoding	1075	48683366
NC_006089.4	XLOC_004620	TCONS_00010382	+	1	noncoding	851	50008633
NC_006089.4	XLOC_004621	TCONS_00010383	+	1	noncoding	2289	50009930
NC_006089.4	XLOC_004632	TCONS_00010412	+	1	noncoding	692	50505531
NC_006089.4	XLOC_004633	TCONS_00010413	+	1	noncoding	2436	50507122
NC_006089.4	XLOC_004634	TCONS_00010414	+	1	noncoding	327	50509953
NC_006089.4	XLOC_004635	TCONS_00010415	+	1	noncoding	993	50511723
NC_006089.4	XLOC_004636	TCONS_00010416	+	1	noncoding	1589	50512797
NC_006089.4	XLOC_004637	TCONS_00010417	+	1	noncoding	293	50518123
NC_006089.4	XLOC_004638	TCONS_00010418	+	1	noncoding	2165	50518811
NC_006089.4	XLOC_004641	TCONS_00010422	+	1	noncoding	1573	51083554
NC_006089.4	XLOC_004642	TCONS_00010423	+	1	noncoding	2865	51101756
NC_006089.4	XLOC_004644	TCONS_00010426	+	1	coding	1579	51334783
NC_006089.4	XLOC_004645	TCONS_00010427	+	1	noncoding	1291	51336475
NC_006089.4	XLOC_004650	TCONS_00010442	+	1	noncoding	6209	51720395
NC_006089.4	XLOC_004651	TCONS_00010445	+	1	noncoding	274	51743971
NC_006089.4	XLOC_004652	TCONS_00010446	+	1	coding	554	51747848
NC_006089.4	XLOC_004653	TCONS_00010447	+	1	coding	1885	51750268
NC_006089.4	XLOC_004656	TCONS_00010456	+	1	coding	2317	51801030
NC_006089.4	XLOC_004657	TCONS_00010457	+	1	noncoding	1005	51803994
NC_006089.4	XLOC_004658	TCONS_00010458	+	1	coding	1431	51806101
NC_006089.4	XLOC_004661	TCONS_00010464	+	1	noncoding	512	51914844
NC_006089.4	XLOC_004662	TCONS_00010465	+	1	noncoding	688	51916267
NC_006089.4	XLOC_004663	TCONS_00010466	+	1	noncoding	3164	52135812
NC_006089.4	XLOC_004664	TCONS_00010467	+	1	noncoding	623	52192480
NC_006089.4	XLOC_004665	TCONS_00010468	+	1	noncoding	949	52196253
NC_006089.4	XLOC_004666	TCONS_00010469	+	1	noncoding	2965	52198224
NC_006089.4	XLOC_004668	TCONS_00010473	+	1	noncoding	1499	52299680
NC_006089.4	XLOC_004670	TCONS_00010483	+	1	coding	3636	53353772
NC_006089.4	XLOC_004687	TCONS_00010515	+	1	noncoding	964	54706193
NC_006089.4	XLOC_004707	TCONS_00010553	+	1	noncoding	2322	55763646
NC_006089.4	XLOC_004708	TCONS_00010554	+	1	noncoding	260	55766378
NC_006089.4	XLOC_004709	TCONS_00010555	+	1	coding	1120	55767511
NC_006089.4	XLOC_004715	TCONS_00010566	+	1	noncoding	359	55841168
NC_006089.4	XLOC_004726	TCONS_00010593	+	1	noncoding	436	56870883
NC_006089.4	XLOC_004732	TCONS_00010601	+	1	noncoding	1312	60226113
NC_006089.4	XLOC_004734	TCONS_00010603	+	1	coding	1143	60343506
NC_006089.4	XLOC_004744	TCONS_00010625	+	1	noncoding	1761	60763278
NC_006089.4	XLOC_004768	TCONS_00010674	+	1	noncoding	1848	63558145
NC_006089.4	XLOC_004769	TCONS_00010673	+	1	noncoding	910	63556089
NC_006089.4	XLOC_004770	TCONS_00010675	+	1	noncoding	321	63572664
NC_006089.4	XLOC_004777	TCONS_00010689	+	1	noncoding	2790	64829612
NC_006089.4	XLOC_004782	TCONS_00010696	+	1	noncoding	441	65012686
NC_006089.4	XLOC_004783	TCONS_00010700	+	1	noncoding	384	65237069
NC_006089.4	XLOC_004785	TCONS_00010703	+	1	noncoding	654	65308800
NC_006089.4	XLOC_004786	TCONS_00010704	+	1	noncoding	2078	65309917
NC_006089.4	XLOC_004787	TCONS_00010705	+	1	noncoding	413	65313429
NC_006089.4	XLOC_004788	TCONS_00010706	+	1	noncoding	1957	65313961
NC_006089.4	XLOC_004789	TCONS_00010707	+	1	noncoding	892	65320327
NC_006089.4	XLOC_004790	TCONS_00010708	+	1	noncoding	996	65322175
NC_006089.4	XLOC_004791	TCONS_00010709	+	1	noncoding	331	65336590
NC_006089.4	XLOC_004793	TCONS_00010711	+	1	noncoding	810	65356780
NC_006089.4	XLOC_004794	TCONS_00010712	+	1	noncoding	1366	65357743
NC_006089.4	XLOC_004799	TCONS_00010722	+	1	coding	1489	65790951
NC_006089.4	XLOC_004800	TCONS_00010723	+	1	noncoding	1825	65914783
NC_006089.4	XLOC_004804	TCONS_00010730	+	1	noncoding	229	66386063
NC_006089.4	XLOC_004811	TCONS_00010750	+	1	noncoding	1476	66997881
NC_006089.4	XLOC_004813	TCONS_00010752	+	1	noncoding	342	67155084
NC_006089.4	XLOC_004814	TCONS_00010753	+	1	noncoding	384	67243883
NC_006089.4	XLOC_004818	TCONS_00010757	+	1	noncoding	414	67249088
NC_006089.4	XLOC_004819	TCONS_00010758	+	1	noncoding	430	67252472
NC_006089.4	XLOC_004825	TCONS_00010767	+	1	noncoding	468	68037709
NC_006089.4	XLOC_004827	TCONS_00010769	+	1	noncoding	1514	68069924
NC_006089.4	XLOC_004828	TCONS_00010770	+	1	noncoding	507	68073385
NC_006089.4	XLOC_004831	TCONS_00010773	+	1	noncoding	892	68099742
NC_006089.4	XLOC_004834	TCONS_00010777	+	1	noncoding	1033	68372469
NC_006089.4	XLOC_004835	TCONS_00010779	+	1	coding	1460	68375009
NC_006089.4	XLOC_004860	TCONS_00010853	+	1	noncoding	5844	79172986
NC_006089.4	XLOC_004861	TCONS_00010854	+	1	noncoding	975	79183526
NC_006089.4	XLOC_004863	TCONS_00010859	+	1	noncoding	838	80005424
NC_006089.4	XLOC_004864	TCONS_00010861	+	1	coding	1105	80007978
NC_006089.4	XLOC_004865	TCONS_00010862	+	1	noncoding	569	80013335
NC_006089.4	XLOC_004866	TCONS_00010863	+	1	noncoding	856	80014131
NC_006089.4	XLOC_004867	TCONS_00010864	+	1	noncoding	801	80015177
NC_006089.4	XLOC_004874	TCONS_00010885	+	1	coding	594	81774411
NC_006089.4	XLOC_004880	TCONS_00010903	+	1	coding	1272	84575278
NC_006089.4	XLOC_004886	TCONS_00010923	+	1	coding	7126	86383317
NC_006089.4	XLOC_004886	TCONS_00010924	+	1	noncoding	3907	86390553
NC_006089.4	XLOC_004887	TCONS_00010925	+	1	coding	14015	86394973
NC_006089.4	XLOC_004888	TCONS_00010926	+	1	noncoding	1230	86409210
NC_006089.4	XLOC_004889	TCONS_00010927	+	1	noncoding	990	86411023
NC_006089.4	XLOC_004890	TCONS_00010928	+	1	noncoding	976	86412177
NC_006089.4	XLOC_004891	TCONS_00010929	+	1	noncoding	1099	86414003
NC_006089.4	XLOC_004894	TCONS_00010932	+	1	noncoding	1079	86894324
NC_006089.4	XLOC_004896	TCONS_00010935	+	1	noncoding	567	87002239
NC_006089.4	XLOC_004897	TCONS_00010936	+	1	coding	318	87262451
NC_006089.4	XLOC_004900	TCONS_00010944	+	1	noncoding	480	87436635
NC_006089.4	XLOC_004901	TCONS_00010945	+	1	noncoding	214	87441874
NC_006089.4	XLOC_004902	TCONS_00010946	+	1	noncoding	385	87454766
NC_006089.4	XLOC_004903	TCONS_00010947	+	1	noncoding	531	87455300
NC_006089.4	XLOC_004904	TCONS_00010948	+	1	noncoding	1181	87457128
NC_006089.4	XLOC_004905	TCONS_00010949	+	1	noncoding	428	87458387
NC_006089.4	XLOC_004906	TCONS_00010950	+	1	coding	1765	87459308
NC_006089.4	XLOC_004907	TCONS_00010951	+	1	noncoding	900	87515969
NC_006089.4	XLOC_004908	TCONS_00010952	+	1	noncoding	1190	87519038
NC_006089.4	XLOC_004909	TCONS_00010953	+	1	noncoding	1324	87537248
NC_006089.4	XLOC_004922	TCONS_00010986	+	1	coding	13798	89369378
NC_006089.4	XLOC_004924	TCONS_00010985	+	1	noncoding	3456	89365852
NC_006089.4	XLOC_004932	TCONS_00011004	+	1	noncoding	1402	89646560
NC_006089.4	XLOC_004933	TCONS_00011005	+	1	noncoding	596	89708842
NC_006089.4	XLOC_004941	TCONS_00011024	+	1	noncoding	1036	90566454
NC_006089.4	XLOC_004951	TCONS_00011043	+	1	noncoding	2555	91191373
NC_006089.4	XLOC_004952	TCONS_00011044	+	1	noncoding	356	91199875
NC_006089.4	XLOC_004954	TCONS_00011049	+	1	noncoding	509	91712421
NC_006089.4	XLOC_004957	TCONS_00011053	+	1	coding	3520	92258191
NC_006089.4	XLOC_004960	TCONS_00011061	+	1	noncoding	547	93164666
NC_006089.4	XLOC_004965	TCONS_00011078	+	1	noncoding	780	94621467
NC_006089.4	XLOC_004966	TCONS_00011079	+	1	noncoding	1395	94785924
NC_006089.4	XLOC_004967	TCONS_00011080	+	1	noncoding	763	94971355
NC_006089.4	XLOC_004969	TCONS_00011083	+	1	noncoding	434	94998339
NC_006089.4	XLOC_004970	TCONS_00011084	+	1	noncoding	1514	95001373
NC_006089.4	XLOC_004971	TCONS_00011085	+	1	noncoding	2159	95002939
NC_006089.4	XLOC_004972	TCONS_00011086	+	1	noncoding	1789	95005179
NC_006089.4	XLOC_004974	TCONS_00011095	+	1	noncoding	382	95559019
NC_006089.4	XLOC_004993	TCONS_00011151	+	1	coding	2058	98570677
NC_006089.4	XLOC_004994	TCONS_00011152	+	1	noncoding	1770	98605726
NC_006089.4	XLOC_004995	TCONS_00011153	+	1	noncoding	1692	98608805
NC_006089.4	XLOC_004996	TCONS_00011154	+	1	noncoding	647	98610651
NC_006089.4	XLOC_004999	TCONS_00011166	+	1	noncoding	845	98789959
NC_006089.4	XLOC_005000	TCONS_00011167	+	1	noncoding	627	98790950
NC_006089.4	XLOC_005001	TCONS_00011168	+	1	noncoding	2778	98875241
NC_006089.4	XLOC_005003	TCONS_00011170	+	1	noncoding	1096	99127754
NC_006089.4	XLOC_005004	TCONS_00011171	+	1	noncoding	3864	99620218
NC_006089.4	XLOC_005006	TCONS_00011173	+	1	noncoding	1134	99991846
NC_006089.4	XLOC_005019	TCONS_00011205	+	1	noncoding	643	101094415
NC_006089.4	XLOC_005020	TCONS_00011206	+	1	noncoding	489	101095431
NC_006089.4	XLOC_005029	TCONS_00011222	+	1	noncoding	496	102414567
NC_006089.4	XLOC_005032	TCONS_00011228	+	1	noncoding	1860	102545473
NC_006089.4	XLOC_005033	TCONS_00011229	+	1	noncoding	250	102557417
NC_006089.4	XLOC_005043	TCONS_00011255	+	1	noncoding	874	103162750
NC_006089.4	XLOC_005046	TCONS_00011259	+	1	noncoding	501	103255283
NC_006089.4	XLOC_005055	TCONS_00011302	+	1	coding	7821	104139293
NC_006089.4	XLOC_005056	TCONS_00011304	+	1	noncoding	2307	104147986
NC_006089.4	XLOC_005057	TCONS_00011306	+	1	noncoding	1012	104150706
NC_006089.4	XLOC_005059	TCONS_00011310	+	1	noncoding	1481	106328048
NC_006089.4	XLOC_005062	TCONS_00011315	+	1	noncoding	1321	106419282
NC_006089.4	XLOC_005063	TCONS_00011316	+	1	noncoding	757	106420762
NC_006089.4	XLOC_005064	TCONS_00011325	+	1	noncoding	10962	106668381
NC_006089.4	XLOC_005065	TCONS_00011323	+	1	noncoding	975	106661883
NC_006089.4	XLOC_005066	TCONS_00011324	+	1	noncoding	3856	106664468
NC_006089.4	XLOC_005068	TCONS_00011331	+	1	noncoding	731	106847070
NC_006089.4	XLOC_005078	TCONS_00011351	+	1	noncoding	280	108043893
NC_006089.4	XLOC_005088	TCONS_00011377	+	1	noncoding	423	108540254
NC_006089.4	XLOC_005089	TCONS_00011378	+	1	noncoding	3362	108595514
NC_006089.4	XLOC_005090	TCONS_00011379	+	1	noncoding	711	108788641
NC_006089.4	XLOC_005092	TCONS_00011382	+	1	noncoding	838	109871165
NC_006089.4	XLOC_005093	TCONS_00011383	+	1	noncoding	1154	109872418
NC_006089.4	XLOC_005094	TCONS_00011384	+	1	noncoding	522	109873772
NC_006089.4	XLOC_005095	TCONS_00011385	+	1	noncoding	683	109875109
NC_006089.4	XLOC_005096	TCONS_00011386	+	1	coding	6855	109875967
NC_006089.4	XLOC_005098	TCONS_00011389	+	1	noncoding	2241	110747447
NC_006089.4	XLOC_005099	TCONS_00011390	+	1	noncoding	379	110762394
NC_006089.4	XLOC_005100	TCONS_00011391	+	1	noncoding	229	110859450
NC_006089.4	XLOC_005104	TCONS_00011395	+	1	noncoding	837	111107802
NC_006089.4	XLOC_005107	TCONS_00011398	+	1	noncoding	776	111385350
NC_006089.4	XLOC_005113	TCONS_00011427	+	1	noncoding	4188	111657769
NC_006089.4	XLOC_005117	TCONS_00011422	+	1	noncoding	411	111650218
NC_006089.4	XLOC_005118	TCONS_00011423	+	1	noncoding	730	111650794
NC_006089.4	XLOC_005119	TCONS_00011424	+	1	coding	991	111651709
NC_006089.4	XLOC_005120	TCONS_00011425	+	1	noncoding	3202	111652779
NC_006089.4	XLOC_005121	TCONS_00011426	+	1	noncoding	476	111656895
NC_006089.4	XLOC_005129	TCONS_00011444	+	1	noncoding	410	112776737
NC_006089.4	XLOC_005130	TCONS_00011445	+	1	noncoding	1247	112782550
NC_006089.4	XLOC_005133	TCONS_00011448	+	1	noncoding	1479	113227200
NC_006089.4	XLOC_005134	TCONS_00011449	+	1	noncoding	696	113230658
NC_006089.4	XLOC_005140	TCONS_00011462	+	1	noncoding	1043	114270156
NC_006089.4	XLOC_005154	TCONS_00011496	+	1	noncoding	1023	117174078
NC_006089.4	XLOC_005160	TCONS_00011507	+	1	noncoding	1676	118391261
NC_006089.4	XLOC_005170	TCONS_00011533	+	1	noncoding	220	119902756
NC_006089.4	XLOC_005172	TCONS_00011536	+	1	noncoding	970	120763552
NC_006089.4	XLOC_005173	TCONS_00011537	+	1	coding	1685	120765258
NC_006089.4	XLOC_005182	TCONS_00011554	+	1	noncoding	1700	120931714
NC_006089.4	XLOC_005183	TCONS_00011555	+	1	noncoding	477	120968694
NC_006089.4	XLOC_005184	TCONS_00011556	+	1	noncoding	437	120994745
NC_006089.4	XLOC_005189	TCONS_00011561	+	1	noncoding	306	121905654
NC_006089.4	XLOC_005190	TCONS_00011564	+	1	noncoding	767	121956717
NC_006089.4	XLOC_005191	TCONS_00011563	+	1	coding	1308	121955096
NC_006089.4	XLOC_005225	TCONS_00011653	+	1	noncoding	568	126776006
NC_006089.4	XLOC_005251	TCONS_00011699	+	1	noncoding	249	127712934
NC_006089.4	XLOC_005252	TCONS_00011700	+	1	noncoding	716	127816592
NC_006089.4	XLOC_005254	TCONS_00011702	+	1	noncoding	850	127819850
NC_006089.4	XLOC_005255	TCONS_00011703	+	1	noncoding	3695	127820754
NC_006089.4	XLOC_005273	TCONS_00011763	+	1	noncoding	778	129281652
NC_006089.4	XLOC_005274	TCONS_00011765	+	1	noncoding	428	129285490
NC_006089.4	XLOC_005275	TCONS_00011767	+	1	noncoding	1253	129343390
NC_006089.4	XLOC_005278	TCONS_00011775	+	1	noncoding	1257	129788024
NC_006089.4	XLOC_005281	TCONS_00011779	+	1	noncoding	1512	129828312
NC_006089.4	XLOC_005282	TCONS_00011780	+	1	noncoding	4505	129866498
NC_006089.4	XLOC_005282	TCONS_00011782	+	1	noncoding	1416	129871632
NC_006089.4	XLOC_005283	TCONS_00011783	+	1	noncoding	2136	129873827
NC_006089.4	XLOC_005287	TCONS_00011790	+	1	noncoding	1884	129926136
NC_006089.4	XLOC_005304	TCONS_00011824	+	1	noncoding	606	132279428
NC_006089.4	XLOC_005305	TCONS_00011825	+	1	noncoding	504	132300501
NC_006089.4	XLOC_005308	TCONS_00011828	+	1	noncoding	747	132389071
NC_006089.4	XLOC_005309	TCONS_00011829	+	1	noncoding	3191	132390874
NC_006089.4	XLOC_005310	TCONS_00011830	+	1	noncoding	274	132402339
NC_006089.4	XLOC_005314	TCONS_00011837	+	1	coding	1472	135127939
NC_006089.4	XLOC_005317	TCONS_00011841	+	1	noncoding	1912	136123467
NC_006089.4	XLOC_005320	TCONS_00011845	+	1	noncoding	1129	136531851
NC_006089.4	XLOC_005321	TCONS_00011846	+	1	noncoding	789	136533599
NC_006089.4	XLOC_005331	TCONS_00011869	+	1	noncoding	624	137186266
NC_006089.4	XLOC_005341	TCONS_00011898	+	1	noncoding	1585	138299730
NC_006089.4	XLOC_005342	TCONS_00011899	+	1	coding	688	138301471
NC_006089.4	XLOC_005347	TCONS_00011905	+	1	noncoding	667	138810001
NC_006089.4	XLOC_005348	TCONS_00011906	+	1	noncoding	749	138811024
NC_006089.4	XLOC_005353	TCONS_00011912	+	1	noncoding	605	138991184
NC_006089.4	XLOC_005354	TCONS_00011913	+	1	noncoding	641	138992019
NC_006089.4	XLOC_005356	TCONS_00011932	+	1	noncoding	2000	139945148
NC_006089.4	XLOC_005357	TCONS_00011929	+	1	coding	1244	139932136
NC_006089.4	XLOC_005358	TCONS_00011930	+	1	noncoding	1233	139936078
NC_006089.4	XLOC_005359	TCONS_00011931	+	1	noncoding	622	139943538
NC_006089.4	XLOC_005360	TCONS_00011933	+	1	coding	1022	139954319
NC_006089.4	XLOC_005374	TCONS_00011964	+	1	noncoding	240	142277287
NC_006089.4	XLOC_005377	TCONS_00011970	+	1	noncoding	1458	145807099
NC_006089.4	XLOC_005380	TCONS_00011975	+	1	noncoding	1465	147030457
NC_006089.4	XLOC_005381	TCONS_00011976	+	1	noncoding	1320	147036247
NC_006089.4	XLOC_005387	TCONS_00011989	+	1	coding	1256	148429990
NC_006089.4	XLOC_005388	TCONS_00011990	+	1	noncoding	1003	148431354
NC_006089.4	XLOC_005389	TCONS_00011991	+	1	noncoding	1168	148433271
NC_006089.4	XLOC_005390	TCONS_00011992	+	1	noncoding	1809	148513829
NC_006089.4	XLOC_005401	TCONS_00012043	-	1	noncoding	1609	120234
NC_006089.4	XLOC_005431	TCONS_00012118	-	1	noncoding	1340	993477
NC_006089.4	XLOC_005435	TCONS_00012129	-	1	noncoding	965	2001430
NC_006089.4	XLOC_005436	TCONS_00012130	-	1	noncoding	1865	2002559
NC_006089.4	XLOC_005455	TCONS_00012197	-	1	noncoding	557	3427266
NC_006089.4	XLOC_005457	TCONS_00012199	-	1	noncoding	669	3582379
NC_006089.4	XLOC_005468	TCONS_00012230	-	1	noncoding	534	4171150
NC_006089.4	XLOC_005469	TCONS_00012231	-	1	noncoding	984	4173746
NC_006089.4	XLOC_005472	TCONS_00012235	-	1	noncoding	812	4511030
NC_006089.4	XLOC_005484	TCONS_00012254	-	1	noncoding	719	6119824
NC_006089.4	XLOC_005501	TCONS_00012310	-	1	noncoding	335	7685646
NC_006089.4	XLOC_005504	TCONS_00012315	-	1	noncoding	979	7858460
NC_006089.4	XLOC_005521	TCONS_00012361	-	1	noncoding	536	12048390
NC_006089.4	XLOC_005522	TCONS_00012362	-	1	noncoding	1159	12086133
NC_006089.4	XLOC_005523	TCONS_00012363	-	1	noncoding	457	12091995
NC_006089.4	XLOC_005526	TCONS_00012377	-	1	coding	7878	12983081
NC_006089.4	XLOC_005534	TCONS_00012402	-	1	noncoding	3501	14505582
NC_006089.4	XLOC_005535	TCONS_00012403	-	1	noncoding	804	14524810
NC_006089.4	XLOC_005536	TCONS_00012404	-	1	noncoding	1387	14557272
NC_006089.4	XLOC_005540	TCONS_00012415	-	1	noncoding	435	14902617
NC_006089.4	XLOC_005542	TCONS_00012420	-	1	noncoding	1219	14986067
NC_006089.4	XLOC_005550	TCONS_00012434	-	1	noncoding	1309	15415704
NC_006089.4	XLOC_005551	TCONS_00012438	-	1	noncoding	854	15779907
NC_006089.4	XLOC_005552	TCONS_00012439	-	1	noncoding	2359	15780896
NC_006089.4	XLOC_005553	TCONS_00012440	-	1	noncoding	917	15783552
NC_006089.4	XLOC_005554	TCONS_00012441	-	1	noncoding	1085	15786348
NC_006089.4	XLOC_005570	TCONS_00012467	-	1	noncoding	581	16694908
NC_006089.4	XLOC_005572	TCONS_00012476	-	1	noncoding	1194	16749161
NC_006089.4	XLOC_005576	TCONS_00012494	-	1	noncoding	543	17313020
NC_006089.4	XLOC_005577	TCONS_00012495	-	1	noncoding	820	17332488
NC_006089.4	XLOC_005578	TCONS_00012496	-	1	noncoding	496	17343215
NC_006089.4	XLOC_005579	TCONS_00012497	-	1	noncoding	524	17354849
NC_006089.4	XLOC_005582	TCONS_00012500	-	1	noncoding	1120	17361199
NC_006089.4	XLOC_005583	TCONS_00012501	-	1	noncoding	3108	17362667
NC_006089.4	XLOC_005591	TCONS_00012521	-	1	noncoding	1314	17786445
NC_006089.4	XLOC_005598	TCONS_00012532	-	1	noncoding	5244	18051309
NC_006089.4	XLOC_005600	TCONS_00012534	-	1	noncoding	1500	18535765
NC_006089.4	XLOC_005601	TCONS_00012535	-	1	noncoding	523	18537809
NC_006089.4	XLOC_005604	TCONS_00012541	-	1	noncoding	693	19098202
NC_006089.4	XLOC_005617	TCONS_00012578	-	1	noncoding	4208	19831350
NC_006089.4	XLOC_005618	TCONS_00012579	-	1	coding	4568	19835851
NC_006089.4	XLOC_005619	TCONS_00012580	-	1	noncoding	1918	19840564
NC_006089.4	XLOC_005620	TCONS_00012581	-	1	noncoding	561	19842551
NC_006089.4	XLOC_005621	TCONS_00012582	-	1	noncoding	230	19843207
NC_006089.4	XLOC_005626	TCONS_00012587	-	1	noncoding	975	20512508
NC_006089.4	XLOC_005634	TCONS_00012603	-	1	noncoding	474	20795643
NC_006089.4	XLOC_005637	TCONS_00012608	-	1	noncoding	1505	21326961
NC_006089.4	XLOC_005638	TCONS_00012609	-	1	noncoding	266	21332601
NC_006089.4	XLOC_005639	TCONS_00012610	-	1	noncoding	574	21624688
NC_006089.4	XLOC_005640	TCONS_00012611	-	1	noncoding	1443	21814396
NC_006089.4	XLOC_005641	TCONS_00012612	-	1	noncoding	834	22154221
NC_006089.4	XLOC_005642	TCONS_00012613	-	1	noncoding	665	22155113
NC_006089.4	XLOC_005643	TCONS_00012614	-	1	noncoding	838	22156467
NC_006089.4	XLOC_005644	TCONS_00012615	-	1	noncoding	642	22159256
NC_006089.4	XLOC_005645	TCONS_00012616	-	1	noncoding	722	22161033
NC_006089.4	XLOC_005664	TCONS_00012666	-	1	noncoding	398	23564282
NC_006089.4	XLOC_005684	TCONS_00012699	-	1	noncoding	2070	24894019
NC_006089.4	XLOC_005685	TCONS_00012700	-	1	noncoding	1099	24896492
NC_006089.4	XLOC_005686	TCONS_00012701	-	1	coding	1502	24898914
NC_006089.4	XLOC_005687	TCONS_00012702	-	1	noncoding	542	24902589
NC_006089.4	XLOC_005700	TCONS_00012752	-	1	noncoding	290	28148132
NC_006089.4	XLOC_005703	TCONS_00012758	-	1	coding	1548	28816074
NC_006089.4	XLOC_005704	TCONS_00012759	-	1	noncoding	452	28939793
NC_006089.4	XLOC_005707	TCONS_00012766	-	1	noncoding	1272	29645220
NC_006089.4	XLOC_005715	TCONS_00012777	-	1	noncoding	743	30062879
NC_006089.4	XLOC_005716	TCONS_00012778	-	1	noncoding	1021	30064411
NC_006089.4	XLOC_005722	TCONS_00012789	-	1	noncoding	361	30974708
NC_006089.4	XLOC_005723	TCONS_00012790	-	1	coding	761	30975248
NC_006089.4	XLOC_005724	TCONS_00012791	-	1	noncoding	1910	30977010
NC_006089.4	XLOC_005741	TCONS_00012838	-	1	noncoding	305	31948234
NC_006089.4	XLOC_005742	TCONS_00012839	-	1	noncoding	1234	31974871
NC_006089.4	XLOC_005743	TCONS_00012840	-	1	noncoding	419	31980370
NC_006089.4	XLOC_005744	TCONS_00012841	-	1	coding	10476	32167792
NC_006089.4	XLOC_005746	TCONS_00012855	-	1	noncoding	647	32417552
NC_006089.4	XLOC_005747	TCONS_00012856	-	1	noncoding	1622	32421006
NC_006089.4	XLOC_005748	TCONS_00012857	-	1	noncoding	464	32430154
NC_006089.4	XLOC_005759	TCONS_00012874	-	1	noncoding	927	33981986
NC_006089.4	XLOC_005768	TCONS_00012892	-	1	noncoding	425	34235484
NC_006089.4	XLOC_005769	TCONS_00012893	-	1	noncoding	1693	34236472
NC_006089.4	XLOC_005770	TCONS_00012894	-	1	noncoding	1503	34238539
NC_006089.4	XLOC_005771	TCONS_00012895	-	1	noncoding	1115	34241083
NC_006089.4	XLOC_005772	TCONS_00012896	-	1	noncoding	2682	34243405
NC_006089.4	XLOC_005788	TCONS_00012950	-	1	noncoding	300	37335053
NC_006089.4	XLOC_005792	TCONS_00012967	-	1	noncoding	834	37563574
NC_006089.4	XLOC_005793	TCONS_00012968	-	1	noncoding	276	37564887
NC_006089.4	XLOC_005812	TCONS_00013012	-	1	noncoding	1478	40638702
NC_006089.4	XLOC_005813	TCONS_00013013	-	1	noncoding	2757	40671394
NC_006089.4	XLOC_005814	TCONS_00013014	-	1	coding	1720	40749323
NC_006089.4	XLOC_005817	TCONS_00013024	-	1	noncoding	983	40873191
NC_006089.4	XLOC_005826	TCONS_00013039	-	1	noncoding	3517	41293235
NC_006089.4	XLOC_005830	TCONS_00013052	-	1	noncoding	672	41499763
NC_006089.4	XLOC_005831	TCONS_00013053	-	1	noncoding	1151	41500501
NC_006089.4	XLOC_005873	TCONS_00013162	-	1	coding	1433	44534793
NC_006089.4	XLOC_005876	TCONS_00013166	-	1	noncoding	983	44575499
NC_006089.4	XLOC_005877	TCONS_00013167	-	1	noncoding	1036	44579151
NC_006089.4	XLOC_005885	TCONS_00013194	-	1	noncoding	881	46047137
NC_006089.4	XLOC_005886	TCONS_00013195	-	1	noncoding	1591	46048174
NC_006089.4	XLOC_005887	TCONS_00013196	-	1	noncoding	1545	46049912
NC_006089.4	XLOC_005888	TCONS_00013199	-	1	noncoding	1590	46054060
NC_006089.4	XLOC_005890	TCONS_00013209	-	1	noncoding	316	46059255
NC_006089.4	XLOC_005897	TCONS_00013229	-	1	noncoding	440	46388839
NC_006089.4	XLOC_005900	TCONS_00013233	-	1	noncoding	1038	46511110
NC_006089.4	XLOC_005901	TCONS_00013234	-	1	noncoding	894	46512239
NC_006089.4	XLOC_005908	TCONS_00013247	-	1	noncoding	3940	47155454
NC_006089.4	XLOC_005909	TCONS_00013249	-	1	noncoding	1340	47164741
NC_006089.4	XLOC_005910	TCONS_00013250	-	1	noncoding	873	47166417
NC_006089.4	XLOC_005913	TCONS_00013257	-	1	noncoding	492	47839892
NC_006089.4	XLOC_005922	TCONS_00013276	-	1	noncoding	906	48679195
NC_006089.4	XLOC_005923	TCONS_00013277	-	1	noncoding	1149	48681557
NC_006089.4	XLOC_005924	TCONS_00013278	-	1	noncoding	546	48683909
NC_006089.4	XLOC_005925	TCONS_00013279	-	1	coding	3285	48684618
NC_006089.4	XLOC_005926	TCONS_00013280	-	1	noncoding	552	48688287
NC_006089.4	XLOC_005927	TCONS_00013281	-	1	noncoding	1365	48689344
NC_006089.4	XLOC_005942	TCONS_00013324	-	1	coding	231	49305805
NC_006089.4	XLOC_005945	TCONS_00013327	-	1	noncoding	716	50049208
NC_006089.4	XLOC_005958	TCONS_00013353	-	1	noncoding	249	51669032
NC_006089.4	XLOC_005970	TCONS_00013376	-	1	noncoding	408	53420440
NC_006089.4	XLOC_005974	TCONS_00013387	-	1	noncoding	931	54565703
NC_006089.4	XLOC_005975	TCONS_00013388	-	1	noncoding	1354	54567722
NC_006089.4	XLOC_005977	TCONS_00013391	-	1	noncoding	573	54880309
NC_006089.4	XLOC_005987	TCONS_00013417	-	1	noncoding	1660	55760589
NC_006089.4	XLOC_005988	TCONS_00013418	-	1	noncoding	1192	55962210
NC_006089.4	XLOC_006024	TCONS_00013517	-	1	noncoding	720	58574677
NC_006089.4	XLOC_006025	TCONS_00013518	-	1	noncoding	1445	58575986
NC_006089.4	XLOC_006026	TCONS_00013519	-	1	coding	10080	58748271
NC_006089.4	XLOC_006027	TCONS_00013524	-	1	noncoding	1610	58781647
NC_006089.4	XLOC_006028	TCONS_00013525	-	1	noncoding	9525	58783379
NC_006089.4	XLOC_006029	TCONS_00013526	-	1	noncoding	480	58792988
NC_006089.4	XLOC_006030	TCONS_00013527	-	1	coding	3836	58793679
NC_006089.4	XLOC_006031	TCONS_00013528	-	1	noncoding	1541	58797907
NC_006089.4	XLOC_006032	TCONS_00013529	-	1	noncoding	893	58806567
NC_006089.4	XLOC_006033	TCONS_00013530	-	1	noncoding	2743	58807866
NC_006089.4	XLOC_006034	TCONS_00013532	-	1	noncoding	985	58811154
NC_006089.4	XLOC_006035	TCONS_00013533	-	1	noncoding	930	58816515
NC_006089.4	XLOC_006036	TCONS_00013534	-	1	noncoding	362	58818686
NC_006089.4	XLOC_006038	TCONS_00013536	-	1	noncoding	267	58830131
NC_006089.4	XLOC_006039	TCONS_00013539	-	1	noncoding	477	58845722
NC_006089.4	XLOC_006049	TCONS_00013558	-	1	noncoding	660	60231510
NC_006089.4	XLOC_006050	TCONS_00013559	-	1	noncoding	443	60271493
NC_006089.4	XLOC_006054	TCONS_00013564	-	1	noncoding	1360	60595757
NC_006089.4	XLOC_006063	TCONS_00013585	-	1	noncoding	403	62106540
NC_006089.4	XLOC_006082	TCONS_00013635	-	1	noncoding	1313	63182280
NC_006089.4	XLOC_006083	TCONS_00013636	-	1	coding	553	63184606
NC_006089.4	XLOC_006084	TCONS_00013637	-	1	noncoding	2144	63185551
NC_006089.4	XLOC_006085	TCONS_00013638	-	1	noncoding	626	63190501
NC_006089.4	XLOC_006094	TCONS_00013649	-	1	noncoding	3483	63546719
NC_006089.4	XLOC_006095	TCONS_00013650	-	1	noncoding	506	63977046
NC_006089.4	XLOC_006096	TCONS_00013651	-	1	noncoding	738	63977829
NC_006089.4	XLOC_006097	TCONS_00013652	-	1	noncoding	11392	63987286
NC_006089.4	XLOC_006098	TCONS_00013655	-	1	noncoding	910	63998861
NC_006089.4	XLOC_006099	TCONS_00013656	-	1	coding	1324	64005487
NC_006089.4	XLOC_006100	TCONS_00013657	-	1	noncoding	1607	64010086
NC_006089.4	XLOC_006101	TCONS_00013658	-	1	noncoding	592	64012460
NC_006089.4	XLOC_006102	TCONS_00013659	-	1	noncoding	864	64015269
NC_006089.4	XLOC_006103	TCONS_00013664	-	1	noncoding	576	64019236
NC_006089.4	XLOC_006104	TCONS_00013669	-	1	noncoding	926	64024518
NC_006089.4	XLOC_006105	TCONS_00013670	-	1	noncoding	812	64026115
NC_006089.4	XLOC_006106	TCONS_00013671	-	1	noncoding	644	64026981
NC_006089.4	XLOC_006107	TCONS_00013672	-	1	noncoding	2411	64027801
NC_006089.4	XLOC_006108	TCONS_00013673	-	1	noncoding	1845	64031774
NC_006089.4	XLOC_006109	TCONS_00013674	-	1	noncoding	639	64033891
NC_006089.4	XLOC_006112	TCONS_00013681	-	1	noncoding	307	64792811
NC_006089.4	XLOC_006113	TCONS_00013682	-	1	noncoding	278	64804406
NC_006089.4	XLOC_006124	TCONS_00013706	-	1	noncoding	276	66388272
NC_006089.4	XLOC_006134	TCONS_00013724	-	1	noncoding	589	66992615
NC_006089.4	XLOC_006137	TCONS_00013734	-	1	coding	16686	67650536
NC_006089.4	XLOC_006137	TCONS_00013740	-	1	noncoding	1018	67667321
NC_006089.4	XLOC_006138	TCONS_00013742	-	1	noncoding	1227	67668417
NC_006089.4	XLOC_006139	TCONS_00013743	-	1	noncoding	1384	67670816
NC_006089.4	XLOC_006140	TCONS_00013744	-	1	noncoding	748	67673037
NC_006089.4	XLOC_006149	TCONS_00013760	-	1	noncoding	1148	68380283
NC_006089.4	XLOC_006150	TCONS_00013761	-	1	noncoding	529	68385558
NC_006089.4	XLOC_006155	TCONS_00013770	-	1	noncoding	384	68442687
NC_006089.4	XLOC_006164	TCONS_00013795	-	1	noncoding	4302	69526049
NC_006089.4	XLOC_006168	TCONS_00013799	-	1	noncoding	3238	69632917
NC_006089.4	XLOC_006169	TCONS_00013800	-	1	noncoding	252	70970563
NC_006089.4	XLOC_006173	TCONS_00013806	-	1	noncoding	1205	76482797
NC_006089.4	XLOC_006194	TCONS_00013854	-	1	coding	1340	78836548
NC_006089.4	XLOC_006195	TCONS_00013855	-	1	noncoding	6173	78842715
NC_006089.4	XLOC_006196	TCONS_00013857	-	1	noncoding	410	79443372
NC_006089.4	XLOC_006203	TCONS_00013880	-	1	noncoding	3685	80070863
NC_006089.4	XLOC_006210	TCONS_00013898	-	1	noncoding	397	83064372
NC_006089.4	XLOC_006211	TCONS_00013899	-	1	noncoding	611	83252332
NC_006089.4	XLOC_006212	TCONS_00013900	-	1	noncoding	595	83255362
NC_006089.4	XLOC_006215	TCONS_00013904	-	1	noncoding	2516	84070340
NC_006089.4	XLOC_006216	TCONS_00013905	-	1	noncoding	1602	84072986
NC_006089.4	XLOC_006218	TCONS_00013908	-	1	noncoding	386	84155714
NC_006089.4	XLOC_006220	TCONS_00013910	-	1	noncoding	343	84169476
NC_006089.4	XLOC_006221	TCONS_00013911	-	1	noncoding	777	84170444
NC_006089.4	XLOC_006222	TCONS_00013912	-	1	noncoding	1313	84171900
NC_006089.4	XLOC_006223	TCONS_00013913	-	1	noncoding	1097	84463618
NC_006089.4	XLOC_006224	TCONS_00013914	-	1	noncoding	870	84472178
NC_006089.4	XLOC_006240	TCONS_00013954	-	1	noncoding	4994	85050570
NC_006089.4	XLOC_006241	TCONS_00013955	-	1	noncoding	2200	85056179
NC_006089.4	XLOC_006259	TCONS_00013997	-	1	noncoding	574	86253061
NC_006089.4	XLOC_006260	TCONS_00013998	-	1	noncoding	7292	86253705
NC_006089.4	XLOC_006267	TCONS_00014013	-	1	noncoding	3416	86909194
NC_006089.4	XLOC_006268	TCONS_00014014	-	1	noncoding	6518	86913086
NC_006089.4	XLOC_006269	TCONS_00014015	-	1	noncoding	4211	86919670
NC_006089.4	XLOC_006270	TCONS_00014016	-	1	noncoding	1143	86924151
NC_006089.4	XLOC_006271	TCONS_00014017	-	1	noncoding	684	86926069
NC_006089.4	XLOC_006275	TCONS_00014023	-	1	noncoding	1586	88707900
NC_006089.4	XLOC_006294	TCONS_00014071	-	1	noncoding	308	89714584
NC_006089.4	XLOC_006295	TCONS_00014072	-	1	noncoding	1002	89715444
NC_006089.4	XLOC_006296	TCONS_00014073	-	1	noncoding	688	89898865
NC_006089.4	XLOC_006297	TCONS_00014074	-	1	noncoding	472	89946900
NC_006089.4	XLOC_006298	TCONS_00014075	-	1	noncoding	726	89948548
NC_006089.4	XLOC_006299	TCONS_00014076	-	1	noncoding	1604	89994149
NC_006089.4	XLOC_006300	TCONS_00014077	-	1	noncoding	768	89997727
NC_006089.4	XLOC_006301	TCONS_00014078	-	1	noncoding	680	89999661
NC_006089.4	XLOC_006309	TCONS_00014087	-	1	noncoding	529	90520471
NC_006089.4	XLOC_006315	TCONS_00014105	-	1	noncoding	668	91700315
NC_006089.4	XLOC_006325	TCONS_00014122	-	1	noncoding	301	93733369
NC_006089.4	XLOC_006338	TCONS_00014145	-	1	noncoding	1318	94965616
NC_006089.4	XLOC_006339	TCONS_00014146	-	1	noncoding	636	94967695
NC_006089.4	XLOC_006340	TCONS_00014147	-	1	noncoding	1121	94968590
NC_006089.4	XLOC_006341	TCONS_00014148	-	1	noncoding	2623	95813242
NC_006089.4	XLOC_006353	TCONS_00014179	-	1	noncoding	921	97478646
NC_006089.4	XLOC_006359	TCONS_00014196	-	1	noncoding	312	98295320
NC_006089.4	XLOC_006360	TCONS_00014197	-	1	noncoding	2241	98296174
NC_006089.4	XLOC_006368	TCONS_00014217	-	1	noncoding	574	98357004
NC_006089.4	XLOC_006369	TCONS_00014218	-	1	noncoding	422	98358235
NC_006089.4	XLOC_006370	TCONS_00014219	-	1	noncoding	1160	98360131
NC_006089.4	XLOC_006372	TCONS_00014221	-	1	noncoding	503	98374434
NC_006089.4	XLOC_006383	TCONS_00014240	-	1	noncoding	698	99082014
NC_006089.4	XLOC_006389	TCONS_00014255	-	1	coding	906	100476356
NC_006089.4	XLOC_006406	TCONS_00014278	-	1	noncoding	1109	102553607
NC_006089.4	XLOC_006407	TCONS_00014279	-	1	noncoding	1670	102554799
NC_006089.4	XLOC_006408	TCONS_00014280	-	1	noncoding	1212	102557090
NC_006089.4	XLOC_006409	TCONS_00014281	-	1	coding	1654	102558507
NC_006089.4	XLOC_006414	TCONS_00014290	-	1	noncoding	1538	102929831
NC_006089.4	XLOC_006416	TCONS_00014292	-	1	coding	1411	103165221
NC_006089.4	XLOC_006417	TCONS_00014293	-	1	noncoding	3072	103168483
NC_006089.4	XLOC_006421	TCONS_00014300	-	1	noncoding	1473	103255485
NC_006089.4	XLOC_006422	TCONS_00014301	-	1	noncoding	1905	103257441
NC_006089.4	XLOC_006446	TCONS_00014373	-	1	noncoding	845	106271110
NC_006089.4	XLOC_006476	TCONS_00014450	-	1	noncoding	651	110847502
NC_006089.4	XLOC_006477	TCONS_00014451	-	1	noncoding	1286	110853339
NC_006089.4	XLOC_006481	TCONS_00014455	-	1	noncoding	771	111357989
NC_006089.4	XLOC_006492	TCONS_00014474	-	1	noncoding	1948	111584022
NC_006089.4	XLOC_006499	TCONS_00014491	-	1	noncoding	457	112282920
NC_006089.4	XLOC_006500	TCONS_00014492	-	1	noncoding	859	112296875
NC_006089.4	XLOC_006518	TCONS_00014531	-	1	noncoding	498	115179751
NC_006089.4	XLOC_006528	TCONS_00014552	-	1	noncoding	421	115579773
NC_006089.4	XLOC_006535	TCONS_00014559	-	1	noncoding	2018	115716026
NC_006089.4	XLOC_006562	TCONS_00014594	-	1	noncoding	1948	118219320
NC_006089.4	XLOC_006563	TCONS_00014595	-	1	noncoding	1382	118221831
NC_006089.4	XLOC_006566	TCONS_00014599	-	1	noncoding	1589	118392286
NC_006089.4	XLOC_006567	TCONS_00014600	-	1	noncoding	549	118394175
NC_006089.4	XLOC_006568	TCONS_00014601	-	1	noncoding	1692	118395003
NC_006089.4	XLOC_006569	TCONS_00014602	-	1	noncoding	533	118398436
NC_006089.4	XLOC_006575	TCONS_00014613	-	1	noncoding	6344	119695318
NC_006089.4	XLOC_006584	TCONS_00014632	-	1	noncoding	356	121294883
NC_006089.4	XLOC_006588	TCONS_00014637	-	1	noncoding	2553	121532203
NC_006089.4	XLOC_006591	TCONS_00014643	-	1	noncoding	5442	121710070
NC_006089.4	XLOC_006602	TCONS_00014665	-	1	noncoding	403	122730113
NC_006089.4	XLOC_006613	TCONS_00014693	-	1	noncoding	428	125146240
NC_006089.4	XLOC_006649	TCONS_00014763	-	1	noncoding	3344	127369797
NC_006089.4	XLOC_006652	TCONS_00014768	-	1	noncoding	2582	127818023
NC_006089.4	XLOC_006653	TCONS_00014769	-	1	noncoding	1144	127821096
NC_006089.4	XLOC_006660	TCONS_00014777	-	1	noncoding	1250	128123005
NC_006089.4	XLOC_006673	TCONS_00014802	-	1	noncoding	387	129111242
NC_006089.4	XLOC_006674	TCONS_00014803	-	1	noncoding	856	129113846
NC_006089.4	XLOC_006675	TCONS_00014804	-	1	noncoding	595	129115734
NC_006089.4	XLOC_006676	TCONS_00014805	-	1	noncoding	1302	129117076
NC_006089.4	XLOC_006677	TCONS_00014806	-	1	noncoding	1555	129119559
NC_006089.4	XLOC_006678	TCONS_00014807	-	1	noncoding	2210	129141977
NC_006089.4	XLOC_006684	TCONS_00014814	-	1	noncoding	274	129230547
NC_006089.4	XLOC_006686	TCONS_00014816	-	1	noncoding	482	129268221
NC_006089.4	XLOC_006687	TCONS_00014817	-	1	noncoding	285	129288458
NC_006089.4	XLOC_006691	TCONS_00014833	-	1	noncoding	488	129650165
NC_006089.4	XLOC_006703	TCONS_00014864	-	1	noncoding	2964	130650918
NC_006089.4	XLOC_006703	TCONS_00014866	-	1	noncoding	608	130653986
NC_006089.4	XLOC_006704	TCONS_00014867	-	1	noncoding	1284	130687384
NC_006089.4	XLOC_006707	TCONS_00014870	-	1	noncoding	898	130885141
NC_006089.4	XLOC_006708	TCONS_00014874	-	1	noncoding	881	130887681
NC_006089.4	XLOC_006708	TCONS_00014877	-	1	noncoding	6660	130893842
NC_006089.4	XLOC_006709	TCONS_00014875	-	1	noncoding	851	130888688
NC_006089.4	XLOC_006712	TCONS_00014885	-	1	noncoding	1220	132255099
NC_006089.4	XLOC_006732	TCONS_00014951	-	1	noncoding	664	136885312
NC_006089.4	XLOC_006733	TCONS_00014953	-	1	noncoding	1019	136891258
NC_006089.4	XLOC_006738	TCONS_00014960	-	1	noncoding	882	137728502
NC_006089.4	XLOC_006739	TCONS_00014961	-	1	noncoding	2450	137926791
NC_006089.4	XLOC_006745	TCONS_00014972	-	1	noncoding	641	138079917
NC_006089.4	XLOC_006750	TCONS_00014985	-	1	noncoding	467	138108286
NC_006089.4	XLOC_006751	TCONS_00014986	-	1	noncoding	1235	138109344
NC_006089.4	XLOC_006752	TCONS_00014987	-	1	noncoding	581	138110830
NC_006089.4	XLOC_006754	TCONS_00014991	-	1	coding	298	138164446
NC_006089.4	XLOC_006759	TCONS_00015000	-	1	noncoding	1296	138263763
NC_006089.4	XLOC_006760	TCONS_00015001	-	1	noncoding	504	138501720
NC_006089.4	XLOC_006761	TCONS_00015002	-	1	coding	1987	138505501
NC_006089.4	XLOC_006771	TCONS_00015023	-	1	noncoding	886	138791959
NC_006089.4	XLOC_006775	TCONS_00015036	-	1	noncoding	287	139680382
NC_006089.4	XLOC_006776	TCONS_00015037	-	1	noncoding	600	139744134
NC_006089.4	XLOC_006777	TCONS_00015038	-	1	noncoding	5746	139815373
NC_006089.4	XLOC_006778	TCONS_00015039	-	1	noncoding	587	139822051
NC_006089.4	XLOC_006789	TCONS_00015075	-	1	noncoding	1476	141783383
NC_006089.4	XLOC_006796	TCONS_00015095	-	1	noncoding	6041	142755209
NC_006089.4	XLOC_006797	TCONS_00015096	-	1	noncoding	802	142763149
NC_006089.4	XLOC_006804	TCONS_00015117	-	1	coding	1971	146302660
NC_006089.4	XLOC_006807	TCONS_00015125	-	1	noncoding	4569	147034184
NC_006089.4	XLOC_006813	TCONS_00015135	-	1	noncoding	2915	148475887
NC_006089.4	XLOC_006819	TCONS_00015144	-	1	noncoding	588	148506570
NC_006089.4	XLOC_006820	TCONS_00015145	-	1	noncoding	5868	148511447
NC_006089.4	XLOC_006821	TCONS_00015149	-	1	noncoding	997	148523465
NC_006089.4	XLOC_006822	TCONS_00015150	-	1	coding	5400	148524723
NC_006089.4	XLOC_006823	TCONS_00015151	-	1	noncoding	736	148532019
NC_006089.4	XLOC_006837	TCONS_00015184	-	1	noncoding	525	149249512
NC_006089.4	XLOC_006838	TCONS_00015185	-	1	coding	2280	149250151
NC_006089.4	XLOC_006841	TCONS_00015192	-	1	noncoding	452	149288914
NC_006089.4	XLOC_006849	TCONS_00015215	-	1	noncoding	927	149510243
NC_006090.4	XLOC_006863	TCONS_00015230	+	1	noncoding	1665	142127
NC_006090.4	XLOC_006883	TCONS_00015280	+	1	noncoding	2081	2417091
NC_006090.4	XLOC_006883	TCONS_00015281	+	1	noncoding	2647	2419279
NC_006090.4	XLOC_006884	TCONS_00015279	+	1	noncoding	1791	2414610
NC_006090.4	XLOC_006885	TCONS_00015282	+	1	coding	1811	2444697
NC_006090.4	XLOC_006886	TCONS_00015283	+	1	noncoding	1157	2452109
NC_006090.4	XLOC_006887	TCONS_00015284	+	1	noncoding	345	2455011
NC_006090.4	XLOC_006893	TCONS_00015293	+	1	noncoding	980	2682527
NC_006090.4	XLOC_006894	TCONS_00015294	+	1	noncoding	1423	2688096
NC_006090.4	XLOC_006895	TCONS_00015295	+	1	noncoding	903	2693213
NC_006090.4	XLOC_006908	TCONS_00015331	+	1	noncoding	1037	3313480
NC_006090.4	XLOC_006909	TCONS_00015332	+	1	noncoding	939	3315075
NC_006090.4	XLOC_006910	TCONS_00015333	+	1	noncoding	2158	3316217
NC_006090.4	XLOC_006946	TCONS_00015430	+	1	noncoding	428	4465625
NC_006090.4	XLOC_006951	TCONS_00015451	+	1	noncoding	1566	4553702
NC_006090.4	XLOC_006952	TCONS_00015455	+	1	noncoding	3953	4568273
NC_006090.4	XLOC_006966	TCONS_00015492	+	1	noncoding	1624	7682349
NC_006090.4	XLOC_006967	TCONS_00015493	+	1	noncoding	332	7687718
NC_006090.4	XLOC_006968	TCONS_00015494	+	1	noncoding	429	7694508
NC_006090.4	XLOC_006969	TCONS_00015495	+	1	noncoding	1046	7696900
NC_006090.4	XLOC_006970	TCONS_00015496	+	1	noncoding	2031	7741675
NC_006090.4	XLOC_006977	TCONS_00015510	+	1	noncoding	1454	7848212
NC_006090.4	XLOC_006988	TCONS_00015535	+	1	noncoding	5267	8849014
NC_006090.4	XLOC_006998	TCONS_00015574	+	1	noncoding	610	9158721
NC_006090.4	XLOC_007008	TCONS_00015598	+	1	noncoding	2584	9897340
NC_006090.4	XLOC_007009	TCONS_00015599	+	1	noncoding	505	9900614
NC_006090.4	XLOC_007010	TCONS_00015600	+	1	noncoding	860	9901644
NC_006090.4	XLOC_007016	TCONS_00015611	+	1	noncoding	1966	10034493
NC_006090.4	XLOC_007017	TCONS_00015612	+	1	noncoding	431	10108953
NC_006090.4	XLOC_007021	TCONS_00015619	+	1	noncoding	1364	10656180
NC_006090.4	XLOC_007024	TCONS_00015624	+	1	noncoding	1389	11302490
NC_006090.4	XLOC_007025	TCONS_00015630	+	1	noncoding	1843	11361267
NC_006090.4	XLOC_007026	TCONS_00015631	+	1	noncoding	1739	11363623
NC_006090.4	XLOC_007027	TCONS_00015632	+	1	noncoding	498	11365533
NC_006090.4	XLOC_007042	TCONS_00015671	+	1	noncoding	4419	14580963
NC_006090.4	XLOC_007047	TCONS_00015679	+	1	noncoding	187	14810165
NC_006090.4	XLOC_007050	TCONS_00015682	+	1	noncoding	1398	15060177
NC_006090.4	XLOC_007051	TCONS_00015683	+	1	coding	3544	15115949
NC_006090.4	XLOC_007058	TCONS_00015706	+	1	noncoding	568	15452742
NC_006090.4	XLOC_007062	TCONS_00015715	+	1	noncoding	493	15568492
NC_006090.4	XLOC_007063	TCONS_00015716	+	1	noncoding	229	15570879
NC_006090.4	XLOC_007068	TCONS_00015723	+	1	noncoding	686	15884827
NC_006090.4	XLOC_007098	TCONS_00015777	+	1	noncoding	504	16818255
NC_006090.4	XLOC_007099	TCONS_00015778	+	1	noncoding	389	16818946
NC_006090.4	XLOC_007100	TCONS_00015780	+	1	noncoding	1462	16824157
NC_006090.4	XLOC_007110	TCONS_00015812	+	1	noncoding	2576	17159654
NC_006090.4	XLOC_007114	TCONS_00015830	+	1	noncoding	2554	17396296
NC_006090.4	XLOC_007122	TCONS_00015843	+	1	noncoding	610	17624099
NC_006090.4	XLOC_007123	TCONS_00015844	+	1	noncoding	2261	17624916
NC_006090.4	XLOC_007125	TCONS_00015848	+	1	noncoding	535	17711657
NC_006090.4	XLOC_007145	TCONS_00015900	+	1	noncoding	734	21812254
NC_006090.4	XLOC_007151	TCONS_00015914	+	1	noncoding	1918	22020303
NC_006090.4	XLOC_007158	TCONS_00015925	+	1	noncoding	376	22175758
NC_006090.4	XLOC_007161	TCONS_00015928	+	1	noncoding	487	22221137
NC_006090.4	XLOC_007162	TCONS_00015929	+	1	noncoding	304	22221719
NC_006090.4	XLOC_007163	TCONS_00015931	+	1	noncoding	747	22227854
NC_006090.4	XLOC_007165	TCONS_00015939	+	1	noncoding	705	22284531
NC_006090.4	XLOC_007166	TCONS_00015940	+	1	noncoding	611	22285950
NC_006090.4	XLOC_007167	TCONS_00015941	+	1	noncoding	227	22286672
NC_006090.4	XLOC_007170	TCONS_00015944	+	1	noncoding	1466	22346649
NC_006090.4	XLOC_007171	TCONS_00015945	+	1	noncoding	385	22348181
NC_006090.4	XLOC_007172	TCONS_00015947	+	1	noncoding	4179	22753992
NC_006090.4	XLOC_007173	TCONS_00015948	+	1	noncoding	4553	22758382
NC_006090.4	XLOC_007174	TCONS_00015950	+	1	noncoding	1099	23010329
NC_006090.4	XLOC_007176	TCONS_00015959	+	1	noncoding	577	23110226
NC_006090.4	XLOC_007191	TCONS_00015989	+	1	noncoding	435	24307079
NC_006090.4	XLOC_007192	TCONS_00015990	+	1	noncoding	586	24307746
NC_006090.4	XLOC_007193	TCONS_00015991	+	1	noncoding	663	24522162
NC_006090.4	XLOC_007194	TCONS_00015992	+	1	noncoding	1335	24522896
NC_006090.4	XLOC_007195	TCONS_00015993	+	1	noncoding	451	24549745
NC_006090.4	XLOC_007196	TCONS_00015994	+	1	noncoding	765	24550496
NC_006090.4	XLOC_007197	TCONS_00015999	+	1	noncoding	1071	24562148
NC_006090.4	XLOC_007198	TCONS_00016007	+	1	noncoding	1017	24732104
NC_006090.4	XLOC_007199	TCONS_00016008	+	1	noncoding	1232	24734026
NC_006090.4	XLOC_007200	TCONS_00016009	+	1	coding	1477	24735437
NC_006090.4	XLOC_007205	TCONS_00016030	+	1	coding	1406	25463173
NC_006090.4	XLOC_007217	TCONS_00016055	+	1	noncoding	322	25961763
NC_006090.4	XLOC_007218	TCONS_00016058	+	1	noncoding	488	25962289
NC_006090.4	XLOC_007219	TCONS_00016059	+	1	noncoding	472	25964429
NC_006090.4	XLOC_007220	TCONS_00016063	+	1	noncoding	522	26015756
NC_006090.4	XLOC_007226	TCONS_00016080	+	1	noncoding	561	27004091
NC_006090.4	XLOC_007244	TCONS_00016120	+	1	noncoding	477	29909605
NC_006090.4	XLOC_007246	TCONS_00016122	+	1	noncoding	576	30009731
NC_006090.4	XLOC_007247	TCONS_00016123	+	1	noncoding	648	30010958
NC_006090.4	XLOC_007248	TCONS_00016124	+	1	noncoding	677	30012350
NC_006090.4	XLOC_007258	TCONS_00016158	+	1	noncoding	352	30922920
NC_006090.4	XLOC_007259	TCONS_00016159	+	1	noncoding	505	30923361
NC_006090.4	XLOC_007260	TCONS_00016160	+	1	noncoding	1474	30925837
NC_006090.4	XLOC_007273	TCONS_00016202	+	1	noncoding	688	31418611
NC_006090.4	XLOC_007274	TCONS_00016203	+	1	noncoding	968	31767208
NC_006090.4	XLOC_007276	TCONS_00016211	+	1	noncoding	586	32009388
NC_006090.4	XLOC_007277	TCONS_00016212	+	1	noncoding	930	32010233
NC_006090.4	XLOC_007278	TCONS_00016213	+	1	noncoding	3935	32013638
NC_006090.4	XLOC_007284	TCONS_00016242	+	1	noncoding	2904	32528803
NC_006090.4	XLOC_007285	TCONS_00016243	+	1	noncoding	379	32531819
NC_006090.4	XLOC_007294	TCONS_00016260	+	1	noncoding	263	33813927
NC_006090.4	XLOC_007298	TCONS_00016268	+	1	noncoding	524	33853904
NC_006090.4	XLOC_007299	TCONS_00016269	+	1	noncoding	432	33855401
NC_006090.4	XLOC_007300	TCONS_00016270	+	1	noncoding	3039	33856762
NC_006090.4	XLOC_007307	TCONS_00016288	+	1	noncoding	3581	34426968
NC_006090.4	XLOC_007308	TCONS_00016289	+	1	noncoding	3838	34430776
NC_006090.4	XLOC_007311	TCONS_00016296	+	1	noncoding	1149	34804542
NC_006090.4	XLOC_007312	TCONS_00016297	+	1	noncoding	653	34805855
NC_006090.4	XLOC_007313	TCONS_00016300	+	1	noncoding	3730	34824148
NC_006090.4	XLOC_007332	TCONS_00016344	+	1	coding	18340	38028836
NC_006090.4	XLOC_007333	TCONS_00016345	+	1	noncoding	962	38047653
NC_006090.4	XLOC_007334	TCONS_00016346	+	1	noncoding	1925	38050940
NC_006090.4	XLOC_007335	TCONS_00016347	+	1	noncoding	6264	38054025
NC_006090.4	XLOC_007336	TCONS_00016348	+	1	noncoding	4254	38060384
NC_006090.4	XLOC_007348	TCONS_00016387	+	1	noncoding	6563	38365538
NC_006090.4	XLOC_007349	TCONS_00016384	+	1	coding	1550	38359220
NC_006090.4	XLOC_007350	TCONS_00016385	+	1	noncoding	2622	38360825
NC_006090.4	XLOC_007352	TCONS_00016389	+	1	noncoding	1218	38381975
NC_006090.4	XLOC_007353	TCONS_00016390	+	1	noncoding	693	38405164
NC_006090.4	XLOC_007354	TCONS_00016391	+	1	noncoding	1299	38410958
NC_006090.4	XLOC_007355	TCONS_00016396	+	1	noncoding	2337	38494189
NC_006090.4	XLOC_007356	TCONS_00016394	+	1	noncoding	948	38486222
NC_006090.4	XLOC_007357	TCONS_00016395	+	1	noncoding	1331	38491665
NC_006090.4	XLOC_007358	TCONS_00016397	+	1	noncoding	4764	38496773
NC_006090.4	XLOC_007359	TCONS_00016398	+	1	noncoding	289	38506038
NC_006090.4	XLOC_007362	TCONS_00016401	+	1	noncoding	2323	38569278
NC_006090.4	XLOC_007365	TCONS_00016408	+	1	noncoding	1620	38843262
NC_006090.4	XLOC_007377	TCONS_00016430	+	1	noncoding	1635	40128417
NC_006090.4	XLOC_007378	TCONS_00016431	+	1	noncoding	3288	40130133
NC_006090.4	XLOC_007380	TCONS_00016433	+	1	noncoding	677	40268783
NC_006090.4	XLOC_007381	TCONS_00016434	+	1	noncoding	662	40269660
NC_006090.4	XLOC_007382	TCONS_00016435	+	1	noncoding	547	40286231
NC_006090.4	XLOC_007387	TCONS_00016444	+	1	noncoding	2351	40745918
NC_006090.4	XLOC_007391	TCONS_00016451	+	1	noncoding	644	40873603
NC_006090.4	XLOC_007393	TCONS_00016454	+	1	noncoding	200	41031325
NC_006090.4	XLOC_007402	TCONS_00016471	+	1	noncoding	585	41473664
NC_006090.4	XLOC_007403	TCONS_00016472	+	1	noncoding	460	41478373
NC_006090.4	XLOC_007409	TCONS_00016486	+	1	noncoding	2128	42348053
NC_006090.4	XLOC_007410	TCONS_00016489	+	1	noncoding	722	42351744
NC_006090.4	XLOC_007423	TCONS_00016506	+	1	noncoding	1088	42984471
NC_006090.4	XLOC_007429	TCONS_00016520	+	1	coding	10759	44375615
NC_006090.4	XLOC_007443	TCONS_00016547	+	1	noncoding	946	46047720
NC_006090.4	XLOC_007445	TCONS_00016551	+	1	noncoding	1603	46055381
NC_006090.4	XLOC_007446	TCONS_00016552	+	1	noncoding	5733	46057086
NC_006090.4	XLOC_007447	TCONS_00016553	+	1	noncoding	665	46063006
NC_006090.4	XLOC_007448	TCONS_00016554	+	1	noncoding	518	46064085
NC_006090.4	XLOC_007449	TCONS_00016555	+	1	noncoding	848	46064801
NC_006090.4	XLOC_007453	TCONS_00016562	+	1	noncoding	852	47030076
NC_006090.4	XLOC_007454	TCONS_00016563	+	1	noncoding	1090	47031694
NC_006090.4	XLOC_007465	TCONS_00016591	+	1	noncoding	2268	48111546
NC_006090.4	XLOC_007466	TCONS_00016592	+	1	noncoding	730	48118741
NC_006090.4	XLOC_007470	TCONS_00016600	+	1	noncoding	873	48364414
NC_006090.4	XLOC_007482	TCONS_00016623	+	1	noncoding	898	48948273
NC_006090.4	XLOC_007483	TCONS_00016624	+	1	noncoding	781	48949383
NC_006090.4	XLOC_007490	TCONS_00016641	+	1	noncoding	3877	49112618
NC_006090.4	XLOC_007491	TCONS_00016648	+	1	noncoding	2534	49117412
NC_006090.4	XLOC_007492	TCONS_00016649	+	1	noncoding	442	49120261
NC_006090.4	XLOC_007493	TCONS_00016650	+	1	noncoding	1154	49122658
NC_006090.4	XLOC_007494	TCONS_00016651	+	1	noncoding	618	49126383
NC_006090.4	XLOC_007495	TCONS_00016652	+	1	noncoding	951	49127080
NC_006090.4	XLOC_007498	TCONS_00016665	+	1	noncoding	423	49645013
NC_006090.4	XLOC_007507	TCONS_00016694	+	1	noncoding	543	51631205
NC_006090.4	XLOC_007508	TCONS_00016695	+	1	noncoding	1500	51632291
NC_006090.4	XLOC_007509	TCONS_00016696	+	1	noncoding	2247	51716259
NC_006090.4	XLOC_007516	TCONS_00016708	+	1	noncoding	825	51841020
NC_006090.4	XLOC_007517	TCONS_00016709	+	1	noncoding	1208	51861593
NC_006090.4	XLOC_007530	TCONS_00016745	+	1	noncoding	472	52299020
NC_006090.4	XLOC_007531	TCONS_00016746	+	1	noncoding	2631	52300111
NC_006090.4	XLOC_007537	TCONS_00016765	+	1	noncoding	847	52780026
NC_006090.4	XLOC_007542	TCONS_00016777	+	1	noncoding	793	54248708
NC_006090.4	XLOC_007545	TCONS_00016787	+	1	noncoding	989	54344703
NC_006090.4	XLOC_007546	TCONS_00016788	+	1	noncoding	721	54357693
NC_006090.4	XLOC_007557	TCONS_00016809	+	1	noncoding	730	54687390
NC_006090.4	XLOC_007563	TCONS_00016823	+	1	noncoding	456	55059145
NC_006090.4	XLOC_007564	TCONS_00016824	+	1	noncoding	667	55062145
NC_006090.4	XLOC_007566	TCONS_00016826	+	1	noncoding	282	55088220
NC_006090.4	XLOC_007576	TCONS_00016865	+	1	noncoding	573	55852761
NC_006090.4	XLOC_007579	TCONS_00016874	+	1	noncoding	5801	56045652
NC_006090.4	XLOC_007581	TCONS_00016878	+	1	noncoding	1048	56175795
NC_006090.4	XLOC_007582	TCONS_00016879	+	1	noncoding	1266	56188723
NC_006090.4	XLOC_007583	TCONS_00016881	+	1	noncoding	2764	56194921
NC_006090.4	XLOC_007584	TCONS_00016882	+	1	noncoding	341	56198156
NC_006090.4	XLOC_007585	TCONS_00016883	+	1	noncoding	468	56228116
NC_006090.4	XLOC_007592	TCONS_00016907	+	1	noncoding	572	57305200
NC_006090.4	XLOC_007593	TCONS_00016908	+	1	noncoding	3918	57305892
NC_006090.4	XLOC_007597	TCONS_00016916	+	1	noncoding	326	57480463
NC_006090.4	XLOC_007598	TCONS_00016917	+	1	noncoding	2185	57483264
NC_006090.4	XLOC_007599	TCONS_00016918	+	1	noncoding	1230	57485573
NC_006090.4	XLOC_007600	TCONS_00016919	+	1	noncoding	294	57487545
NC_006090.4	XLOC_007601	TCONS_00016920	+	1	noncoding	361	57487959
NC_006090.4	XLOC_007602	TCONS_00016922	+	1	noncoding	332	57504951
NC_006090.4	XLOC_007611	TCONS_00016937	+	1	noncoding	515	57837613
NC_006090.4	XLOC_007616	TCONS_00016947	+	1	noncoding	924	59328972
NC_006090.4	XLOC_007621	TCONS_00016960	+	1	coding	4249	59924976
NC_006090.4	XLOC_007623	TCONS_00016962	+	1	noncoding	726	60066093
NC_006090.4	XLOC_007626	TCONS_00016965	+	1	noncoding	400	61586093
NC_006090.4	XLOC_007627	TCONS_00016966	+	1	noncoding	252	61609921
NC_006090.4	XLOC_007628	TCONS_00016967	+	1	noncoding	260	61630190
NC_006090.4	XLOC_007637	TCONS_00016995	+	1	noncoding	437	62972324
NC_006090.4	XLOC_007638	TCONS_00016996	+	1	noncoding	525	62973011
NC_006090.4	XLOC_007646	TCONS_00017017	+	1	coding	784	63728573
NC_006090.4	XLOC_007663	TCONS_00017070	+	1	coding	1326	66481145
NC_006090.4	XLOC_007671	TCONS_00017087	+	1	noncoding	911	66786444
NC_006090.4	XLOC_007683	TCONS_00017109	+	1	noncoding	1452	67405875
NC_006090.4	XLOC_007684	TCONS_00017110	+	1	coding	1577	67428266
NC_006090.4	XLOC_007692	TCONS_00017123	+	1	noncoding	271	68168649
NC_006090.4	XLOC_007708	TCONS_00017171	+	1	noncoding	826	68822464
NC_006090.4	XLOC_007711	TCONS_00017176	+	1	noncoding	2037	69017832
NC_006090.4	XLOC_007712	TCONS_00017177	+	1	noncoding	692	69020228
NC_006090.4	XLOC_007713	TCONS_00017178	+	1	noncoding	1301	69021390
NC_006090.4	XLOC_007714	TCONS_00017179	+	1	noncoding	1394	69023710
NC_006090.4	XLOC_007716	TCONS_00017187	+	1	noncoding	284	69609286
NC_006090.4	XLOC_007741	TCONS_00017245	+	1	noncoding	597	71976044
NC_006090.4	XLOC_007759	TCONS_00017300	+	1	noncoding	1854	75949471
NC_006090.4	XLOC_007760	TCONS_00017301	+	1	noncoding	1325	75951557
NC_006090.4	XLOC_007774	TCONS_00017332	+	1	noncoding	348	77137887
NC_006090.4	XLOC_007782	TCONS_00017349	+	1	coding	2115	77672710
NC_006090.4	XLOC_007783	TCONS_00017348	+	1	noncoding	370	77672250
NC_006090.4	XLOC_007784	TCONS_00017350	+	1	noncoding	4665	77690356
NC_006090.4	XLOC_007793	TCONS_00017379	+	1	noncoding	1320	78023503
NC_006090.4	XLOC_007794	TCONS_00017378	+	1	noncoding	301	78016049
NC_006090.4	XLOC_007795	TCONS_00017380	+	1	noncoding	905	78025008
NC_006090.4	XLOC_007801	TCONS_00017395	+	1	noncoding	335	78361901
NC_006090.4	XLOC_007805	TCONS_00017402	+	1	noncoding	1398	78859489
NC_006090.4	XLOC_007806	TCONS_00017409	+	1	noncoding	1437	78885642
NC_006090.4	XLOC_007807	TCONS_00017404	+	1	noncoding	1000	78872079
NC_006090.4	XLOC_007808	TCONS_00017405	+	1	noncoding	1546	78880445
NC_006090.4	XLOC_007809	TCONS_00017406	+	1	noncoding	974	78882732
NC_006090.4	XLOC_007814	TCONS_00017420	+	1	noncoding	1195	79772514
NC_006090.4	XLOC_007815	TCONS_00017421	+	1	noncoding	2718	79774514
NC_006090.4	XLOC_007816	TCONS_00017422	+	1	noncoding	1329	79777404
NC_006090.4	XLOC_007817	TCONS_00017423	+	1	noncoding	763	79782220
NC_006090.4	XLOC_007818	TCONS_00017424	+	1	noncoding	716	79783423
NC_006090.4	XLOC_007833	TCONS_00017464	+	1	noncoding	928	81776025
NC_006090.4	XLOC_007834	TCONS_00017465	+	1	noncoding	424	81777326
NC_006090.4	XLOC_007835	TCONS_00017466	+	1	noncoding	367	81778664
NC_006090.4	XLOC_007836	TCONS_00017467	+	1	noncoding	955	81782672
NC_006090.4	XLOC_007837	TCONS_00017468	+	1	noncoding	1045	81784347
NC_006090.4	XLOC_007844	TCONS_00017485	+	1	noncoding	2143	82611795
NC_006090.4	XLOC_007846	TCONS_00017489	+	1	noncoding	414	82667322
NC_006090.4	XLOC_007866	TCONS_00017531	+	1	coding	1107	87640767
NC_006090.4	XLOC_007867	TCONS_00017532	+	1	noncoding	1291	87642312
NC_006090.4	XLOC_007868	TCONS_00017533	+	1	noncoding	1512	87644495
NC_006090.4	XLOC_007869	TCONS_00017534	+	1	noncoding	953	87652105
NC_006090.4	XLOC_007870	TCONS_00017535	+	1	noncoding	251	87657902
NC_006090.4	XLOC_007871	TCONS_00017536	+	1	noncoding	1033	87658617
NC_006090.4	XLOC_007872	TCONS_00017537	+	1	noncoding	490	87659743
NC_006090.4	XLOC_007873	TCONS_00017538	+	1	noncoding	540	87663108
NC_006090.4	XLOC_007875	TCONS_00017540	+	1	noncoding	1694	87673259
NC_006090.4	XLOC_007876	TCONS_00017541	+	1	noncoding	1151	87676268
NC_006090.4	XLOC_007879	TCONS_00017553	+	1	noncoding	197	88086814
NC_006090.4	XLOC_007929	TCONS_00017654	+	1	noncoding	356	97391860
NC_006090.4	XLOC_007944	TCONS_00017681	+	1	noncoding	1253	99670544
NC_006090.4	XLOC_007955	TCONS_00017704	+	1	noncoding	333	101887765
NC_006090.4	XLOC_007956	TCONS_00017705	+	1	noncoding	1069	101888176
NC_006090.4	XLOC_007958	TCONS_00017711	+	1	noncoding	350	101922847
NC_006090.4	XLOC_007964	TCONS_00017719	+	1	noncoding	3459	104517233
NC_006090.4	XLOC_008005	TCONS_00017844	+	1	noncoding	1046	105675808
NC_006090.4	XLOC_008006	TCONS_00017845	+	1	noncoding	387	105678651
NC_006090.4	XLOC_008014	TCONS_00017860	+	1	noncoding	1226	106094554
NC_006090.4	XLOC_008015	TCONS_00017861	+	1	noncoding	518	106097170
NC_006090.4	XLOC_008026	TCONS_00017900	+	1	noncoding	1341	107277163
NC_006090.4	XLOC_008029	TCONS_00017903	+	1	noncoding	593	107628622
NC_006090.4	XLOC_008061	TCONS_00017974	+	1	noncoding	1706	110564046
NC_006090.4	XLOC_008069	TCONS_00017998	-	1	noncoding	387	146304
NC_006090.4	XLOC_008074	TCONS_00018011	-	1	noncoding	585	378973
NC_006090.4	XLOC_008075	TCONS_00018012	-	1	noncoding	268	724834
NC_006090.4	XLOC_008078	TCONS_00018017	-	1	noncoding	788	1924090
NC_006090.4	XLOC_008088	TCONS_00018046	-	1	noncoding	759	2478816
NC_006090.4	XLOC_008089	TCONS_00018047	-	1	noncoding	465	2480111
NC_006090.4	XLOC_008090	TCONS_00018050	-	1	noncoding	560	2488762
NC_006090.4	XLOC_008091	TCONS_00018051	-	1	noncoding	1979	2490654
NC_006090.4	XLOC_008128	TCONS_00018176	-	1	noncoding	1029	8033380
NC_006090.4	XLOC_008129	TCONS_00018177	-	1	noncoding	531	8036870
NC_006090.4	XLOC_008143	TCONS_00018208	-	1	coding	2911	9054090
NC_006090.4	XLOC_008148	TCONS_00018222	-	1	noncoding	1175	9536797
NC_006090.4	XLOC_008150	TCONS_00018225	-	1	noncoding	2031	9627599
NC_006090.4	XLOC_008151	TCONS_00018226	-	1	noncoding	4061	9630702
NC_006090.4	XLOC_008156	TCONS_00018236	-	1	noncoding	6092	9729326
NC_006090.4	XLOC_008157	TCONS_00018237	-	1	noncoding	1496	9736685
NC_006090.4	XLOC_008158	TCONS_00018238	-	1	noncoding	3683	9747379
NC_006090.4	XLOC_008161	TCONS_00018244	-	1	noncoding	1662	9928736
NC_006090.4	XLOC_008164	TCONS_00018254	-	1	noncoding	356	10033149
NC_006090.4	XLOC_008166	TCONS_00018256	-	1	noncoding	196	10658177
NC_006090.4	XLOC_008183	TCONS_00018296	-	1	noncoding	829	12772131
NC_006090.4	XLOC_008185	TCONS_00018313	-	1	noncoding	8115	13107345
NC_006090.4	XLOC_008185	TCONS_00018324	-	1	noncoding	1540	13136402
NC_006090.4	XLOC_008188	TCONS_00018309	-	1	noncoding	2825	13099940
NC_006090.4	XLOC_008189	TCONS_00018310	-	1	noncoding	1820	13103021
NC_006090.4	XLOC_008190	TCONS_00018315	-	1	noncoding	816	13115561
NC_006090.4	XLOC_008191	TCONS_00018316	-	1	noncoding	499	13116488
NC_006090.4	XLOC_008192	TCONS_00018317	-	1	noncoding	591	13117192
NC_006090.4	XLOC_008193	TCONS_00018318	-	1	coding	1254	13118228
NC_006090.4	XLOC_008194	TCONS_00018319	-	1	noncoding	595	13120075
NC_006090.4	XLOC_008195	TCONS_00018320	-	1	noncoding	802	13121290
NC_006090.4	XLOC_008196	TCONS_00018321	-	1	noncoding	420	13122579
NC_006090.4	XLOC_008197	TCONS_00018323	-	1	noncoding	930	13131494
NC_006090.4	XLOC_008198	TCONS_00018325	-	1	noncoding	592	13142818
NC_006090.4	XLOC_008199	TCONS_00018330	-	1	noncoding	441	13161757
NC_006090.4	XLOC_008200	TCONS_00018331	-	1	noncoding	623	13163219
NC_006090.4	XLOC_008201	TCONS_00018334	-	1	noncoding	4438	13475843
NC_006090.4	XLOC_008202	TCONS_00018335	-	1	noncoding	3447	13481606
NC_006090.4	XLOC_008203	TCONS_00018336	-	1	noncoding	2917	13485308
NC_006090.4	XLOC_008216	TCONS_00018380	-	1	noncoding	468	15100534
NC_006090.4	XLOC_008217	TCONS_00018381	-	1	noncoding	1025	15104137
NC_006090.4	XLOC_008219	TCONS_00018385	-	1	noncoding	857	15342062
NC_006090.4	XLOC_008234	TCONS_00018411	-	1	noncoding	812	15776755
NC_006090.4	XLOC_008235	TCONS_00018412	-	1	noncoding	266	15822077
NC_006090.4	XLOC_008249	TCONS_00018456	-	1	noncoding	2148	16481966
NC_006090.4	XLOC_008250	TCONS_00018457	-	1	noncoding	938	16484245
NC_006090.4	XLOC_008304	TCONS_00018566	-	1	noncoding	1180	18648374
NC_006090.4	XLOC_008309	TCONS_00018577	-	1	noncoding	532	18765150
NC_006090.4	XLOC_008319	TCONS_00018598	-	1	coding	4129	19992494
NC_006090.4	XLOC_008320	TCONS_00018599	-	1	noncoding	609	20204616
NC_006090.4	XLOC_008342	TCONS_00018657	-	1	noncoding	2390	22200369
NC_006090.4	XLOC_008343	TCONS_00018659	-	1	noncoding	670	22203286
NC_006090.4	XLOC_008344	TCONS_00018660	-	1	noncoding	1780	22205413
NC_006090.4	XLOC_008345	TCONS_00018661	-	1	noncoding	320	22213308
NC_006090.4	XLOC_008346	TCONS_00018662	-	1	noncoding	1139	22216356
NC_006090.4	XLOC_008348	TCONS_00018664	-	1	noncoding	1312	22283554
NC_006090.4	XLOC_008356	TCONS_00018696	-	1	noncoding	330	22753930
NC_006090.4	XLOC_008360	TCONS_00018700	-	1	noncoding	276	22864612
NC_006090.4	XLOC_008374	TCONS_00018737	-	1	coding	1777	24661373
NC_006090.4	XLOC_008375	TCONS_00018728	-	1	coding	1761	24610389
NC_006090.4	XLOC_008376	TCONS_00018730	-	1	noncoding	642	24618142
NC_006090.4	XLOC_008377	TCONS_00018731	-	1	noncoding	972	24618934
NC_006090.4	XLOC_008378	TCONS_00018732	-	1	coding	815	24626191
NC_006090.4	XLOC_008379	TCONS_00018735	-	1	noncoding	1078	24655346
NC_006090.4	XLOC_008381	TCONS_00018740	-	1	noncoding	453	24729809
NC_006090.4	XLOC_008390	TCONS_00018768	-	1	noncoding	502	25540351
NC_006090.4	XLOC_008391	TCONS_00018769	-	1	noncoding	794	25540931
NC_006090.4	XLOC_008392	TCONS_00018770	-	1	noncoding	424	25541964
NC_006090.4	XLOC_008394	TCONS_00018778	-	1	noncoding	990	25948631
NC_006090.4	XLOC_008396	TCONS_00018780	-	1	noncoding	573	25992261
NC_006090.4	XLOC_008397	TCONS_00018781	-	1	noncoding	437	25993058
NC_006090.4	XLOC_008398	TCONS_00018782	-	1	noncoding	912	25993893
NC_006090.4	XLOC_008399	TCONS_00018783	-	1	noncoding	466	25997249
NC_006090.4	XLOC_008400	TCONS_00018788	-	1	noncoding	989	26005849
NC_006090.4	XLOC_008401	TCONS_00018786	-	1	noncoding	1090	26003409
NC_006090.4	XLOC_008402	TCONS_00018787	-	1	noncoding	284	26004596
NC_006090.4	XLOC_008403	TCONS_00018789	-	1	noncoding	570	26007775
NC_006090.4	XLOC_008404	TCONS_00018790	-	1	noncoding	2084	26009530
NC_006090.4	XLOC_008415	TCONS_00018810	-	1	coding	6634	27240951
NC_006090.4	XLOC_008416	TCONS_00018811	-	1	noncoding	1622	27249974
NC_006090.4	XLOC_008417	TCONS_00018812	-	1	noncoding	929	27257491
NC_006090.4	XLOC_008418	TCONS_00018813	-	1	noncoding	1992	27271648
NC_006090.4	XLOC_008419	TCONS_00018814	-	1	noncoding	522	27273861
NC_006090.4	XLOC_008420	TCONS_00018815	-	1	noncoding	2138	27274973
NC_006090.4	XLOC_008421	TCONS_00018816	-	1	noncoding	1807	27277578
NC_006090.4	XLOC_008422	TCONS_00018817	-	1	noncoding	1095	27279616
NC_006090.4	XLOC_008448	TCONS_00018885	-	1	noncoding	678	30717521
NC_006090.4	XLOC_008454	TCONS_00018900	-	1	noncoding	611	30775640
NC_006090.4	XLOC_008455	TCONS_00018901	-	1	noncoding	248	30778318
NC_006090.4	XLOC_008456	TCONS_00018902	-	1	coding	1252	30782760
NC_006090.4	XLOC_008457	TCONS_00018903	-	1	noncoding	1099	30827582
NC_006090.4	XLOC_008458	TCONS_00018904	-	1	noncoding	656	30856638
NC_006090.4	XLOC_008474	TCONS_00018968	-	1	noncoding	997	31849740
NC_006090.4	XLOC_008477	TCONS_00018977	-	1	noncoding	787	31940327
NC_006090.4	XLOC_008497	TCONS_00019025	-	1	noncoding	869	33744133
NC_006090.4	XLOC_008498	TCONS_00019026	-	1	noncoding	804	33751994
NC_006090.4	XLOC_008499	TCONS_00019027	-	1	noncoding	1858	33752877
NC_006090.4	XLOC_008500	TCONS_00019028	-	1	noncoding	1065	33754805
NC_006090.4	XLOC_008501	TCONS_00019029	-	1	noncoding	873	33783300
NC_006090.4	XLOC_008502	TCONS_00019030	-	1	noncoding	1515	33786959
NC_006090.4	XLOC_008503	TCONS_00019031	-	1	noncoding	333	33790105
NC_006090.4	XLOC_008504	TCONS_00019032	-	1	noncoding	1460	33804026
NC_006090.4	XLOC_008505	TCONS_00019033	-	1	noncoding	947	33805937
NC_006090.4	XLOC_008506	TCONS_00019034	-	1	noncoding	930	33808899
NC_006090.4	XLOC_008507	TCONS_00019037	-	1	noncoding	376	33815984
NC_006090.4	XLOC_008508	TCONS_00019038	-	1	noncoding	357	33819767
NC_006090.4	XLOC_008511	TCONS_00019043	-	1	noncoding	324	33947730
NC_006090.4	XLOC_008512	TCONS_00019044	-	1	noncoding	2028	33949907
NC_006090.4	XLOC_008513	TCONS_00019045	-	1	noncoding	890	33956665
NC_006090.4	XLOC_008521	TCONS_00019059	-	1	noncoding	1159	34804237
NC_006090.4	XLOC_008552	TCONS_00019119	-	1	noncoding	3304	38063803
NC_006090.4	XLOC_008553	TCONS_00019120	-	1	noncoding	626	38163059
NC_006090.4	XLOC_008554	TCONS_00019121	-	1	noncoding	403	38164758
NC_006090.4	XLOC_008558	TCONS_00019131	-	1	noncoding	2937	38485489
NC_006090.4	XLOC_008560	TCONS_00019134	-	1	noncoding	1227	38493888
NC_006090.4	XLOC_008568	TCONS_00019146	-	1	noncoding	378	39546877
NC_006090.4	XLOC_008573	TCONS_00019159	-	1	noncoding	365	39834536
NC_006090.4	XLOC_008574	TCONS_00019160	-	1	noncoding	567	39850577
NC_006090.4	XLOC_008575	TCONS_00019161	-	1	noncoding	1572	39852767
NC_006090.4	XLOC_008576	TCONS_00019162	-	1	noncoding	1040	39854714
NC_006090.4	XLOC_008595	TCONS_00019202	-	1	noncoding	499	40862411
NC_006090.4	XLOC_008596	TCONS_00019203	-	1	noncoding	304	40863771
NC_006090.4	XLOC_008597	TCONS_00019205	-	1	coding	1785	40874995
NC_006090.4	XLOC_008598	TCONS_00019207	-	1	noncoding	343	40882367
NC_006090.4	XLOC_008600	TCONS_00019209	-	1	noncoding	768	40894490
NC_006090.4	XLOC_008603	TCONS_00019217	-	1	noncoding	522	41060087
NC_006090.4	XLOC_008636	TCONS_00019319	-	1	noncoding	800	45746775
NC_006090.4	XLOC_008637	TCONS_00019320	-	1	noncoding	601	45904195
NC_006090.4	XLOC_008646	TCONS_00019342	-	1	noncoding	454	46703249
NC_006090.4	XLOC_008648	TCONS_00019344	-	1	noncoding	905	46716737
NC_006090.4	XLOC_008649	TCONS_00019345	-	1	noncoding	2149	46717961
NC_006090.4	XLOC_008653	TCONS_00019354	-	1	noncoding	520	47239648
NC_006090.4	XLOC_008661	TCONS_00019375	-	1	noncoding	1801	48366109
NC_006090.4	XLOC_008663	TCONS_00019377	-	1	noncoding	2193	49005357
NC_006090.4	XLOC_008675	TCONS_00019412	-	1	noncoding	1480	50302093
NC_006090.4	XLOC_008677	TCONS_00019416	-	1	coding	17611	50378492
NC_006090.4	XLOC_008678	TCONS_00019417	-	1	noncoding	3903	50396232
NC_006090.4	XLOC_008679	TCONS_00019418	-	1	noncoding	1072	50400366
NC_006090.4	XLOC_008680	TCONS_00019419	-	1	noncoding	614	50401522
NC_006090.4	XLOC_008681	TCONS_00019420	-	1	noncoding	581	50402800
NC_006090.4	XLOC_008682	TCONS_00019421	-	1	noncoding	606	50403444
NC_006090.4	XLOC_008683	TCONS_00019422	-	1	noncoding	584	50404166
NC_006090.4	XLOC_008684	TCONS_00019423	-	1	coding	2814	50405546
NC_006090.4	XLOC_008685	TCONS_00019424	-	1	noncoding	659	50408478
NC_006090.4	XLOC_008686	TCONS_00019425	-	1	noncoding	1808	50410367
NC_006090.4	XLOC_008687	TCONS_00019426	-	1	noncoding	671	50415143
NC_006090.4	XLOC_008688	TCONS_00019427	-	1	noncoding	2139	50416105
NC_006090.4	XLOC_008689	TCONS_00019428	-	1	noncoding	837	50418633
NC_006090.4	XLOC_008690	TCONS_00019429	-	1	noncoding	1001	50422249
NC_006090.4	XLOC_008691	TCONS_00019430	-	1	noncoding	1070	50423796
NC_006090.4	XLOC_008692	TCONS_00019431	-	1	noncoding	1330	50425015
NC_006090.4	XLOC_008693	TCONS_00019432	-	1	noncoding	438	50428273
NC_006090.4	XLOC_008694	TCONS_00019433	-	1	noncoding	2558	50432575
NC_006090.4	XLOC_008695	TCONS_00019434	-	1	noncoding	2339	50435243
NC_006090.4	XLOC_008697	TCONS_00019436	-	1	noncoding	573	50438262
NC_006090.4	XLOC_008698	TCONS_00019437	-	1	noncoding	1242	50438937
NC_006090.4	XLOC_008699	TCONS_00019438	-	1	noncoding	1290	50440243
NC_006090.4	XLOC_008700	TCONS_00019439	-	1	noncoding	1049	50441797
NC_006090.4	XLOC_008703	TCONS_00019444	-	1	noncoding	278	50932879
NC_006090.4	XLOC_008704	TCONS_00019445	-	1	noncoding	1276	51002716
NC_006090.4	XLOC_008705	TCONS_00019446	-	1	noncoding	559	51004730
NC_006090.4	XLOC_008706	TCONS_00019447	-	1	noncoding	1165	51192067
NC_006090.4	XLOC_008720	TCONS_00019475	-	1	noncoding	1214	52788588
NC_006090.4	XLOC_008721	TCONS_00019476	-	1	noncoding	1361	52795007
NC_006090.4	XLOC_008722	TCONS_00019477	-	1	noncoding	717	52796629
NC_006090.4	XLOC_008724	TCONS_00019485	-	1	noncoding	918	53151396
NC_006090.4	XLOC_008725	TCONS_00019486	-	1	noncoding	2159	53152971
NC_006090.4	XLOC_008726	TCONS_00019487	-	1	noncoding	1238	53156054
NC_006090.4	XLOC_008728	TCONS_00019490	-	1	noncoding	265	53956311
NC_006090.4	XLOC_008729	TCONS_00019491	-	1	noncoding	363	54145416
NC_006090.4	XLOC_008730	TCONS_00019492	-	1	noncoding	543	54146013
NC_006090.4	XLOC_008731	TCONS_00019493	-	1	noncoding	1057	54146656
NC_006090.4	XLOC_008748	TCONS_00019520	-	1	noncoding	831	54364391
NC_006090.4	XLOC_008749	TCONS_00019521	-	1	noncoding	1899	54371032
NC_006090.4	XLOC_008750	TCONS_00019522	-	1	noncoding	1202	54373036
NC_006090.4	XLOC_008758	TCONS_00019535	-	1	coding	2234	55130151
NC_006090.4	XLOC_008773	TCONS_00019566	-	1	noncoding	895	57083111
NC_006090.4	XLOC_008774	TCONS_00019567	-	1	noncoding	2480	57089406
NC_006090.4	XLOC_008775	TCONS_00019568	-	1	noncoding	1286	57093624
NC_006090.4	XLOC_008777	TCONS_00019570	-	1	noncoding	215	57168933
NC_006090.4	XLOC_008783	TCONS_00019594	-	1	noncoding	511	57888069
NC_006090.4	XLOC_008794	TCONS_00019631	-	1	noncoding	251	59683503
NC_006090.4	XLOC_008796	TCONS_00019633	-	1	noncoding	3077	59881962
NC_006090.4	XLOC_008817	TCONS_00019674	-	1	noncoding	583	61511400
NC_006090.4	XLOC_008818	TCONS_00019675	-	1	noncoding	1440	61512586
NC_006090.4	XLOC_008820	TCONS_00019677	-	1	noncoding	1893	61924739
NC_006090.4	XLOC_008821	TCONS_00019678	-	1	noncoding	433	61927039
NC_006090.4	XLOC_008824	TCONS_00019681	-	1	noncoding	429	61944999
NC_006090.4	XLOC_008825	TCONS_00019682	-	1	noncoding	251	62288626
NC_006090.4	XLOC_008826	TCONS_00019683	-	1	noncoding	536	62641170
NC_006090.4	XLOC_008831	TCONS_00019689	-	1	noncoding	3584	63361597
NC_006090.4	XLOC_008840	TCONS_00019703	-	1	noncoding	735	64073194
NC_006090.4	XLOC_008843	TCONS_00019713	-	1	noncoding	232	65053570
NC_006090.4	XLOC_008845	TCONS_00019715	-	1	noncoding	728	66205897
NC_006090.4	XLOC_008846	TCONS_00019716	-	1	noncoding	4907	66206841
NC_006090.4	XLOC_008847	TCONS_00019717	-	1	noncoding	6772	66211983
NC_006090.4	XLOC_008848	TCONS_00019718	-	1	noncoding	1662	66219457
NC_006090.4	XLOC_008849	TCONS_00019719	-	1	noncoding	2938	66230519
NC_006090.4	XLOC_008849	TCONS_00019721	-	1	noncoding	2170	66233568
NC_006090.4	XLOC_008855	TCONS_00019735	-	1	noncoding	619	66485900
NC_006090.4	XLOC_008858	TCONS_00019738	-	1	noncoding	463	66524477
NC_006090.4	XLOC_008866	TCONS_00019749	-	1	noncoding	770	67381611
NC_006090.4	XLOC_008867	TCONS_00019750	-	1	coding	1069	67384021
NC_006090.4	XLOC_008873	TCONS_00019760	-	1	noncoding	335	67723217
NC_006090.4	XLOC_008880	TCONS_00019771	-	1	noncoding	1057	68254724
NC_006090.4	XLOC_008881	TCONS_00019772	-	1	noncoding	312	68256152
NC_006090.4	XLOC_008882	TCONS_00019773	-	1	noncoding	779	68256542
NC_006090.4	XLOC_008889	TCONS_00019787	-	1	noncoding	1468	68391477
NC_006090.4	XLOC_008889	TCONS_00019791	-	1	coding	5668	68395291
NC_006090.4	XLOC_008889	TCONS_00019795	-	1	noncoding	775	68403180
NC_006090.4	XLOC_008892	TCONS_00019805	-	1	noncoding	230	69971192
NC_006090.4	XLOC_008894	TCONS_00019808	-	1	noncoding	1464	71747177
NC_006090.4	XLOC_008901	TCONS_00019821	-	1	noncoding	889	75355413
NC_006090.4	XLOC_008919	TCONS_00019865	-	1	noncoding	2931	77406137
NC_006090.4	XLOC_008920	TCONS_00019866	-	1	noncoding	4744	77430853
NC_006090.4	XLOC_008920	TCONS_00019883	-	1	noncoding	1023	77478377
NC_006090.4	XLOC_008921	TCONS_00019875	-	1	noncoding	739	77439468
[truncated: 6,672 more rows]
