# Supplementary material for: Identification of molecular pathways and candidate genes associated with cocks’ comb size trait by genome-wide transcriptome analysis
Source: Sci Rep. 2018 Jan 31;8:2015. doi: 10.1038/s41598-018-20373-6 (PMC5792444; doi:10.1038/s41598-018-20373-6)
Supplement: Supplementary file 3 — Table S3 [file 41598_2018_20373_MOESM3_ESM.xls]

## Sheet: extendgene_results
Identification of molecular pathways and candidate genes associated with cocks' comb size trait by genome-wide transcriptome analysis Yifan Liu, Yunjie Tu, Ming Zhang, Gaige Ji, Kun Wang, Yanju Shan, Xiaojun Ju, Di Zhang, Jingting Shu, and Jianming Zou
Supplymentary Table S3 Annotation information of structure refined genes
Transcript ID	5'or 3' end	Chromosome	Strand	Original region	Extenden region
XM_015299081.1	3	NC_006088.4	+	101676473 - 101678784	101677730 - 101678970
XM_015299227.1	3	NC_006088.4	-	105352795 - 105391515	105352627 - 105388410
XM_015286519.1	5	NC_006088.4	-	1062868 - 1104914	1098555 - 1105123
XM_015300788.1	5	NC_006088.4	+	110273771 - 110315911	110273662 - 110294718
XM_015300547.1	3	NC_006088.4	+	110571441 - 110575294	110571896 - 110575511
XM_015301694.1	3	NC_006088.4	-	111995837 - 112016261	111995826 - 112002202
NM_001267811.1	3	NC_006088.4	+	11261661 - 11291903	11273209 - 11293223
XM_015275744.1	3	NC_006088.4	+	11695401 - 12420217	12332927 - 12420705
XM_015273647.1	3	NC_006088.4	-	123406431 - 123414662	123400010 - 123413422
XM_015273878.1	3	NC_006088.4	-	123532376 - 123683034	123530753 - 123550650
XM_015277729.1	3	NC_006088.4	-	128556036 - 128573898	128554690 - 128565470
NM_001079477.1	3	NC_006088.4	-	13005188 - 13038545	13003746 - 13037531
XM_001233420.4	3	NC_006088.4	-	131000993 - 131302759	131000800 - 131140358
XM_004938492.2	3	NC_006088.4	-	132230277 - 132343680	132230061 - 132338400
XM_015277785.1	3	NC_006088.4	-	132446714 - 132476099	132445639 - 132470009
XM_015277783.1	3	NC_006088.4	-	132446714 - 132481840	132445639 - 132470009
XM_015277784.1	3	NC_006088.4	-	132446714 - 132487294	132445639 - 132470009
XM_004938495.2	3	NC_006088.4	-	132446714 - 132488314	132445639 - 132470009
XM_004938494.2	3	NC_006088.4	-	132446714 - 132510385	132445639 - 132470009
XM_004938496.2	3	NC_006088.4	-	132446714 - 132510386	132445639 - 132470010
XM_015277792.1	3	NC_006088.4	-	132714848 - 133045519	132712003 - 132747292
XM_015277794.1	3	NC_006088.4	-	132714848 - 133045519	132712003 - 132747292
XM_015277795.1	3	NC_006088.4	-	132714848 - 133045519	132712003 - 132747292
XM_015277796.1	3	NC_006088.4	-	132714848 - 133045519	132712003 - 132747292
XM_416915.5	5	NC_006088.4	+	133907311 - 133928632	133907102 - 133922101
XM_015277828.1	3	NC_006088.4	-	135737782 - 135787317	135737257 - 135758172
NM_001167747.1	3	NC_006088.4	-	135741287 - 135763494	135737257 - 135758172
XM_015277832.1	3	NC_006088.4	-	135741287 - 135767442	135737257 - 135758172
XM_015277831.1	3	NC_006088.4	-	135741287 - 135788284	135737257 - 135758172
XM_015277833.1	3	NC_006088.4	-	135741287 - 135791699	135737257 - 135758172
XM_015277829.1	3	NC_006088.4	-	135741287 - 135911966	135737257 - 135758172
XM_015277917.1	3	NC_006088.4	+	136368504 - 136438081	136425279 - 136438082
NM_001163371.1	3	NC_006088.4	-	145335207 - 145407071	145335205 - 145356869
NM_001163374.1	3	NC_006088.4	-	145335207 - 145407071	145335205 - 145356841
XM_015274420.1	3	NC_006088.4	-	145335207 - 145441949	145335205 - 145356841
XM_015274431.1	3	NC_006088.4	-	145335207 - 145441949	145335205 - 145356869
XM_015275911.1	3	NC_006088.4	-	153735224 - 153739267	153731696 - 153736973
XM_015275372.1	3	NC_006088.4	-	154478537 - 154486191	154478402 - 154483832
NM_001030821.1	3	NC_006088.4	-	154478650 - 154486155	154478402 - 154483832
XM_015275446.1	3	NC_006088.4	-	165749101 - 165812422	165748011 - 165799087
XM_015275463.1	3	NC_006088.4	-	165749101 - 165812425	165748011 - 165810800
NM_001083361.1	3	NC_006088.4	+	166506010 - 166525895	166510385 - 166527782
XM_015276628.1	3	NC_006088.4	+	167167175 - 167186600	167168084 - 167187847
XM_015275633.1	3	NC_006088.4	-	169146533 - 169192094	169146528 - 169190054
NM_001006272.2	3	NC_006088.4	-	169147468 - 169208168	169146528 - 169206043
XM_004938715.2	3	NC_006088.4	-	169247152 - 169267838	169247097 - 169264948
XM_015276336.1	3	NC_006088.4	-	169247152 - 169267838	169247097 - 169264948
XM_015276341.1	3	NC_006088.4	-	169247152 - 169267838	169247097 - 169264948
XM_015276353.1	3	NC_006088.4	-	169247152 - 169267838	169247097 - 169264948
XM_417089.5	3	NC_006088.4	+	171798632 - 171936312	171918610 - 171937862
XM_004938762.2	3	NC_006088.4	-	174954777 - 174999966	174954736 - 174999177
XM_015278689.1	3	NC_006088.4	-	175485853 - 175658726	175485037 - 175496716
XM_015278698.1	3	NC_006088.4	-	175485853 - 175726643	175485037 - 175496716
XM_417117.4	3	NC_006088.4	-	175485853 - 175754108	175485037 - 175496716
XM_015278776.1	3	NC_006088.4	+	176026952 - 176062170	176055644 - 176062350
XM_003640612.3	3	NC_006088.4	+	176026953 - 176062170	176055644 - 176062350
XM_015279517.1	3	NC_006088.4	+	180345570 - 180366748	180348790 - 180366752
XM_015280601.1	3	NC_006088.4	+	185306882 - 185317643	185311789 - 185319231
NM_001256138.1	5	NC_006088.4	+	185714668 - 185717617	185714456 - 185716534
XM_001235478.4	3	NC_006088.4	+	189195436 - 189212327	189197240 - 189212685
XM_004938924.2	3	NC_006088.4	-	190330603 - 190383207	190330255 - 190345070
XM_015280722.1	3	NC_006088.4	-	190330603 - 190383478	190330255 - 190345001
NM_001278100.1	3	NC_006088.4	-	192989903 - 192997537	192989891 - 192996580
XM_015280983.1	5	NC_006088.4	+	194856325 - 194859566	194855653 - 194856539
XM_417250.5	3	NC_006088.4	-	195749655 - 195812259	195749008 - 195811861
NM_001199499.1	3	NC_006088.4	+	20872800 - 20886901	20879424 - 20887329
XM_001233677.4	3	NC_006088.4	-	23245770 - 23256298	23243839 - 23255875
NM_001006229.2	3	NC_006088.4	+	25289183 - 25351175	25349576 - 25355434
XM_015282329.1	3	NC_006088.4	-	25907209 - 26319871	25906494 - 25969456
XM_015282506.1	3	NC_006088.4	+	30113769 - 30307978	30116204 - 30309751
NM_001199549.1	3	NC_006088.4	-	31101533 - 31122087	31101337 - 31104331
XM_015281346.1	3	NC_006088.4	-	31102733 - 31119672	31101337 - 31104331
XM_015281357.1	3	NC_006088.4	-	31102733 - 31132280	31101337 - 31104331
XM_015282711.1	3	NC_006088.4	-	33087137 - 33218168	33085204 - 33139689
XM_004937558.2	3	NC_006088.4	-	33087137 - 33218244	33085204 - 33139689
XM_003640351.3	3	NC_006088.4	-	33087137 - 33218701	33085204 - 33139689
XM_015281611.1	3	NC_006088.4	+	33986806 - 34069874	34008585 - 34070876
XM_015281636.1	3	NC_006088.4	+	33990289 - 34069874	34008585 - 34070876
XM_015281639.1	3	NC_006088.4	+	33995330 - 34069874	34008585 - 34070876
XM_015283165.1	3	NC_006088.4	-	38034961 - 38095829	38034952 - 38084275
XM_015283173.1	3	NC_006088.4	-	38034961 - 38117135	38034952 - 38084275
XM_015283163.1	3	NC_006088.4	-	38034961 - 38117761	38034952 - 38084275
XM_015278895.1	3	NC_006088.4	+	39108394 - 39451668	39187265 - 39454256
XM_015283263.1	3	NC_006088.4	-	39476451 - 39549585	39476335 - 39548922
XM_015283252.1	3	NC_006088.4	-	39476451 - 39549684	39476335 - 39548922
XM_015283301.1	3	NC_006088.4	+	39760746 - 39852667	39837799 - 39852769
XM_004937602.2	3	NC_006088.4	-	42802616 - 42853355	42802613 - 42852286
XM_015283530.1	3	NC_006088.4	-	42802616 - 42853355	42802613 - 42852286
NM_204354.1	5	NC_006088.4	-	43288465 - 43292808	43291569 - 43293139
XM_015283716.1	3	NC_006088.4	-	45679229 - 45694836	45676936 - 45685350
XM_003640365.3	3	NC_006088.4	+	45920349 - 46028422	45963454 - 46028644
XM_015284716.1	3	NC_006088.4	-	46756363 - 47168912	46756362 - 46924097
XM_015284725.1	3	NC_006088.4	-	46756363 - 47168912	46756362 - 46924097
NM_001079720.1	5	NC_006088.4	-	48095493 - 48095874	48095599 - 48095900
XM_015289262.1	5	NC_006088.4	+	49254373 - 49262780	49252913 - 49261097
XM_015289270.1	5	NC_006088.4	+	49254373 - 49262780	49252913 - 49261097
XM_015288960.1	5	NC_006088.4	-	49720267 - 49765708	49730306 - 49765727
XM_416268.5	3	NC_006088.4	+	51105333 - 51109050	51106611 - 51109105
XM_015286035.1	3	NC_006088.4	+	54375609 - 54424698	54376044 - 54425678
XM_015286186.1	3	NC_006088.4	-	54433921 - 54593321	54433913 - 54592327
XM_416328.4	3	NC_006088.4	-	55546584 - 55561823	55546551 - 55552270
XM_015287649.1	3	NC_006088.4	-	55804333 - 56043753	55804120 - 56041218
XM_416334.5	3	NC_006088.4	-	55804333 - 56044223	55804120 - 56041218
XM_015287644.1	3	NC_006088.4	-	55804333 - 56053922	55804120 - 56041218
XM_004937949.2	3	NC_006088.4	-	61713157 - 61722798	61710244 - 61721162
XM_015286418.1	3	NC_006088.4	-	61716795 - 61721477	61710244 - 61721162
NM_001006246.2	5	NC_006088.4	-	61854551 - 61869769	61860164 - 61870159
XM_015297600.1	3	NC_006088.4	-	6216864 - 6271578	6215342 - 6255464
XM_015297566.1	3	NC_006088.4	-	6216864 - 6273079	6215342 - 6255464
XM_015291997.1	3	NC_006088.4	+	63952669 - 64233247	64189149 - 64233253
XM_015292003.1	3	NC_006088.4	+	64031478 - 64233247	64189149 - 64233253
NM_001030769.2	3	NC_006088.4	+	66846851 - 66850146	66848828 - 66850147
XM_015287689.1	3	NC_006088.4	+	758386 - 772433	766065 - 774019
XM_015287607.1	3	NC_006088.4	+	758387 - 773884	766065 - 774019
XM_004937413.2	3	NC_006088.4	+	759230 - 772433	766065 - 774019
XM_015292681.1	5	NC_006088.4	+	76229982 - 76255770	76229974 - 76233435
NM_001278136.1	3	NC_006088.4	-	77256836 - 77258980	77256733 - 77258452
XM_015294613.1	3	NC_006088.4	+	78954539 - 79047603	78990149 - 79049141
XM_416556.5	3	NC_006088.4	+	79932708 - 79945669	79937423 - 79945990
XM_004938173.2	3	NC_006088.4	+	79934306 - 79945669	79937423 - 79945990
XM_015294965.1	3	NC_006088.4	+	79934306 - 79945669	79937435 - 79945990
XM_416558.5	3	NC_006088.4	-	80339738 - 80374636	80338359 - 80363236
XM_015295701.1	3	NC_006088.4	+	84200343 - 84252644	84210323 - 84256230
XM_015297353.1	3	NC_006088.4	+	87257000 - 87355327	87299480 - 87365601
XM_015296513.1	3	NC_006088.4	+	87663147 - 87671475	87664318 - 87674093
XM_004938296.2	3	NC_006088.4	+	88632258 - 88669156	88659262 - 88671231
XM_004938297.2	3	NC_006088.4	+	88632258 - 88669156	88659262 - 88671231
XM_015297700.1	3	NC_006088.4	+	88632258 - 88669156	88659262 - 88671231
XM_015297705.1	3	NC_006088.4	+	88632258 - 88669156	88659262 - 88671231
XM_015297731.1	3	NC_006088.4	+	88632258 - 88669156	88659262 - 88671231
XM_416635.5	3	NC_006088.4	+	88632258 - 88669156	88659262 - 88671231
XM_015297738.1	3	NC_006088.4	+	88634563 - 88669156	88659262 - 88671231
XM_015295906.1	3	NC_006088.4	-	91662966 - 91723431	91651036 - 91698433
XM_015295902.1	3	NC_006088.4	-	91662966 - 91772530	91651036 - 91698433
XM_015298516.1	3	NC_006088.4	+	95898558 - 96603898	96547932 - 96605591
XM_015277936.1	3	NC_006089.4	+	102934682 - 102951889	102938570 - 102953098
NM_205420.1	3	NC_006089.4	+	102935683 - 102951602	102938570 - 102953098
XM_004939803.2	3	NC_006089.4	-	103905958 - 104138846	103905884 - 104137415
XM_015277988.1	3	NC_006089.4	-	103905958 - 104138846	103905884 - 104137415
XM_015277994.1	3	NC_006089.4	+	104448171 - 104520747	104481866 - 104520805
XM_015277946.1	3	NC_006089.4	-	104732270 - 104744580	104731503 - 104740245
NM_001317827.1	3	NC_006089.4	-	104735070 - 104744725	104731503 - 104740245
NM_001012866.1	3	NC_006089.4	-	106913655 - 106974273	106913653 - 106919925
NM_204658.2	3	NC_006089.4	-	108253970 - 108338281	108253312 - 108337915
XM_015282676.1	3	NC_006089.4	-	112510995 - 112729700	112509169 - 112616797
NM_001199478.1	3	NC_006089.4	+	123017130 - 123127590	123109531 - 123128722
NM_001008455.1	5	NC_006089.4	+	123562670 - 123580454	123562655 - 123568256
XM_015282839.1	3	NC_006089.4	+	124898461 - 124912337	124899802 - 124916170
NM_001277413.1	3	NC_006089.4	+	125203094 - 125258141	125206331 - 125259557
NM_001199495.1	3	NC_006089.4	-	126538858 - 126565346	126538458 - 126557085
XM_004939949.2	5	NC_006089.4	+	126688819 - 126704577	126688671 - 126695783
NM_001001754.1	3	NC_006089.4	+	126865548 - 126908440	126906367 - 126908853
XM_015282961.1	3	NC_006089.4	+	128032947 - 128050673	128038648 - 128050773
XM_418566.5	3	NC_006089.4	+	12831345 - 12834071	12832494 - 12834072
XM_015281262.1	3	NC_006089.4	-	13001188 - 13032899	12991060 - 13027594
XM_015282980.1	3	NC_006089.4	+	130074648 - 130519669	130512899 - 130519670
XM_015282981.1	3	NC_006089.4	+	130074648 - 130519669	130512899 - 130519670
XM_015282982.1	3	NC_006089.4	+	130074648 - 130519669	130512899 - 130519670
XM_015282983.1	3	NC_006089.4	+	130074648 - 130519669	130512899 - 130519670
XM_015282984.1	3	NC_006089.4	+	130074648 - 130519669	130512899 - 130519670
XM_015282985.1	3	NC_006089.4	+	130074648 - 130519669	130512899 - 130519670
XM_015282986.1	3	NC_006089.4	+	130074648 - 130519669	130512899 - 130519670
XM_015283114.1	3	NC_006089.4	+	141861264 - 142000722	141926316 - 142000863
XM_004939187.2	3	NC_006089.4	+	14594836 - 14636458	14597010 - 14637052
XM_004940096.2	3	NC_006089.4	+	149271441 - 149288346	149279684 - 149290918
XM_015282065.1	3	NC_006089.4	+	15690885 - 15731781	15691280 - 15734344
XM_015282061.1	3	NC_006089.4	-	15880012 - 15894384	15879776 - 15892731
XM_015282060.1	3	NC_006089.4	-	15880012 - 15894558	15879776 - 15892731
XM_015281607.1	3	NC_006089.4	+	16222630 - 16242624	16225442 - 16242765
XM_015281275.1	3	NC_006089.4	+	18255212 - 18382923	18363501 - 18388094
XM_015281276.1	3	NC_006089.4	+	18255301 - 18382923	18363501 - 18388094
XM_015281277.1	3	NC_006089.4	+	18255301 - 18382923	18363501 - 18388094
XM_015281280.1	3	NC_006089.4	+	18255301 - 18382923	18355387 - 18388094
XM_015281274.1	3	NC_006089.4	+	18255301 - 18387405	18363501 - 18388094
XM_015281278.1	3	NC_006089.4	+	18259954 - 18382923	18363501 - 18388094
XM_015281279.1	3	NC_006089.4	+	18297219 - 18382923	18363501 - 18388094
XM_015281998.1	5	NC_006089.4	+	19889956 - 20022521	19889951 - 19900075
NM_001199576.1	3	NC_006089.4	-	2044117 - 2056265	2042862 - 2054108
XM_015281113.1	3	NC_006089.4	-	2109545 - 2297520	2108017 - 2123627
XM_015281085.1	3	NC_006089.4	-	2338491 - 2372823	2338313 - 2369052
XM_015281927.1	5	NC_006089.4	+	23655543 - 23675871	23655540 - 23656229
XM_004939307.2	5	NC_006089.4	+	23656729 - 23675871	23656347 - 23661361
XM_004939302.2	3	NC_006089.4	-	23679057 - 23705607	23676456 - 23694897
NM_001199909.1	5	NC_006089.4	-	23903131 - 23942823	23933445 - 23942845
XM_418682.4	3	NC_006089.4	-	24982484 - 25052573	24982475 - 25043125
XM_015281898.1	3	NC_006089.4	-	24982484 - 25053133	24982475 - 24995347
XM_004939324.2	3	NC_006089.4	-	26313191 - 26583008	26313148 - 26341114
XM_015281888.1	3	NC_006089.4	-	26313191 - 26583008	26313148 - 26341106
NM_204917.1	5	NC_006089.4	-	27328218 - 27392291	27341550 - 27392375
XM_015281042.1	5	NC_006089.4	-	298454 - 301712	299234 - 301726
XM_015281446.1	3	NC_006089.4	-	31663736 - 31688517	31663721 - 31686669
XM_425995.5	3	NC_006089.4	+	33303476 - 33547933	33343635 - 33554541
XM_015281825.1	3	NC_006089.4	+	33340497 - 33554441	33343635 - 33554541
XM_425996.4	3	NC_006089.4	-	33596216 - 33605224	33596211 - 33601021
XM_015281813.1	3	NC_006089.4	+	34591515 - 34688310	34592714 - 34688771
XM_015281783.1	3	NC_006089.4	+	39050905 - 39743661	39616871 - 39749691
XM_015281782.1	3	NC_006089.4	+	39050905 - 39749690	39616871 - 39749691
XM_004939422.2	3	NC_006089.4	+	39306930 - 39743661	39616871 - 39749691
XM_004939421.2	3	NC_006089.4	+	39306932 - 39743661	39616871 - 39749691
XM_015281127.1	3	NC_006089.4	-	3971505 - 3994474	3971299 - 3983781
XM_015281128.1	3	NC_006089.4	-	3971505 - 3994474	3971299 - 3983781
XM_418511.5	3	NC_006089.4	-	3971505 - 3994474	3971299 - 3983781
XM_004939424.2	3	NC_006089.4	-	40020795 - 40105339	40020790 - 40065725
XM_418766.5	3	NC_006089.4	-	40581647 - 40592489	40577751 - 40590931
XM_015281759.1	3	NC_006089.4	+	41826618 - 41872142	41837511 - 41872426
XM_003640741.3	3	NC_006089.4	+	41881360 - 41979428	41882708 - 41980220
XM_418801.4	3	NC_006089.4	-	43049853 - 43136862	43049190 - 43134695
XM_015281109.1	3	NC_006089.4	+	447202 - 453817	451041 - 453837
XM_015281542.1	3	NC_006089.4	+	46513541 - 46813843	46518931 - 46813848
XM_015281541.1	3	NC_006089.4	+	46514289 - 46813843	46518931 - 46813848
XM_015281543.1	3	NC_006089.4	+	46514482 - 46813843	46518931 - 46813848
XM_015281108.1	3	NC_006089.4	-	494781 - 500223	492538 - 499510
XM_015281635.1	3	NC_006089.4	+	50021618 - 50043395	50023078 - 50043398
XM_015281617.1	3	NC_006089.4	+	51497525 - 51665180	51547092 - 51665337
XM_015281107.1	3	NC_006089.4	+	541626 - 560312	553034 - 560692
NM_001006371.3	5	NC_006089.4	+	55625684 - 55700342	55625522 - 55653716
XM_418894.5	3	NC_006089.4	+	55779542 - 55836979	55789732 - 55837576
NM_204484.2	5	NC_006089.4	-	59097185 - 59098674	59098183 - 59098682
XM_015275954.1	3	NC_006089.4	+	60597595 - 60711291	60647660 - 60711418
NM_205006.1	5	NC_006089.4	+	67244706 - 67246658	67244676 - 67245200
XM_015282196.1	3	NC_006089.4	-	67999069 - 68011005	67998975 - 68007082
XM_015282214.1	3	NC_006089.4	+	74441482 - 74699827	74510117 - 74700013
XM_015282215.1	3	NC_006089.4	+	74441482 - 74699827	74692937 - 74700013
XM_015282216.1	3	NC_006089.4	+	74441483 - 74699827	74510117 - 74700013
XM_426046.5	3	NC_006089.4	+	74441484 - 74699827	74692937 - 74700013
XM_015282260.1	3	NC_006089.4	+	77650137 - 78278816	78008905 - 78279193
XM_015282248.1	3	NC_006089.4	+	78648815 - 78662554	78649413 - 78664453
NM_001031004.1	3	NC_006089.4	+	80034290 - 80050765	80034565 - 80050918
XM_015282292.1	3	NC_006089.4	+	80187842 - 80197449	80188811 - 80197453
XM_015282295.1	3	NC_006089.4	+	80187842 - 80197449	80188803 - 80197453
XM_015282345.1	3	NC_006089.4	-	84599890 - 84765476	84596266 - 84661314
XM_015282423.1	3	NC_006089.4	-	91778156 - 92121656	91777938 - 92117312
XM_015282425.1	3	NC_006089.4	-	91778156 - 92121656	91777938 - 92117312
XM_015282426.1	3	NC_006089.4	-	91778156 - 92121656	91777938 - 92117312
XM_015282427.1	3	NC_006089.4	-	91778156 - 92121656	91777938 - 92117312
XM_015282424.1	3	NC_006089.4	-	91778156 - 92122232	91777938 - 92117312
XM_015282500.1	3	NC_006089.4	+	98696076 - 98755876	98700184 - 98756122
XM_004939751.2	5	NC_006089.4	-	99849943 - 99899642	99860060 - 99899697
XM_419140.5	5	NC_006089.4	-	99849943 - 99924459	99860060 - 99924516
XM_015276055.1	3	NC_006090.4	-	100024715 - 100076602	100023039 - 100048636
XM_004935779.2	3	NC_006090.4	+	100629396 - 100649582	100642921 - 100654127
XM_004935777.2	3	NC_006090.4	+	100629397 - 100649582	100642921 - 100654127
XM_004935780.2	3	NC_006090.4	+	100632619 - 100649818	100642921 - 100654127
XM_015285012.1	3	NC_006090.4	+	104942179 - 104947265	104945329 - 104947266
XM_015285020.1	3	NC_006090.4	-	104947320 - 104951972	104947319 - 104951330
XM_015285018.1	3	NC_006090.4	-	104947320 - 104952107	104947319 - 104951330
XM_015285019.1	3	NC_006090.4	-	104947320 - 104952288	104947319 - 104951330
XM_015285236.1	3	NC_006090.4	-	105087067 - 105224429	105083946 - 105180963
XM_015285117.1	3	NC_006090.4	+	106552469 - 106663289	106598563 - 106678703
XM_015285116.1	3	NC_006090.4	+	106552470 - 106663289	106613476 - 106678703
XM_004935888.2	3	NC_006090.4	-	106680249 - 106802736	106680248 - 106752582
XM_004935889.2	3	NC_006090.4	-	106680249 - 106802736	106680248 - 106752582
XM_420047.5	3	NC_006090.4	-	107961104 - 107979034	107960730 - 107974160
XM_015283522.1	3	NC_006090.4	+	12503853 - 12574904	12505582 - 12574907
NM_205458.1	3	NC_006090.4	-	13651284 - 13680618	13650180 - 13661217
XM_015283486.1	3	NC_006090.4	-	13955749 - 14151748	13955636 - 14130859
NM_001199442.2	3	NC_006090.4	+	14662072 - 14688684	14682595 - 14689183
XM_004935244.2	3	NC_006090.4	+	15352891 - 15360106	15354603 - 15362865
XM_015283478.1	3	NC_006090.4	-	15378464 - 15396626	15378368 - 15379632
XM_015283543.1	3	NC_006090.4	-	15848905 - 15880068	15848902 - 15878919
NM_001199391.1	3	NC_006090.4	+	16102844 - 16106755	16105648 - 16107165
XM_015283637.1	5	NC_006090.4	+	17065166 - 17104451	17065161 - 17102810
XM_015283668.1	3	NC_006090.4	-	22317486 - 22342981	22317485 - 22342428
XM_015283669.1	3	NC_006090.4	-	22317486 - 22343069	22317485 - 22342428
XM_003640945.3	3	NC_006090.4	+	29021496 - 29163739	29073444 - 29164365
XM_015283757.1	3	NC_006090.4	-	31853404 - 31879603	31852648 - 31856817
XM_015283751.1	3	NC_006090.4	-	32002523 - 32008507	32002522 - 32006491
NM_001024580.1	3	NC_006090.4	-	32232090 - 32274545	32232039 - 32235378
XM_015283747.1	3	NC_006090.4	-	33591453 - 33603221	33591365 - 33600046
XM_003640984.3	3	NC_006090.4	-	34435060 - 34728229	34434864 - 34727359
NM_001031522.2	3	NC_006090.4	-	35981092 - 35983021	35981091 - 35982629
XM_015283994.1	3	NC_006090.4	-	36312525 - 36410209	36310733 - 36313643
XM_015284400.1	3	NC_006090.4	-	39207263 - 39211764	39207242 - 39209483
NM_001031064.1	3	NC_006090.4	+	40839299 - 40843122	40839797 - 40843276
XM_015284045.1	3	NC_006090.4	+	43074454 - 43080959	43074958 - 43082285
XM_015283349.1	5	NC_006090.4	+	4466391 - 4527488	4466205 - 4521899
NM_001302091.1	5	NC_006090.4	-	46010334 - 46011239	46010768 - 46011271
XM_015284305.1	3	NC_006090.4	+	46068443 - 46417700	46068958 - 46417954
XM_015284291.1	3	NC_006090.4	-	46677809 - 46694488	46677665 - 46694125
XM_015284295.1	3	NC_006090.4	-	46677809 - 46694488	46677665 - 46694125
XM_015284299.1	3	NC_006090.4	-	46677809 - 46694492	46677665 - 46694176
XM_015284296.1	3	NC_006090.4	-	46677809 - 46694808	46677665 - 46694125
XM_015284261.1	3	NC_006090.4	-	49318531 - 49592339	49307734 - 49479584
XM_419716.4	3	NC_006090.4	-	54348058 - 54356589	54348054 - 54349083
XM_015284109.1	3	NC_006090.4	+	56986950 - 57002021	56992905 - 57002118
XM_015284440.1	3	NC_006090.4	-	60313594 - 60376637	60313592 - 60316310
XM_015284439.1	3	NC_006090.4	-	60313594 - 60376639	60313592 - 60316310
XM_015284441.1	3	NC_006090.4	-	60313594 - 60376646	60313592 - 60316310
XM_015284594.1	3	NC_006090.4	-	67119186 - 67194638	67118430 - 67121794
XM_004940324.2	3	NC_006090.4	-	67210331 - 67233087	67210131 - 67217286
XM_004940325.2	3	NC_006090.4	-	67210331 - 67233153	67210131 - 67217286
XM_004940355.2	3	NC_006090.4	-	68509207 - 68604098	68506652 - 68566906
XM_004940393.2	3	NC_006090.4	-	76741591 - 76755976	76741391 - 76749305
XM_015284706.1	3	NC_006090.4	-	76741591 - 76755977	76741391 - 76749305
XM_419848.5	3	NC_006090.4	-	76741591 - 76755977	76741391 - 76749305
NM_204453.2	3	NC_006090.4	+	77511453 - 77533879	77511956 - 77537243
XM_004940177.2	3	NC_006090.4	+	7779977 - 7846130	7803066 - 7846509
XM_419370.5	3	NC_006090.4	+	7780699 - 7846130	7803066 - 7846509
XM_419869.5	3	NC_006090.4	-	79619624 - 79679966	79619613 - 79659534
XM_015284761.1	3	NC_006090.4	+	80947528 - 81050028	80974891 - 81051427
XM_015284759.1	3	NC_006090.4	+	80947539 - 81050028	80974928 - 81051427
XM_015284793.1	3	NC_006090.4	+	82581701 - 82604352	82582455 - 82610312
XM_015284884.1	5	NC_006090.4	+	87202103 - 87461978	87202038 - 87320118
XM_015284885.1	5	NC_006090.4	+	87202103 - 87461978	87202038 - 87320118
XM_015278066.1	5	NC_006090.4	+	8953613 - 8983005	8953555 - 8957224
XM_015276040.1	3	NC_006090.4	+	96904242 - 96909098	96905674 - 96910175
NM_205245.1	3	NC_006091.4	+	10879033 - 10910791	10884336 - 10913863
XM_015278564.1	3	NC_006091.4	-	11489683 - 11512491	11489682 - 11511601
XM_015278589.1	3	NC_006091.4	-	12564710 - 12608494	12561515 - 12607768
XM_015278590.1	3	NC_006091.4	-	12564710 - 12609241	12561515 - 12607768
NM_001305674.1	3	NC_006091.4	+	13283139 - 13356242	13284906 - 13366273
XM_015278598.1	3	NC_006091.4	-	13443225 - 13504825	13437102 - 13449142
XM_015278599.1	3	NC_006091.4	-	13443225 - 13546727	13437102 - 13449142
XM_015278153.1	3	NC_006091.4	+	13563615 - 13605338	13564426 - 13605340
XM_015278619.1	3	NC_006091.4	+	14204022 - 14207185	14205313 - 14207594
NM_204862.1	3	NC_006091.4	+	15355479 - 15586589	15583238 - 15586856
XM_015278382.1	3	NC_006091.4	+	1831259 - 1835610	1832336 - 1835635
XM_015285387.1	3	NC_006091.4	+	25423871 - 25438959	25425556 - 25439090
XM_004940929.2	3	NC_006091.4	-	25537596 - 25572648	25537481 - 25554667
XM_015285385.1	3	NC_006091.4	-	25537596 - 25597459	25537481 - 25554667
XM_420400.5	3	NC_006091.4	-	25537596 - 25597662	25537481 - 25554667
XM_015285384.1	3	NC_006091.4	-	25537596 - 25598155	25537481 - 25554667
XM_004940651.2	3	NC_006091.4	+	2645206 - 2839192	2770737 - 2839324
XM_004940650.2	3	NC_006091.4	+	2645207 - 2839192	2770738 - 2839324
XM_015276697.1	3	NC_006091.4	-	29471759 - 29493593	29470492 - 29492599
XM_015276695.1	3	NC_006091.4	-	29471759 - 29493863	29470492 - 29492599
XM_015276687.1	3	NC_006091.4	-	29945028 - 29988803	29944828 - 29957553
XM_015276130.1	5	NC_006091.4	+	31369143 - 31416949	31369064 - 31390490
XM_015276129.1	5	NC_006091.4	+	31369687 - 31415949	31369598 - 31390490
XM_015276133.1	5	NC_006091.4	+	31369877 - 31416949	31369710 - 31390490
XM_015276637.1	3	NC_006091.4	+	34284458 - 34311531	34288986 - 34312026
XM_420451.5	3	NC_006091.4	+	34288101 - 34311531	34288986 - 34312026
NM_001012576.1	5	NC_006091.4	+	34563091 - 34585578	34563078 - 34572744
XM_015276201.1	5	NC_006091.4	+	34940245 - 34972812	34940238 - 34941331
XM_015278252.1	3	NC_006091.4	-	3509586 - 3598496	3509261 - 3573440
XM_004941036.2	3	NC_006091.4	+	35839696 - 36458938	35908462 - 36460093
XM_015278456.1	3	NC_006091.4	+	4155777 - 4192503	4159557 - 4192648
XM_004941099.2	3	NC_006091.4	-	46061966 - 46121228	46061961 - 46117943
XM_420555.5	3	NC_006091.4	-	46638735 - 46643219	46638731 - 46642645
XM_015276481.1	3	NC_006091.4	+	46702974 - 46716271	46703375 - 46716272
XM_015276483.1	3	NC_006091.4	+	46703004 - 46716271	46703375 - 46716272
NM_001006448.1	5	NC_006091.4	-	49502217 - 49521628	49505296 - 49521648
XM_004941163.2	3	NC_006091.4	-	50061683 - 50207361	50061245 - 50164603
XM_004941213.2	3	NC_006091.4	-	54093922 - 54203169	54093916 - 54109034
XM_004941216.2	3	NC_006091.4	-	54093922 - 54203169	54093916 - 54109034
XM_004941217.2	3	NC_006091.4	-	54093922 - 54203169	54093916 - 54109034
XM_004941219.2	3	NC_006091.4	-	54093922 - 54203169	54093916 - 54109034
XM_004941221.2	3	NC_006091.4	-	54093922 - 54203169	54093916 - 54109034
XM_015276377.1	3	NC_006091.4	-	54093922 - 54203169	54093916 - 54109034
XM_015276378.1	3	NC_006091.4	-	54093922 - 54203169	54093916 - 54109034
XM_015276379.1	3	NC_006091.4	-	54093922 - 54203169	54093916 - 54109034
NM_205244.1	3	NC_006091.4	+	54290253 - 54295395	54290644 - 54297559
XM_004941222.2	3	NC_006091.4	+	54465646 - 54529673	54504488 - 54529913
XM_015276342.1	3	NC_006091.4	+	57469927 - 57493979	57480864 - 57494178
XM_015276340.1	3	NC_006091.4	+	57470445 - 57493979	57480864 - 57494178
XM_015276705.1	3	NC_006091.4	-	57586629 - 57602475	57586624 - 57601649
NM_205132.1	3	NC_006091.4	+	58732963 - 58968719	58962459 - 58968823
XM_015285614.1	3	NC_006091.4	-	61119937 - 61141518	61119349 - 61129919
XM_015285646.1	3	NC_006091.4	-	63626248 - 63679404	63625449 - 63673591
NM_001080212.1	3	NC_006091.4	-	69068356 - 69072580	69068036 - 69072240
NM_001006457.1	3	NC_006091.4	+	74532278 - 74593998	74578735 - 74596439
XM_015285794.1	3	NC_006091.4	-	79673586 - 79740816	79673522 - 79731120
XM_015285793.1	3	NC_006091.4	-	79673597 - 79740974	79673522 - 79731120
XM_420814.5	3	NC_006091.4	-	81526782 - 81561963	81526672 - 81559526
XM_015285847.1	3	NC_006091.4	-	81526782 - 81561964	81526672 - 81559407
NM_205247.2	3	NC_006091.4	-	86469039 - 86474132	86468858 - 86470035
XM_015278531.1	3	NC_006091.4	+	9581748 - 9622089	9615879 - 9622142
XM_015278532.1	3	NC_006091.4	+	9581748 - 9622089	9615879 - 9622142
XM_015278533.1	3	NC_006091.4	+	9581748 - 9622089	9615879 - 9622142
XM_004940721.2	3	NC_006091.4	+	9593139 - 9622089	9615879 - 9622142
XM_004940724.2	3	NC_006091.4	+	9602185 - 9622089	9615879 - 9622142
XM_015286128.1	3	NC_006092.4	+	11975 - 18261	13068 - 18263
XM_015286660.1	3	NC_006092.4	-	12312484 - 12455639	12310335 - 12411170
XM_015286739.1	3	NC_006092.4	-	15936893 - 15981130	15936714 - 15949635
XM_015286740.1	3	NC_006092.4	-	15936893 - 15981188	15936714 - 15949635
XM_004941477.2	3	NC_006092.4	-	15936893 - 16004867	15936714 - 15949635
XM_004941478.2	3	NC_006092.4	-	15936893 - 16004867	15936714 - 15949635
XM_015286731.1	3	NC_006092.4	-	15936893 - 16004867	15936714 - 15949635
XM_015286732.1	3	NC_006092.4	-	15936893 - 16004867	15936714 - 15949635
XM_015286733.1	3	NC_006092.4	-	15936893 - 16004867	15936714 - 15949635
XM_015286734.1	3	NC_006092.4	-	15936893 - 16004867	15936714 - 15949635
XM_015286735.1	3	NC_006092.4	-	15936893 - 16004867	15936714 - 15949635
XM_015286759.1	5	NC_006092.4	+	17085228 - 17109155	17085065 - 17103754
XM_015286992.1	3	NC_006092.4	-	19018180 - 19102021	19018173 - 19099639
XM_015286995.1	3	NC_006092.4	-	19018180 - 19102022	19018173 - 19099743
XM_015286994.1	3	NC_006092.4	-	19018180 - 19103060	19018173 - 19099639
XM_015287196.1	3	NC_006092.4	+	21708844 - 21723032	21713702 - 21725369
XM_015286901.1	3	NC_006092.4	+	22804095 - 22858850	22852473 - 22858851
XM_015286902.1	3	NC_006092.4	+	22804095 - 22858850	22852473 - 22858851
XM_015286900.1	3	NC_006092.4	+	22804096 - 22858850	22852473 - 22858851
XM_015286903.1	3	NC_006092.4	+	22804099 - 22858850	22852473 - 22858851
XM_015286906.1	3	NC_006092.4	+	22804099 - 22858850	22852473 - 22858851
XM_015286907.1	3	NC_006092.4	+	22804744 - 22858850	22852473 - 22858851
XM_015286908.1	3	NC_006092.4	+	22804761 - 22858850	22852473 - 22858851
XM_015286910.1	3	NC_006092.4	+	22805288 - 22858850	22852473 - 22858851
XM_015286909.1	3	NC_006092.4	+	22809796 - 22858850	22852473 - 22858851
XM_015286912.1	3	NC_006092.4	+	22830528 - 22858850	22852473 - 22858851
XM_015286911.1	3	NC_006092.4	+	22830621 - 22858850	22852473 - 22858851
XM_015287014.1	3	NC_006092.4	-	22897320 - 22916961	22897318 - 22912208
XM_015287156.1	5	NC_006092.4	-	23047005 - 23104955	23097198 - 23105030
XM_015287218.1	3	NC_006092.4	-	23928161 - 23940621	23928134 - 23935195
XM_015287221.1	3	NC_006092.4	-	23928161 - 23940621	23928134 - 23935171
XM_015287220.1	3	NC_006092.4	-	23928161 - 23942264	23928134 - 23935171
XM_421126.5	3	NC_006092.4	-	23928161 - 23942264	23928134 - 23935195
XM_015287121.1	3	NC_006092.4	+	25149028 - 25192825	25166810 - 25194427
XM_004941660.2	3	NC_006092.4	-	25879040 - 25959782	25873706 - 25937402
XM_015287100.1	3	NC_006092.4	-	25879040 - 25959782	25873706 - 25937402
XM_015286187.1	3	NC_006092.4	+	2699316 - 2746250	2708532 - 2751180
XM_015287571.1	3	NC_006092.4	-	27200362 - 27283368	27196976 - 27243793
XM_015287595.1	3	NC_006092.4	-	28041803 - 28102281	28041792 - 28067832
XM_421211.5	3	NC_006092.4	-	30715781 - 30727394	30715777 - 30718871
XM_015287645.1	3	NC_006092.4	+	35105385 - 35715453	35611362 - 35717392
XM_015287646.1	3	NC_006092.4	+	35105385 - 35715453	35611362 - 35717392
XM_015287647.1	3	NC_006092.4	+	35108905 - 35715453	35611362 - 35717392
XM_015287648.1	3	NC_006092.4	+	35109225 - 35715453	35611362 - 35717392
XM_015287725.1	3	NC_006092.4	-	39286406 - 39301985	39286383 - 39292636
XM_421322.4	3	NC_006092.4	-	44478363 - 44508370	44478039 - 44495037
XM_015287778.1	3	NC_006092.4	-	48096191 - 48197922	48095866 - 48127205
XM_015287936.1	3	NC_006092.4	+	50215136 - 50233742	50216447 - 50233756
XM_015287938.1	5	NC_006092.4	-	51886368 - 51945719	51906066 - 51945781
XM_015286140.1	3	NC_006092.4	-	5201933 - 5215335	5201322 - 5209506
XM_015286136.1	3	NC_006092.4	-	5201933 - 5218828	5201322 - 5209506
NM_205066.1	3	NC_006092.4	-	5201970 - 5218801	5201322 - 5209506
XM_015286137.1	3	NC_006092.4	-	5202073 - 5215335	5201322 - 5209506
XM_015286138.1	3	NC_006092.4	-	5202073 - 5215335	5201322 - 5209506
XM_015286139.1	3	NC_006092.4	-	5202073 - 5218827	5201322 - 5209506
XM_015287887.1	3	NC_006092.4	-	53125638 - 53300404	53124387 - 53256561
XM_015287524.1	3	NC_006092.4	-	56427904 - 56436117	56418266 - 56430291
XM_015287929.1	3	NC_006092.4	-	56495198 - 56564807	56495006 - 56564191
XM_015286382.1	3	NC_006092.4	+	8990154 - 9222279	9185620 - 9222498
XM_015286387.1	5	NC_006092.4	-	9313713 - 9320731	9316516 - 9321264
XM_015278718.1	3	NC_006093.4	+	10796055 - 10805487	10796841 - 10805510
XM_015278723.1	3	NC_006093.4	+	10970867 - 11048980	11033355 - 11052339
XM_015288292.1	3	NC_006093.4	+	13202390 - 13301364	13299461 - 13301370
XM_421604.4	3	NC_006093.4	+	13202390 - 13301364	13299461 - 13301370
XM_015288296.1	3	NC_006093.4	-	14868500 - 14884959	14868498 - 14881929
XM_015288300.1	3	NC_006093.4	-	14980731 - 15074035	14980371 - 15068889
XM_421609.5	3	NC_006093.4	-	14980731 - 15075459	14980371 - 15068889
XM_004942070.2	3	NC_006093.4	-	14980731 - 15076523	14980371 - 15068889
XM_015288301.1	3	NC_006093.4	-	14980731 - 15076523	14980371 - 15068889
XM_015288329.1	3	NC_006093.4	+	15687598 - 15815306	15710817 - 15817793
XM_015288425.1	3	NC_006093.4	+	18437075 - 18555662	18446342 - 18556054
XM_015288427.1	3	NC_006093.4	+	18437075 - 18555662	18446342 - 18556054
XM_015288418.1	3	NC_006093.4	-	18733568 - 18779491	18733391 - 18779129
XM_015288853.1	5	NC_006093.4	+	20420576 - 20487542	20420573 - 20477928
XM_015288846.1	5	NC_006093.4	+	20420578 - 20489279	20420573 - 20477928
XM_015288835.1	5	NC_006093.4	+	20742729 - 20796902	20742693 - 20753403
XM_015288826.1	3	NC_006093.4	+	21040028 - 21079627	21042692 - 21080565
XM_015288784.1	3	NC_006093.4	-	22536443 - 22540407	22536441 - 22539700
NM_001044653.1	3	NC_006093.4	+	2328252 - 2350868	2348566 - 2351068
XM_015287982.1	3	NC_006093.4	+	2373145 - 2487749	2460303 - 2487750
XM_015287983.1	3	NC_006093.4	+	2373145 - 2487749	2460303 - 2487750
XM_015288719.1	3	NC_006093.4	-	24041762 - 24085334	24039538 - 24079695
NM_204517.1	5	NC_006093.4	+	26011101 - 26031547	26010936 - 26025723
XM_004942339.2	3	NC_006093.4	+	31444681 - 31460912	31445731 - 31461055
XM_015289059.1	3	NC_006093.4	+	32240289 - 32278147	32245770 - 32278599
XM_015287958.1	3	NC_006093.4	-	4805722 - 4887726	4805620 - 4885030
XM_015287959.1	3	NC_006093.4	-	4805722 - 4887726	4805620 - 4885030
XM_015288055.1	3	NC_006093.4	-	5116172 - 5158301	5115834 - 5157308
XM_015288056.1	3	NC_006093.4	-	5116172 - 5158850	5115834 - 5157308
XM_015288057.1	3	NC_006093.4	-	5116172 - 5158888	5115834 - 5157308
XM_015288137.1	3	NC_006093.4	+	8083737 - 8087832	8086690 - 8088477
XM_015278679.1	3	NC_006093.4	+	9455600 - 9519681	9456916 - 9523105
XM_015278676.1	3	NC_006093.4	+	9456505 - 9519681	9456916 - 9523105
NM_001199599.1	3	NC_006093.4	+	9456709 - 9519679	9456916 - 9523105
XM_015289401.1	3	NC_006094.4	-	10074582 - 10185235	10074580 - 10088480
XM_015289402.1	3	NC_006094.4	-	10074582 - 10185235	10074580 - 10088480
XM_015289403.1	3	NC_006094.4	-	10074582 - 10185235	10074580 - 10088480
XM_015289400.1	3	NC_006094.4	-	10074582 - 10185696	10074580 - 10088480
XM_421916.5	3	NC_006094.4	-	10339371 - 10544727	10338503 - 10378684
NM_001199110.1	3	NC_006094.4	-	10831147 - 10953506	10830852 - 10863703
XM_015289412.1	3	NC_006094.4	-	10831147 - 10953895	10830852 - 10863703
XM_015289413.1	3	NC_006094.4	-	10831147 - 10954579	10830852 - 10863703
XM_015289411.1	3	NC_006094.4	-	10831147 - 10956836	10830852 - 10863703
NM_205311.1	3	NC_006094.4	-	13495613 - 13507829	13493293 - 13500570
XM_426573.5	3	NC_006094.4	-	15472280 - 15482136	15471907 - 15478797
NM_204816.1	3	NC_006094.4	+	16868368 - 16874962	16873245 - 16875516
XM_015289683.1	3	NC_006094.4	+	18738041 - 18755323	18739771 - 18755738
XM_015289682.1	3	NC_006094.4	+	18738089 - 18755323	18739771 - 18755738
XM_422009.5	3	NC_006094.4	+	18738831 - 18755323	18739771 - 18755738
XM_422017.4	5	NC_006094.4	-	19011766 - 19023494	19014796 - 19023504
NM_001293282.1	3	NC_006094.4	+	19601130 - 19639038	19602367 - 19639153
XM_015290115.1	5	NC_006094.4	-	22205616 - 22226310	22225862 - 22226314
XM_003641644.3	3	NC_006094.4	+	22326608 - 22330002	22329089 - 22330003
XM_015290046.1	3	NC_006094.4	+	23705809 - 23753155	23728197 - 23753887
XM_422075.5	3	NC_006094.4	+	23710601 - 23753155	23728197 - 23753887
XM_015289927.1	3	NC_006094.4	-	29936249 - 30157116	29936248 - 30108396
XM_015289932.1	3	NC_006094.4	-	29936249 - 30277062	29936248 - 30163542
XM_015289933.1	3	NC_006094.4	-	29936249 - 30299700	29936248 - 30163542
XM_015289923.1	3	NC_006094.4	+	30376846 - 30481854	30391818 - 30482247
XM_003641593.3	3	NC_006094.4	-	30672887 - 30710390	30672429 - 30693393
XM_015289097.1	3	NC_006094.4	-	3637642 - 3760067	3637096 - 3658402
XM_015289098.1	3	NC_006094.4	-	3637642 - 3760067	3637096 - 3658402
XM_015289099.1	3	NC_006094.4	-	3637642 - 3760067	3637096 - 3658402
XM_015289104.1	3	NC_006094.4	-	3637642 - 3762615	3637096 - 3658402
XM_015289106.1	3	NC_006094.4	-	3637642 - 3762615	3637096 - 3658402
XM_015289110.1	3	NC_006094.4	-	3637642 - 3762615	3637096 - 3658402
XM_015289105.1	3	NC_006094.4	-	3637642 - 3762891	3637096 - 3658402
XM_015289109.1	3	NC_006094.4	-	3637642 - 3762891	3637096 - 3658402
XM_015289102.1	3	NC_006094.4	-	3637642 - 3763677	3637096 - 3658402
XM_015289103.1	3	NC_006094.4	-	3637642 - 3763677	3637096 - 3658402
XM_015289107.1	3	NC_006094.4	-	3637642 - 3763677	3637096 - 3658402
XM_015289108.1	3	NC_006094.4	-	3637642 - 3763677	3637096 - 3658402
XM_015290192.1	3	NC_006094.4	-	36407487 - 36425200	36405934 - 36416212
XM_015290193.1	3	NC_006094.4	-	36407487 - 36425200	36405934 - 36416212
XM_426609.4	3	NC_006094.4	-	36407487 - 36425200	36405934 - 36416212
NM_204607.1	3	NC_006094.4	-	3645915 - 3760862	3637096 - 3658402
NM_204164.1	5	NC_006094.4	+	6633406 - 6663941	6633353 - 6659338
XM_015289179.1	3	NC_006094.4	+	6898523 - 6901972	6899652 - 6901980
NM_001006514.2	3	NC_006094.4	-	6905294 - 6915366	6905293 - 6914970
XM_015289221.1	3	NC_006094.4	-	7041837 - 7139862	7040662 - 7082241
XM_015289222.1	3	NC_006094.4	-	7041837 - 7139862	7040662 - 7082241
XM_004942560.2	3	NC_006094.4	-	7041837 - 7139864	7040662 - 7082241
XM_015289209.1	3	NC_006094.4	-	7041837 - 7139864	7040662 - 7082241
XM_015289211.1	3	NC_006094.4	-	7041837 - 7139864	7040662 - 7082241
XM_015289214.1	3	NC_006094.4	-	7041837 - 7139864	7040662 - 7082241
XM_015289215.1	3	NC_006094.4	-	7041837 - 7139864	7040662 - 7082241
XM_015289216.1	3	NC_006094.4	-	7041837 - 7139864	7040662 - 7082241
XM_015289218.1	3	NC_006094.4	-	7041837 - 7139864	7040662 - 7082241
XM_015289394.1	3	NC_006094.4	-	9799339 - 9818127	9799089 - 9816673
XM_015290337.1	3	NC_006095.4	-	1173636 - 1185680	1173620 - 1179580
NM_001044656.1	3	NC_006095.4	+	16515735 - 16534895	16529072 - 16535320
XM_015290875.1	3	NC_006095.4	-	16617383 - 16635114	16616340 - 16623444
XM_004936652.2	3	NC_006095.4	-	16617383 - 16636791	16616340 - 16623444
XM_015290870.1	3	NC_006095.4	-	16617383 - 16636791	16616340 - 16623444
XM_015290873.1	3	NC_006095.4	-	16617383 - 16636791	16616340 - 16623444
XM_422374.5	3	NC_006095.4	-	16617383 - 16636791	16616340 - 16623444
XM_015290871.1	3	NC_006095.4	-	16617383 - 16636802	16616340 - 16623444
XM_015290872.1	3	NC_006095.4	-	16617383 - 16636921	16616340 - 16623444
XM_015290833.1	3	NC_006095.4	+	18948075 - 18962644	18961864 - 18962647
XM_015290902.1	3	NC_006095.4	-	18974373 - 18998949	18973879 - 18989766
XM_015290237.1	3	NC_006095.4	-	2036694 - 2095148	2036674 - 2064728
NM_001031279.1	3	NC_006095.4	-	20450924 - 20466358	20450920 - 20465060
XM_015291001.1	3	NC_006095.4	+	20635889 - 20799671	20642082 - 20801025
NM_001252125.1	5	NC_006095.4	-	20844609 - 20847804	20846780 - 20848571
XM_003641687.3	3	NC_006095.4	-	21098118 - 21100471	21097996 - 21099701
XM_003641688.3	3	NC_006095.4	-	21114237 - 21183613	21114231 - 21116851
XM_015291261.1	3	NC_006095.4	+	21331467 - 21492316	21443532 - 21493861
XM_015291262.1	3	NC_006095.4	+	21331467 - 21492316	21443532 - 21493861
XM_015291257.1	3	NC_006095.4	+	21331467 - 21493742	21443532 - 21493861
XM_015291260.1	3	NC_006095.4	+	21331827 - 21493742	21443532 - 21493861
XM_015291264.1	3	NC_006095.4	+	21372047 - 21492316	21443532 - 21493861
XM_004936761.2	3	NC_006095.4	+	21372057 - 21492316	21443532 - 21493861
XM_015291267.1	3	NC_006095.4	+	21372058 - 21492316	21443532 - 21493861
XM_004936759.2	3	NC_006095.4	+	21406366 - 21492316	21443532 - 21493861
XM_015291266.1	3	NC_006095.4	+	21406370 - 21492316	21443532 - 21493861
XM_015291265.1	3	NC_006095.4	+	21422700 - 21492316	21443532 - 21493861
NM_001305146.1	3	NC_006095.4	+	21641469 - 21659507	21641622 - 21660826
XM_015291201.1	3	NC_006095.4	-	24983199 - 25156423	24983090 - 25155699
XM_015291197.1	5	NC_006095.4	-	25222245 - 25241289	25228491 - 25241317
XM_004936825.2	3	NC_006095.4	-	25223420 - 25241289	25222602 - 25230309
XM_004936826.2	3	NC_006095.4	-	25223650 - 25241289	25222602 - 25230309
NM_001039605.1	3	NC_006095.4	+	25836880 - 25855498	25846383 - 25858914
XM_015291049.1	3	NC_006095.4	-	28881058 - 28890908	28880889 - 28886796
XM_015291047.1	3	NC_006095.4	-	28881058 - 28891443	28880889 - 28886796
XM_015291048.1	3	NC_006095.4	-	28881058 - 28891443	28880889 - 28886796
XM_015291050.1	3	NC_006095.4	-	28881058 - 28891443	28880889 - 28886796
XM_015291051.1	3	NC_006095.4	-	28881058 - 28891443	28880889 - 28886796
XM_003641671.3	3	NC_006095.4	-	3822692 - 3827443	3822474 - 3826887
NM_001277544.1	3	NC_006095.4	+	5614272 - 5619057	5615267 - 5619778
XM_015290275.1	3	NC_006095.4	+	5614719 - 5619060	5615267 - 5619778
XM_422275.4	3	NC_006095.4	-	6734297 - 6744522	6733666 - 6739517
XM_015290325.1	3	NC_006095.4	+	7455230 - 7475935	7468027 - 7481425
XM_015290330.1	3	NC_006095.4	+	7455230 - 7475935	7468027 - 7481425
XM_015290332.1	3	NC_006095.4	+	7456868 - 7475935	7468027 - 7481425
XM_015290545.1	3	NC_006095.4	+	7592052 - 7637514	7629988 - 7637586
XM_015290546.1	3	NC_006095.4	+	7592052 - 7637514	7629988 - 7637586
XM_004943272.2	3	NC_006095.4	+	7598264 - 7637514	7629988 - 7637586
NM_001167718.1	3	NC_006095.4	+	9902767 - 9910762	9903115 - 9910771
XM_004937068.2	3	NC_006096.4	-	10141134 - 10154897	10140518 - 10145252
XM_004937069.2	3	NC_006096.4	-	10141134 - 10154897	10140518 - 10145252
XM_422602.4	3	NC_006096.4	-	10141134 - 10154897	10140518 - 10145252
XM_015276975.1	3	NC_006096.4	+	10188638 - 10211148	10194496 - 10211605
XM_422601.5	3	NC_006096.4	+	10189660 - 10211148	10194496 - 10211605
XM_015276878.1	3	NC_006096.4	-	10338212 - 10393092	10338155 - 10382284
XM_015276860.1	3	NC_006096.4	-	1052562 - 1077263	1052496 - 1075892
XM_015276862.1	3	NC_006096.4	-	1052562 - 1077263	1052496 - 1075892
XM_015276863.1	3	NC_006096.4	-	1052562 - 1077263	1052496 - 1075892
XM_015276864.1	3	NC_006096.4	-	1052562 - 1077263	1052496 - 1075892
XM_015276861.1	3	NC_006096.4	-	1052562 - 1086919	1052496 - 1075892
XM_015276858.1	3	NC_006096.4	-	1052562 - 1098330	1052496 - 1075892
XM_015276958.1	3	NC_006096.4	+	1126478 - 1155736	1130707 - 1155744
NM_205207.2	3	NC_006096.4	-	12490876 - 12507471	12490875 - 12499745
XM_015276810.1	3	NC_006096.4	+	1263063 - 1272370	1267714 - 1272546
XM_015276809.1	3	NC_006096.4	+	1263211 - 1272370	1267714 - 1272546
NM_204441.1	3	NC_006096.4	+	1263546 - 1272258	1267714 - 1272546
XM_015291596.1	5	NC_006096.4	+	12871821 - 12924625	12871777 - 12906091
XM_015291432.1	3	NC_006096.4	-	14389179 - 14696469	14378411 - 14688994
XM_015291433.1	3	NC_006096.4	-	14389179 - 14697383	14378411 - 14688994
XM_015291456.1	3	NC_006096.4	+	15003716 - 15018290	15004342 - 15018316
XM_015291469.1	3	NC_006096.4	+	15251957 - 15308917	15295416 - 15309019
XM_015291570.1	3	NC_006096.4	-	15744159 - 15756087	15743981 - 15755802
XM_015291524.1	3	NC_006096.4	+	16272304 - 16419658	16411463 - 16419749
XM_004943438.2	3	NC_006096.4	+	16293736 - 16419658	16411463 - 16419749
XM_004943439.2	3	NC_006096.4	+	16293736 - 16419658	16411463 - 16419749
XM_004943437.2	3	NC_006096.4	+	16293737 - 16419658	16411463 - 16419749
XM_004943441.2	3	NC_006096.4	+	16293738 - 16419658	16411463 - 16419749
XM_004943443.2	3	NC_006096.4	+	16293739 - 16419658	16411463 - 16419749
XM_004943442.2	3	NC_006096.4	+	16301832 - 16419658	16411463 - 16419749
NM_001305103.1	3	NC_006096.4	-	17437021 - 17477511	17433321 - 17465162
XM_004943466.2	3	NC_006096.4	-	18399364 - 18686028	18399300 - 18419812
NM_001081502.1	3	NC_006096.4	-	18812848 - 19083581	18812076 - 18814838
XM_015291709.1	3	NC_006096.4	+	19337306 - 19356726	19342290 - 19356818
XM_015291749.1	3	NC_006096.4	+	20062887 - 20364546	20331397 - 20364753
XM_004943517.2	3	NC_006096.4	-	22370692 - 22468000	22369389 - 22396446
XM_004943519.2	3	NC_006096.4	-	22370889 - 22407566	22369389 - 22396446
XM_015291782.1	3	NC_006096.4	-	22370889 - 22480008	22369389 - 22396446
XM_015291699.1	3	NC_006096.4	-	22593375 - 22706976	22588894 - 22706466
XM_015291805.1	3	NC_006096.4	-	22883733 - 22933388	22883107 - 22888407
NM_001031322.3	3	NC_006096.4	-	23479972 - 23509506	23479254 - 23493178
NM_001163325.2	3	NC_006096.4	-	23479972 - 23509506	23479254 - 23493178
NM_001163327.2	3	NC_006096.4	-	23479972 - 23509506	23479254 - 23493178
XM_015277168.1	3	NC_006096.4	-	2645262 - 2656714	2645261 - 2656426
XM_015277086.1	3	NC_006096.4	-	4904673 - 4922331	4904669 - 4917442
XM_004937021.2	3	NC_006096.4	-	5113744 - 5124408	5113739 - 5123820
XM_015276805.1	3	NC_006096.4	-	5502363 - 5540903	5500012 - 5534370
XM_015291356.1	5	NC_006096.4	+	631345 - 684625	631269 - 671336
XM_015277048.1	3	NC_006096.4	-	6576875 - 6663500	6576706 - 6662898
XM_422608.5	3	NC_006096.4	+	9550881 - 9568074	9561581 - 9568118
XM_015276855.1	3	NC_006096.4	+	970082 - 1042079	1020696 - 1043429
XM_015276849.1	3	NC_006096.4	+	970092 - 1042079	980703 - 1043429
XM_015292011.1	3	NC_006097.4	-	10346136 - 10368112	10345878 - 10355295
NM_001030550.1	3	NC_006097.4	-	10716548 - 10719049	10716547 - 10718562
XM_015292047.1	3	NC_006097.4	+	12942987 - 12953027	12943913 - 12953339
XM_015292057.1	3	NC_006097.4	-	13974500 - 14169236	13974460 - 14119863
XM_015279062.1	3	NC_006097.4	-	1535315 - 1544866	1534542 - 1542748
XM_015292276.1	3	NC_006097.4	-	16417413 - 16475623	16416294 - 16473126
XM_015292072.1	3	NC_006097.4	+	17014210 - 17092303	17080384 - 17092307
XM_015292074.1	3	NC_006097.4	+	17014210 - 17092303	17080384 - 17092307
XM_015292077.1	3	NC_006097.4	+	17014210 - 17092303	17080384 - 17092307
XM_015292078.1	3	NC_006097.4	+	17014210 - 17092303	17080384 - 17092307
XM_015292079.1	3	NC_006097.4	+	17014210 - 17092303	17080384 - 17092307
NM_204864.2	3	NC_006097.4	+	17014585 - 17089322	17080384 - 17092307
XM_015292073.1	3	NC_006097.4	+	17029488 - 17092303	17080384 - 17092307
XM_004943872.2	3	NC_006097.4	-	17341300 - 17353824	17341204 - 17351431
XM_015292134.1	3	NC_006097.4	-	17653006 - 17676217	17652901 - 17675875
XM_015292090.1	3	NC_006097.4	-	17743636 - 17752785	17743320 - 17751984
XM_015292203.1	3	NC_006097.4	-	19499966 - 19519559	19499013 - 19503471
XM_015292204.1	3	NC_006097.4	-	19499966 - 19519559	19499013 - 19503471
XM_015292202.1	3	NC_006097.4	-	19499966 - 19519560	19499013 - 19503471
XM_015292205.1	3	NC_006097.4	-	19499996 - 19520754	19499013 - 19503471
XM_015292206.1	3	NC_006097.4	-	19499996 - 19520754	19499013 - 19503471
XM_015292207.1	3	NC_006097.4	-	19499996 - 19520754	19499013 - 19503471
XM_015292199.1	3	NC_006097.4	-	19926944 - 19933679	19926718 - 19932912
XM_004943956.2	3	NC_006097.4	+	20059226 - 20069989	20062771 - 20070075
XM_413950.5	3	NC_006097.4	+	20061148 - 20069989	20062771 - 20070075
XM_015292150.1	3	NC_006097.4	+	20185689 - 20222596	20212464 - 20223524
NM_001293207.1	3	NC_006097.4	-	2199546 - 2206730	2199538 - 2206201
XM_413700.5	3	NC_006097.4	-	2199546 - 2207524	2199538 - 2206201
XM_015278877.1	3	NC_006097.4	+	3406291 - 3428224	3406630 - 3428376
NM_204416.1	3	NC_006097.4	+	3561046 - 3566864	3562413 - 3567733
XM_015278993.1	3	NC_006097.4	-	5835148 - 5936785	5834680 - 5876892
XM_015278995.1	3	NC_006097.4	-	5835148 - 5936786	5834680 - 5871804
NM_205375.3	3	NC_006097.4	-	7349302 - 7449400	7349299 - 7366066
XM_015278764.1	3	NC_006097.4	-	7349311 - 7461194	7349299 - 7366066
XM_015278771.1	3	NC_006097.4	-	7350063 - 7388146	7349299 - 7366066
XM_423114.5	3	NC_006097.4	-	7624965 - 7645438	7624641 - 7645230
NM_001030548.3	3	NC_006097.4	+	7816775 - 7903310	7901804 - 7903316
XM_004943614.2	3	NC_006097.4	-	962729 - 970501	961712 - 969205
XM_015279086.1	3	NC_006097.4	-	962729 - 970501	961712 - 969205
XM_015291937.1	3	NC_006097.4	+	9664407 - 9912577	9714413 - 9913578
XM_001231858.4	3	NC_006097.4	+	9664414 - 9911145	9714413 - 9913578
NM_001030572.1	3	NC_006098.4	-	11276681 - 11281700	11276656 - 11281449
XM_015292448.1	3	NC_006098.4	-	11276681 - 11282707	11276656 - 11281449
XM_015292445.1	3	NC_006098.4	-	11276681 - 11283527	11276656 - 11281449
XM_015292447.1	3	NC_006098.4	-	11276681 - 11283527	11276656 - 11281449
NM_001030573.1	3	NC_006098.4	+	11508085 - 11534269	11522678 - 11538624
XM_015279191.1	3	NC_006098.4	+	1281500 - 1283979	1283697 - 1283980
NM_001100289.1	3	NC_006098.4	+	12984673 - 13144907	13116889 - 13145689
XM_015292520.1	3	NC_006098.4	+	15638340 - 15691557	15654459 - 15692171
XM_015292541.1	3	NC_006098.4	+	15693781 - 15729710	15697678 - 15729712
NM_001159371.1	3	NC_006098.4	+	1604962 - 1708650	1704329 - 1708716
NM_001030576.2	3	NC_006098.4	+	17222912 - 17243615	17238034 - 17244739
XM_003641930.3	3	NC_006098.4	+	17262346 - 17276341	17266295 - 17276347
NM_205138.1	5	NC_006098.4	-	17590739 - 17592443	17591379 - 17592481
XM_015279221.1	3	NC_006098.4	-	1923704 - 1946041	1923404 - 1945281
XM_015279222.1	3	NC_006098.4	-	1923704 - 1946041	1923404 - 1945281
XM_015279223.1	3	NC_006098.4	-	1923704 - 1946041	1923404 - 1945281
XM_015292547.1	3	NC_006098.4	+	19321915 - 19832083	19678192 - 19834245
XM_015292549.1	3	NC_006098.4	+	19331328 - 19833008	19678192 - 19834245
XM_015292548.1	3	NC_006098.4	+	19352328 - 19833008	19678192 - 19834245
XM_015292692.1	3	NC_006098.4	+	20039683 - 20070358	20040787 - 20070691
XM_015292693.1	3	NC_006098.4	+	20040202 - 20070358	20040787 - 20070691
XM_414072.3	3	NC_006098.4	-	2592924 - 2644506	2592480 - 2637332
NM_204716.1	3	NC_006098.4	-	3672298 - 3735387	3671689 - 3690641
XM_015292309.1	3	NC_006098.4	-	444409 - 451983	444403 - 450286
XM_015292340.1	3	NC_006098.4	+	647241 - 654340	648347 - 654477
XM_015292341.1	3	NC_006098.4	+	647241 - 654340	648347 - 654477
XM_015292344.1	3	NC_006098.4	+	647612 - 654340	648347 - 654477
XM_004944051.2	3	NC_006098.4	+	647757 - 654340	648347 - 654477
XM_015292397.1	3	NC_006098.4	-	7944055 - 7949255	7943818 - 7948972
XM_015293097.1	3	NC_006099.4	+	10969858 - 11019344	10981272 - 11025845
XM_015293090.1	3	NC_006099.4	+	10969985 - 11019344	10981272 - 11025845
XM_015293088.1	3	NC_006099.4	+	10974133 - 11019344	10981272 - 11025845
XM_015293146.1	3	NC_006099.4	-	11676676 - 11681256	11676675 - 11679974
XM_015292737.1	3	NC_006099.4	+	126720 - 130395	126878 - 133059
XM_015293291.1	3	NC_006099.4	-	13658718 - 13686415	13658100 - 13678748
XM_015293167.1	5	NC_006099.4	-	19775500 - 19813178	19797407 - 19813221
XM_414462.5	5	NC_006099.4	-	19776709 - 19813178	19797407 - 19813221
XM_015292907.1	3	NC_006099.4	+	2040916 - 2182709	2173689 - 2183086
XM_015292908.1	3	NC_006099.4	+	2040916 - 2182709	2173689 - 2183086
XM_015292909.1	3	NC_006099.4	+	2040916 - 2182709	2173689 - 2183086
XM_015292910.1	3	NC_006099.4	+	2040916 - 2182709	2173689 - 2183086
XM_015292911.1	3	NC_006099.4	+	2040916 - 2182709	2173689 - 2183086
XM_015292912.1	3	NC_006099.4	+	2040916 - 2182709	2173689 - 2183086
XM_015292913.1	3	NC_006099.4	+	2040916 - 2182709	2173689 - 2183086
XM_015292914.1	3	NC_006099.4	+	2040916 - 2182709	2173689 - 2183086
XM_015292916.1	3	NC_006099.4	+	2040916 - 2182709	2173689 - 2183086
XM_015292917.1	3	NC_006099.4	+	2040916 - 2182709	2173689 - 2183086
XM_015292889.1	3	NC_006099.4	-	2405032 - 2411772	2404992 - 2411572
XM_015292855.1	3	NC_006099.4	+	3131269 - 3135263	3131943 - 3135780
XM_015292747.1	5	NC_006099.4	+	634391 - 686801	634056 - 686077
XM_015293431.1	3	NC_006099.4	-	6471670 - 6578408	6471517 - 6578046
XM_414330.5	3	NC_006099.4	-	6660542 - 6685099	6660458 - 6671816
XM_015292730.1	3	NC_006099.4	-	716394 - 776170	716298 - 765502
XM_015292724.1	3	NC_006099.4	-	716394 - 777234	716298 - 776165
XM_015292725.1	3	NC_006099.4	-	716394 - 777234	716298 - 776165
XM_015292727.1	3	NC_006099.4	-	716394 - 777848	716298 - 776165
XM_015292728.1	3	NC_006099.4	-	716394 - 777848	716298 - 776165
XM_015292726.1	3	NC_006099.4	-	716394 - 778213	716298 - 776165
XM_004944382.2	3	NC_006099.4	-	797293 - 814368	797290 - 807066
XM_004944383.2	3	NC_006099.4	-	797293 - 814368	797290 - 807066
XM_015293383.1	3	NC_006099.4	-	8650993 - 8714655	8650630 - 8675140
XM_015293384.1	3	NC_006099.4	-	8650993 - 8714655	8650630 - 8675140
NM_001030341.2	3	NC_006099.4	+	8853299 - 8931289	8864195 - 8931743
XM_015293151.1	3	NC_006099.4	+	9025727 - 9051095	9045773 - 9051097
XM_015293828.1	3	NC_006100.4	-	10202972 - 10259179	10200779 - 10258228
XM_001231328.4	3	NC_006100.4	+	10327380 - 10332415	10330130 - 10332593
XM_015293876.1	3	NC_006100.4	+	10327383 - 10332415	10330130 - 10332593
XM_015293877.1	3	NC_006100.4	+	10327592 - 10332415	10330130 - 10332593
NM_001195122.1	3	NC_006100.4	+	11323098 - 11349859	11323343 - 11352165
XM_015293910.1	3	NC_006100.4	-	11516683 - 11827392	11516679 - 11715244
XM_015293921.1	3	NC_006100.4	-	13092100 - 13107459	13090960 - 13104306
XM_015293924.1	3	NC_006100.4	-	13218606 - 13228819	13218587 - 13221099
XM_414596.4	3	NC_006100.4	-	13218606 - 13229051	13218587 - 13221099
XM_414611.5	3	NC_006100.4	+	13662873 - 13829650	13664044 - 13833767
XM_414627.5	3	NC_006100.4	-	15756695 - 15761517	15756354 - 15759518
NM_001301686.1	3	NC_006100.4	-	1649169 - 1650361	1649163 - 1649934
XM_015293624.1	3	NC_006100.4	+	2361611 - 2382873	2361857 - 2382875
XM_414511.5	3	NC_006100.4	+	2788318 - 2814402	2788534 - 2814613
XM_015293589.1	3	NC_006100.4	-	3197246 - 3252363	3196708 - 3246561
XM_015293588.1	3	NC_006100.4	-	3197246 - 3262917	3196708 - 3246561
XM_015294680.1	3	NC_006101.4	+	12745959 - 12750590	12749001 - 12750592
NM_001030645.1	3	NC_006101.4	-	12800887 - 12805826	12800847 - 12805378
XM_015294726.1	3	NC_006101.4	-	13421999 - 13432304	13421987 - 13432001
XM_015294755.1	3	NC_006101.4	-	14301157 - 14309308	14301142 - 14304546
XM_015294804.1	3	NC_006101.4	+	14847415 - 14858122	14847955 - 14858134
XM_015294353.1	3	NC_006101.4	-	3251440 - 3315961	3245813 - 3256953
XM_015294364.1	3	NC_006101.4	-	4217617 - 4278796	4215195 - 4275450
XM_015294365.1	3	NC_006101.4	-	4217617 - 4278796	4215195 - 4275467
XM_015294409.1	3	NC_006101.4	+	4873533 - 4934410	4931489 - 4936054
XM_015294409.1	5	NC_006101.4	+	4873533 - 4934410	4873274 - 4927389
XM_015294408.1	3	NC_006101.4	+	4874134 - 4934410	4931489 - 4936054
XM_414835.4	3	NC_006101.4	-	6028547 - 6050857	6028460 - 6039294
XM_015294434.1	3	NC_006101.4	-	6028547 - 6050965	6028460 - 6039294
XM_004945223.2	3	NC_006101.4	-	6028547 - 6050967	6028460 - 6039294
XM_015294436.1	3	NC_006101.4	-	6028547 - 6050969	6028460 - 6039294
XM_015294433.1	3	NC_006101.4	-	6028547 - 6051653	6028460 - 6039294
XM_004945222.2	3	NC_006101.4	-	6028547 - 6051662	6028460 - 6039294
XM_015294432.1	3	NC_006101.4	-	6028547 - 6051668	6028460 - 6039294
XM_015294435.1	3	NC_006101.4	-	6028547 - 6051670	6028460 - 6039294
XM_015294512.1	5	NC_006101.4	+	7474618 - 7510703	7474605 - 7496261
XM_015294510.1	5	NC_006101.4	+	7474620 - 7509636	7474605 - 7496261
XM_015294258.1	3	NC_006101.4	-	8783748 - 8790042	8783191 - 8787823
XM_015294577.1	3	NC_006101.4	+	9157384 - 9167554	9162611 - 9167845
XM_001234549.4	3	NC_006101.4	+	9157548 - 9167556	9162611 - 9167845
NM_001198641.1	3	NC_006101.4	-	9168257 - 9172968	9168250 - 9172822
XM_015275375.1	5	NC_006102.4	+	10016869 - 10036271	10016868 - 10024750
XM_015275376.1	5	NC_006102.4	+	10016869 - 10036271	10016868 - 10024750
XM_015275377.1	5	NC_006102.4	+	10016869 - 10036271	10016868 - 10024750
XM_015294934.1	3	NC_006102.4	-	10835980 - 10839929	10835973 - 10837671
XM_015294893.1	3	NC_006102.4	-	11240032 - 11249468	11240031 - 11247100
XM_015294894.1	3	NC_006102.4	-	11240032 - 11249468	11240031 - 11247100
XM_015275263.1	3	NC_006102.4	-	3347779 - 3421290	3345888 - 3365792
XM_015275620.1	3	NC_006102.4	+	4589407 - 4768345	4691675 - 4769838
XM_015275526.1	3	NC_006102.4	+	6660199 - 6666112	6665565 - 6668156
XM_015275515.1	3	NC_006102.4	+	6710836 - 6730784	6724159 - 6731874
XM_015275516.1	3	NC_006102.4	+	6710836 - 6730784	6724159 - 6731874
XM_415242.5	3	NC_006102.4	-	8488889 - 8502588	8488213 - 8501861
XM_015275416.1	3	NC_006102.4	+	9144082 - 9149235	9145589 - 9150044
XM_015275402.1	5	NC_006102.4	+	9345057 - 9412413	9344141 - 9357935
XM_015275403.1	5	NC_006102.4	+	9346014 - 9412413	9344141 - 9364076
XM_015275406.1	5	NC_006102.4	+	9346014 - 9412413	9344141 - 9357935
XM_015275244.1	5	NC_006102.4	-	948326 - 1003506	994609 - 1003996
XM_015275245.1	5	NC_006102.4	-	948326 - 1003506	994609 - 1003996
XM_004934401.2	3	NC_006102.4	+	9610766 - 9682265	9666959 - 9683341
XM_004934402.2	3	NC_006102.4	+	9610766 - 9682265	9666959 - 9683341
XM_004934406.2	3	NC_006102.4	+	9610766 - 9682265	9666959 - 9683341
XM_015275389.1	3	NC_006102.4	+	9610802 - 9682265	9666959 - 9683341
XM_015295014.1	5	NC_006103.4	-	109678 - 111201	110641 - 111208
NM_001044682.1	5	NC_006103.4	+	122773 - 125266	122748 - 124384
XM_015294956.1	3	NC_006103.4	+	163799 - 168835	166986 - 169350
NM_001030671.2	3	NC_006103.4	+	164987 - 168938	166986 - 169350
NM_001099356.1	3	NC_006103.4	-	230727 - 236886	230613 - 235925
NM_001081698.1	3	NC_006103.4	-	240155 - 244871	240149 - 244412
NM_001077233.1	3	NC_006103.4	-	58542 - 72898	58285 - 61168
NM_001080891.1	3	NC_006104.4	+	10073777 - 10076063	10074212 - 10076488
NM_001030678.1	3	NC_006104.4	+	10213622 - 10309639	10304644 - 10309658
XM_015279862.1	3	NC_006104.4	+	10760033 - 10847990	10816725 - 10848360
XM_015279854.1	3	NC_006104.4	+	10760039 - 10847990	10816725 - 10848360
XM_015279855.1	3	NC_006104.4	+	10760039 - 10847990	10816725 - 10848360
XM_015279856.1	3	NC_006104.4	+	10760039 - 10847990	10816725 - 10848360
XM_015279857.1	3	NC_006104.4	+	10760039 - 10847990	10816725 - 10848360
XM_015279858.1	3	NC_006104.4	+	10760039 - 10847990	10816725 - 10848360
XM_015279860.1	3	NC_006104.4	+	10761027 - 10847990	10816725 - 10848360
XM_015279859.1	3	NC_006104.4	+	10763676 - 10847990	10816725 - 10848360
XM_015279635.1	3	NC_006104.4	-	1463757 - 1467186	1463756 - 1465985
XM_015279634.1	3	NC_006104.4	-	1463757 - 1468023	1463756 - 1465985
XM_015279357.1	3	NC_006104.4	-	1492053 - 1523553	1492052 - 1511603
NM_204449.1	3	NC_006104.4	-	4502516 - 4580970	4502482 - 4520135
XM_015279555.1	3	NC_006104.4	+	5613599 - 5637994	5619041 - 5638002
XM_015279715.1	5	NC_006104.4	-	6003113 - 6004832	6003533 - 6005108
XM_004945958.2	3	NC_006104.4	-	7630345 - 7671727	7630173 - 7666478
XM_004945743.2	3	NC_006104.4	+	763369 - 774604	771507 - 774941
XM_004945746.2	3	NC_006104.4	+	763369 - 774604	771507 - 774941
XM_004945742.2	3	NC_006104.4	-	774921 - 793363	774788 - 786803
XM_003642267.3	3	NC_006104.4	-	774921 - 799137	774788 - 786803
XM_015279591.1	3	NC_006104.4	-	8203398 - 8205887	8202056 - 8204430
XM_015279813.1	3	NC_006104.4	+	8469015 - 8504082	8489773 - 8504212
NM_204562.2	3	NC_006104.4	-	8697925 - 8724149	8697819 - 8698589
XM_015279587.1	3	NC_006104.4	-	956704 - 972921	956703 - 971754
XM_015279582.1	3	NC_006104.4	-	9933927 - 9999083	9933749 - 9987055
NM_001198710.2	3	NC_006105.4	-	10010614 - 10018970	10010590 - 10018628
XM_015295534.1	3	NC_006105.4	+	10198826 - 10209946	10205398 - 10210458
XM_015295533.1	3	NC_006105.4	+	10201386 - 10209946	10205398 - 10210458
XM_015295535.1	3	NC_006105.4	+	10201386 - 10209946	10205398 - 10210458
XM_015295536.1	3	NC_006105.4	+	10201386 - 10209946	10205398 - 10210458
XM_015295537.1	3	NC_006105.4	+	10201386 - 10209946	10205398 - 10210458
XM_015295538.1	3	NC_006105.4	+	10201386 - 10209946	10205398 - 10210458
XM_003642331.3	3	NC_006105.4	-	3546929 - 3554022	3546455 - 3553667
XM_015295266.1	3	NC_006105.4	+	3553959 - 3589371	3554167 - 3590086
XM_015295320.1	3	NC_006105.4	+	4704335 - 4717837	4705499 - 4718127
XM_015279916.1	3	NC_006105.4	+	6749240 - 6800070	6787637 - 6800330
XM_015279917.1	3	NC_006105.4	+	6749241 - 6800070	6787637 - 6800330
XM_015279919.1	3	NC_006105.4	+	6770001 - 6800070	6787637 - 6800330
XM_015279918.1	3	NC_006105.4	+	6775309 - 6800070	6787637 - 6800330
NM_001282178.1	3	NC_006105.4	+	7524841 - 7664182	7525810 - 7664184
XM_415686.5	3	NC_006105.4	+	7826476 - 7854170	7853105 - 7854176
NM_001030707.2	3	NC_006105.4	+	9070561 - 9079283	9070939 - 9080196
XM_015279923.1	3	NC_006105.4	-	9287056 - 9302248	9286950 - 9300317
XM_015279925.1	3	NC_006105.4	-	9287056 - 9302248	9286950 - 9300317
XM_420082.5	3	NC_006105.4	-	9573512 - 9582695	9573317 - 9581928
XM_015295564.1	3	NC_006105.4	+	9946475 - 9949781	9947138 - 9949841
XM_015295555.1	3	NC_006105.4	+	9959129 - 9965820	9960400 - 9966009
XM_415705.5	3	NC_006106.4	-	145190 - 156200	145133 - 155930
XM_015295901.1	3	NC_006106.4	-	164825 - 169189	164820 - 168914
XM_001233673.4	3	NC_006106.4	-	4357514 - 4363388	4357439 - 4361561
XM_015295747.1	3	NC_006106.4	-	5414287 - 5420914	5414281 - 5420679
XM_015296060.1	3	NC_006106.4	-	5732409 - 5736522	5732387 - 5736244
XM_015296097.1	3	NC_006106.4	-	6079097 - 6084631	6079077 - 6079917
XM_015296098.1	3	NC_006106.4	-	6079097 - 6084631	6079077 - 6079917
XM_015296099.1	3	NC_006106.4	-	6079097 - 6084631	6079077 - 6079917
XM_004946657.2	3	NC_006106.4	-	6465396 - 6520433	6463947 - 6498188
XM_425408.4	3	NC_006106.4	-	6617404 - 6620274	6616979 - 6619299
XM_003642382.3	3	NC_006106.4	+	674926 - 676915	675536 - 676917
XM_015295851.1	3	NC_006106.4	-	6775503 - 6777411	6775393 - 6777026
XM_015295837.1	5	NC_006106.4	+	6777763 - 6791983	6777709 - 6780722
XM_015296115.1	3	NC_006106.4	-	7067128 - 7090858	7066438 - 7068343
XM_001235320.4	3	NC_006106.4	-	7641043 - 7649850	7641042 - 7641744
XM_015296159.1	3	NC_006106.4	-	8616533 - 8652457	8616281 - 8635067
XM_015296163.1	3	NC_006106.4	-	8616533 - 8652457	8616281 - 8635067
XM_415919.5	3	NC_006106.4	+	9341923 - 9386322	9372001 - 9388735
XM_015295859.1	3	NC_006106.4	+	9341924 - 9386322	9372001 - 9388735
XM_004946790.2	3	NC_006106.4	+	9342438 - 9386322	9372001 - 9388735
XM_015296457.1	3	NC_006107.4	+	10277206 - 10288333	10277518 - 10288364
XM_417455.5	3	NC_006107.4	+	10314189 - 10328426	10318307 - 10330244
XM_015296543.1	3	NC_006107.4	+	11367658 - 11383124	11378236 - 11387629
XM_015296258.1	3	NC_006107.4	+	1184417 - 1189340	1186562 - 1190150
XM_015296259.1	3	NC_006107.4	+	1184417 - 1189340	1186562 - 1190150
XM_015296260.1	3	NC_006107.4	+	1184417 - 1189340	1186562 - 1190150
XM_015296332.1	3	NC_006107.4	-	13753344 - 13794922	13753343 - 13783338
XM_015296789.1	3	NC_006107.4	-	2803446 - 2825359	2800622 - 2819308
XM_015296790.1	3	NC_006107.4	-	2803446 - 2825403	2800622 - 2819311
XM_015296782.1	3	NC_006107.4	+	3778181 - 3779980	3779075 - 3779991
XM_425694.5	3	NC_006107.4	-	5117831 - 5126030	5117824 - 5120373
XM_015296697.1	3	NC_006107.4	+	6021355 - 6104969	6031175 - 6107771
XM_015296695.1	3	NC_006107.4	+	6022142 - 6104969	6031175 - 6107771
XM_015296693.1	3	NC_006107.4	+	6024960 - 6104969	6031175 - 6107771
XM_015296696.1	3	NC_006107.4	+	6024960 - 6104969	6031175 - 6107771
XM_015296694.1	3	NC_006107.4	+	6025890 - 6104969	6031175 - 6107771
XM_015296694.1	5	NC_006107.4	+	6025890 - 6104969	6024443 - 6027752
XM_425704.4	3	NC_006107.4	-	6711221 - 6826939	6707783 - 6816934
XM_015296684.1	3	NC_006107.4	-	6711221 - 6827728	6707783 - 6816934
XM_015296683.1	3	NC_006107.4	-	6711221 - 6843061	6707783 - 6816934
XM_015296685.1	3	NC_006107.4	-	6711221 - 6843061	6707783 - 6816934
XM_004947077.2	3	NC_006107.4	-	7055800 - 7061084	7055635 - 7059576
NM_205305.1	3	NC_006107.4	+	8532559 - 8564351	8545026 - 8564578
XM_015296386.1	3	NC_006107.4	-	8894557 - 8901604	8893144 - 8898835
XM_015296385.1	3	NC_006107.4	-	8894557 - 8905022	8893144 - 8898835
XM_015296384.1	3	NC_006107.4	-	8894557 - 8905745	8893144 - 8898835
XM_003642446.3	3	NC_006107.4	+	901326 - 904614	902009 - 904933
XM_015296478.1	3	NC_006107.4	-	9809886 - 9814567	9809295 - 9812594
NM_001004393.1	3	NC_006107.4	+	9901010 - 9911187	9909476 - 9911447
XM_417551.5	3	NC_006108.4	-	1022319 - 1224093	1022261 - 1027139
XM_004947378.2	3	NC_006108.4	-	1022319 - 1349887	1022261 - 1027139
XM_004947389.2	3	NC_006108.4	+	1833372 - 1907154	1901274 - 1907239
XM_015297100.1	3	NC_006108.4	+	1833372 - 1907154	1901274 - 1907239
XM_015297101.1	3	NC_006108.4	+	1834759 - 1907154	1901274 - 1907239
XM_004947391.2	3	NC_006108.4	+	1860580 - 1907154	1901274 - 1907239
XM_004947399.2	3	NC_006108.4	-	2023500 - 2038815	2021257 - 2034565
XM_015297114.1	5	NC_006108.4	+	2103317 - 2110572	2103315 - 2104031
XM_015296885.1	3	NC_006108.4	-	2912892 - 3005608	2912108 - 2971846
NM_204444.1	3	NC_006108.4	-	5468787 - 5481888	5466505 - 5470709
XM_004947511.2	5	NC_006108.4	-	5614813 - 5640198	5632744 - 5640212
XM_004947513.2	3	NC_006108.4	-	5614813 - 5640198	5614236 - 5629431
XM_004947513.2	5	NC_006108.4	-	5614813 - 5640198	5632744 - 5640212
XM_015297208.1	5	NC_006108.4	-	5617166 - 5640198	5632744 - 5640212
XM_015296968.1	3	NC_006108.4	-	589675 - 595256	589337 - 591906
XM_015296969.1	3	NC_006108.4	-	589675 - 595258	589337 - 591906
XM_015296963.1	3	NC_006108.4	-	589675 - 600570	589337 - 591906
XM_015296964.1	3	NC_006108.4	-	589675 - 600570	589337 - 591906
XM_015296965.1	3	NC_006108.4	-	589675 - 600570	589337 - 591906
XM_015297219.1	3	NC_006108.4	-	6181908 - 6216694	6181720 - 6211382
XM_015297220.1	3	NC_006108.4	-	6181908 - 6216694	6181720 - 6211382
XM_015297223.1	3	NC_006108.4	-	6181908 - 6216804	6181720 - 6211501
XM_004947524.2	3	NC_006108.4	-	6181908 - 6216805	6181720 - 6211382
XM_417536.5	3	NC_006108.4	-	618622 - 623388	618493 - 623001
XM_015297260.1	3	NC_006108.4	+	6549965 - 6578063	6551806 - 6578122
XM_015297262.1	3	NC_006108.4	+	6609054 - 6615436	6611530 - 6615446
XM_015297261.1	3	NC_006108.4	+	6609069 - 6615436	6611530 - 6615446
XM_015297275.1	3	NC_006108.4	+	6636365 - 6731844	6657498 - 6734034
XM_015297061.1	5	NC_006108.4	+	676133 - 695964	676111 - 680115
XM_004947367.2	3	NC_006108.4	-	928223 - 960642	927858 - 957427
XM_417686.5	3	NC_006109.4	-	1250341 - 1258794	1248891 - 1257646
XM_004947581.2	3	NC_006109.4	+	1844420 - 1933968	1893694 - 1934675
XM_015297401.1	3	NC_006109.4	-	2641682 - 2646398	2641681 - 2644417
XM_015297395.1	3	NC_006109.4	-	2641682 - 2667529	2641681 - 2644417
XM_015297396.1	3	NC_006109.4	-	2641682 - 2673544	2641681 - 2644417
XM_015297394.1	3	NC_006109.4	-	2641682 - 2673616	2641681 - 2644417
XM_015297391.1	3	NC_006109.4	-	2641682 - 2691563	2641681 - 2644417
XM_015297393.1	3	NC_006109.4	-	2641682 - 2691563	2641681 - 2644417
XM_015297389.1	3	NC_006109.4	-	2641682 - 2691566	2641681 - 2644417
XM_015297397.1	3	NC_006109.4	-	2641682 - 2691573	2641681 - 2644417
NM_205172.1	3	NC_006109.4	+	2844747 - 2847382	2845827 - 2847392
XM_015297308.1	3	NC_006109.4	+	364537 - 413768	377948 - 418707
XM_015297299.1	3	NC_006109.4	+	615125 - 741237	728849 - 741790
XM_015297595.1	5	NC_006110.4	-	2021853 - 2027630	2024560 - 2027652
XM_015297595.1	3	NC_006110.4	-	2021853 - 2027630	2020165 - 2024142
NM_204467.1	5	NC_006110.4	+	2382454 - 2393036	2380978 - 2389970
XM_015297633.1	3	NC_006110.4	+	2596690 - 2672339	2641118 - 2672340
XM_015297637.1	3	NC_006110.4	+	2624300 - 2672339	2641118 - 2672340
XM_015297629.1	3	NC_006110.4	+	2627840 - 2672339	2641118 - 2672340
XM_417759.5	3	NC_006110.4	+	3665135 - 3666779	3665628 - 3666982
XM_015297855.1	3	NC_006110.4	-	5152969 - 5159766	5152515 - 5156478
XM_004947845.2	5	NC_006110.4	-	5238468 - 5242224	5241747 - 5242226
XM_015297906.1	3	NC_006110.4	-	5481767 - 5494611	5481764 - 5494041
XM_015297916.1	3	NC_006110.4	+	5563870 - 5575618	5564486 - 5575787
XM_004947682.2	3	NC_006110.4	+	705785 - 923605	809374 - 923616
XM_015298122.1	3	NC_006111.4	+	1557496 - 1583261	1560170 - 1584004
XM_004947940.2	3	NC_006111.4	-	222844 - 238484	222438 - 237907
XM_003642599.3	3	NC_006111.4	+	2568466 - 2588424	2570165 - 2588589
NM_001030347.1	3	NC_006111.4	-	3121833 - 3134300	3121562 - 3129196
XM_015298063.1	3	NC_006111.4	+	4031110 - 4100857	4064878 - 4103115
XM_015298064.1	3	NC_006111.4	-	4342334 - 4388943	4342300 - 4388716
XM_015298291.1	3	NC_006111.4	+	5630087 - 5633863	5630657 - 5634122
XM_015298289.1	5	NC_006111.4	-	5661194 - 5683650	5675979 - 5683651
XM_015298288.1	3	NC_006111.4	-	5661194 - 5683651	5661185 - 5675279
XM_015298073.1	3	NC_006111.4	+	59286 - 97335	94061 - 101248
XM_015298463.1	3	NC_006112.3	+	1323642 - 1330258	1326254 - 1330938
XM_015298563.1	3	NC_006112.3	-	1838973 - 1844533	1838960 - 1841708
XM_015298650.1	3	NC_006112.3	-	2168435 - 2172913	2168434 - 2168710
XM_015298651.1	3	NC_006112.3	-	2168435 - 2172913	2168434 - 2168710
XM_015298640.1	3	NC_006112.3	+	2195160 - 2201835	2197886 - 2201874
NM_001098611.1	5	NC_006112.3	+	2567665 - 2590029	2567662 - 2568099
NM_001031500.3	3	NC_006113.4	+	3770573 - 3773420	3771590 - 3777137
XM_015298997.1	3	NC_006113.4	-	4186370 - 4249300	4186368 - 4192067
XM_004935037.2	3	NC_006113.4	-	4186370 - 4271993	4186368 - 4192067
XM_004935039.2	3	NC_006113.4	-	4186370 - 4271993	4186368 - 4192067
XM_015298995.1	3	NC_006113.4	-	4186370 - 4271993	4186368 - 4192067
XM_015298996.1	3	NC_006113.4	-	4186370 - 4271993	4186368 - 4252076
XM_015298999.1	3	NC_006113.4	-	4186370 - 4271993	4186368 - 4192067
XM_015298817.1	3	NC_006113.4	-	859757 - 884879	859690 - 865972
XM_015298814.1	3	NC_006113.4	-	859757 - 888621	859690 - 865972
XM_015298815.1	3	NC_006113.4	-	859757 - 888621	859690 - 865972
XM_015298818.1	3	NC_006113.4	-	859757 - 888621	859690 - 865972
XM_015298819.1	3	NC_006113.4	-	859757 - 888621	859690 - 865972
XM_015298820.1	3	NC_006113.4	-	859757 - 888621	859690 - 865972
XM_015298821.1	3	NC_006113.4	-	859757 - 888621	859690 - 865972
XM_015298822.1	3	NC_006113.4	-	859757 - 888621	859690 - 865972
XM_015298823.1	3	NC_006113.4	-	859757 - 888621	859690 - 865972
XM_015298824.1	3	NC_006113.4	-	859757 - 888621	859690 - 865972
XM_015298825.1	3	NC_006113.4	-	859757 - 888621	859690 - 865972
XM_015298826.1	3	NC_006113.4	-	859757 - 888621	859690 - 865972
XM_015298827.1	3	NC_006113.4	-	859757 - 888621	859690 - 865972
XM_015298828.1	3	NC_006113.4	-	859757 - 888621	859690 - 865972
XM_015298829.1	3	NC_006113.4	-	859757 - 888621	859690 - 865972
XM_015298830.1	3	NC_006113.4	-	859757 - 888621	859690 - 865972
XM_015298831.1	3	NC_006113.4	-	859757 - 888621	859690 - 865972
XM_015298832.1	3	NC_006113.4	-	859757 - 888621	859690 - 865972
XM_015298833.1	3	NC_006113.4	-	859757 - 888621	859690 - 865972
XM_015298834.1	3	NC_006113.4	-	859757 - 888621	859690 - 865972
XM_015298835.1	3	NC_006113.4	-	859757 - 888621	859690 - 865972
XM_015298836.1	3	NC_006113.4	-	859757 - 888621	859690 - 865972
XM_015298837.1	3	NC_006113.4	-	859757 - 888621	859690 - 865972
XM_015298838.1	3	NC_006113.4	-	859757 - 888621	859690 - 865972
XM_015298840.1	3	NC_006113.4	-	859757 - 888621	859690 - 865972
XM_015298841.1	3	NC_006113.4	-	859757 - 888621	859690 - 865972
XM_015298842.1	3	NC_006113.4	-	859757 - 888621	859690 - 865972
XM_015298843.1	3	NC_006113.4	-	859757 - 888621	859690 - 865972
XM_015298844.1	3	NC_006113.4	-	859757 - 888621	859690 - 865972
XM_015298845.1	3	NC_006113.4	-	859757 - 888621	859690 - 865972
XM_015298846.1	3	NC_006113.4	-	859757 - 888621	859690 - 865972
XM_015298847.1	3	NC_006113.4	-	859757 - 888621	859690 - 865972
XM_015298849.1	3	NC_006113.4	-	859757 - 888621	859690 - 865972
XM_015298854.1	3	NC_006113.4	-	859757 - 888621	859690 - 865972
XM_015298856.1	3	NC_006113.4	-	859757 - 888621	859690 - 865972
XM_015298857.1	3	NC_006113.4	-	859757 - 888621	859690 - 865972
XM_015298816.1	3	NC_006113.4	-	859757 - 899958	859690 - 865972
XM_015298848.1	3	NC_006113.4	-	859758 - 888620	859690 - 865972
XM_015298851.1	3	NC_006113.4	-	859758 - 888620	859690 - 865972
XM_015298852.1	3	NC_006113.4	-	859758 - 888620	859690 - 865972
XM_015298853.1	3	NC_006113.4	-	859758 - 888620	859690 - 865972
XM_015298855.1	3	NC_006113.4	-	859758 - 888620	859690 - 865972
XM_015298858.1	3	NC_006113.4	-	859758 - 888620	859690 - 865972
XM_015298859.1	3	NC_006113.4	-	859758 - 888620	859690 - 865972
XM_015298860.1	3	NC_006113.4	-	859758 - 888620	859690 - 865972
XM_015298861.1	3	NC_006113.4	-	859758 - 888620	859690 - 865972
XM_015298839.1	3	NC_006113.4	-	859758 - 888621	859690 - 865972
XM_015298862.1	3	NC_006113.4	-	859761 - 888620	859690 - 865972
XM_015298863.1	3	NC_006113.4	-	859761 - 888620	859690 - 865972
XM_015298864.1	3	NC_006113.4	-	859761 - 888620	859690 - 865972
NM_001030928.1	3	NC_006114.4	-	1471054 - 1478984	1470945 - 1478316
XM_015299279.1	3	NC_006114.4	+	1542676 - 1562394	1557274 - 1562397
XM_015299282.1	3	NC_006114.4	+	1542676 - 1562394	1557274 - 1562397
XM_015299522.1	3	NC_006114.4	+	4466692 - 4486609	4484699 - 4486610
XM_003642812.3	3	NC_006114.4	-	4649380 - 4652406	4649379 - 4649586
XM_003642823.3	3	NC_006114.4	+	5149241 - 5156676	5152878 - 5156725
XM_015299609.1	3	NC_006114.4	+	5461874 - 5473473	5469458 - 5473565
XM_015299563.1	3	NC_006114.4	-	5572652 - 5593914	5571735 - 5592812
XM_015299619.1	3	NC_006114.4	-	5615428 - 5622548	5615336 - 5619905
XM_015299770.1	3	NC_006115.4	+	1047630 - 1054258	1051123 - 1054346
XM_015299871.1	3	NC_006115.4	-	2156971 - 2164815	2156315 - 2160541
NM_001030938.1	3	NC_006115.4	-	3733489 - 3739178	3733480 - 3735135
XM_015300147.1	3	NC_006115.4	+	3960545 - 3963029	3961564 - 3963879
XM_015300068.1	3	NC_006115.4	-	4177524 - 4217407	4177520 - 4198312
XM_015300069.1	3	NC_006115.4	-	4177960 - 4217407	4177520 - 4198312
NM_001031504.1	3	NC_006115.4	-	4438745 - 4451556	4438734 - 4446427
NM_001031504.1	5	NC_006115.4	-	4438745 - 4451556	4446775 - 4451570
XM_015300188.1	3	NC_006115.4	+	4862541 - 4875164	4868192 - 4875333
XM_015300200.1	5	NC_006115.4	+	4927277 - 4943957	4927276 - 4928504
XM_004948671.2	3	NC_006115.4	+	863930 - 873327	869116 - 873338
XM_425881.5	3	NC_006115.4	+	863930 - 873327	868964 - 873338
XM_004948677.2	3	NC_006115.4	+	946984 - 953790	950013 - 953797
XM_015277513.1	3	NC_006127.4	+	10794671 - 10841206	10838770 - 10843706
XM_015277337.1	3	NC_006127.4	-	12270580 - 12318864	12270462 - 12289949
XM_015277338.1	3	NC_006127.4	-	12270580 - 12318864	12270462 - 12289949
XM_015277341.1	3	NC_006127.4	-	12270580 - 12333735	12270462 - 12289949
XM_015277333.1	3	NC_006127.4	-	12270580 - 12333747	12270462 - 12289949
XM_015277343.1	3	NC_006127.4	-	12270580 - 12333747	12270462 - 12289937
XM_015277339.1	3	NC_006127.4	-	12270580 - 12333748	12270462 - 12289949
XM_015277342.1	3	NC_006127.4	-	12270580 - 12333748	12270462 - 12289949
NM_001031451.1	3	NC_006127.4	-	12272084 - 12333739	12270462 - 12289949
XM_015277340.1	3	NC_006127.4	-	12272084 - 12333748	12270462 - 12289949
XM_427238.5	3	NC_006127.4	+	1241969 - 1271132	1243626 - 1271342
XM_015277403.1	3	NC_006127.4	-	1278268 - 1374468	1278259 - 1371962
XM_004937218.2	3	NC_006127.4	-	13695367 - 13709681	13695137 - 13706333
XM_001231557.3	5	NC_006127.4	+	16438347 - 16440655	16438128 - 16440046
NM_204457.1	3	NC_006127.4	+	16662048 - 16666243	16664246 - 16666569
NM_204457.1	5	NC_006127.4	+	16662048 - 16666243	16661968 - 16662887
XM_015277580.1	3	NC_006127.4	-	17476326 - 17499064	17476321 - 17498086
XM_004937252.2	3	NC_006127.4	-	18249854 - 18787778	18249710 - 18727445
XM_015277589.1	3	NC_006127.4	-	18249854 - 18787778	18249710 - 18727445
XM_414696.5	3	NC_006127.4	-	2040144 - 2082983	2038416 - 2052677
XM_015277423.1	3	NC_006127.4	-	2248954 - 2266538	2248936 - 2258294
XM_015280147.1	3	NC_006127.4	+	25723387 - 25805253	25767988 - 25806534
XM_004949055.2	3	NC_006127.4	+	25816649 - 25934000	25845991 - 25934141
XM_015280064.1	3	NC_006127.4	+	25816886 - 25934000	25845991 - 25934141
XM_015280065.1	3	NC_006127.4	+	25824500 - 25934000	25845991 - 25934141
XM_015280063.1	3	NC_006127.4	+	25835423 - 25934000	25845991 - 25934141
XM_015280066.1	3	NC_006127.4	+	25835423 - 25934000	25865746 - 25934141
XM_015280214.1	3	NC_006127.4	+	27896678 - 27924007	27903917 - 27924012
XM_015280179.1	3	NC_006127.4	-	28782053 - 29586406	28779187 - 28920465
XM_015280167.1	3	NC_006127.4	-	28782053 - 29586409	28779187 - 29057101
XM_015280169.1	3	NC_006127.4	-	28782053 - 29586409	28779187 - 29057101
XM_015280205.1	3	NC_006127.4	-	32351616 - 32592608	32346018 - 32354133
XM_004949124.2	3	NC_006127.4	+	33118060 - 33550669	33213048 - 33551202
XM_424818.5	3	NC_006127.4	-	34027174 - 34141801	34026731 - 34141254
NM_204577.4	3	NC_006127.4	-	35894470 - 35947479	35894102 - 35896881
NM_205093.1	3	NC_006127.4	+	36543162 - 36676401	36666828 - 36676545
XM_015280308.1	3	NC_006127.4	-	40665317 - 40726951	40664670 - 40716338
XM_015280309.1	3	NC_006127.4	-	40665317 - 40727334	40664670 - 40716338
XM_004949217.2	3	NC_006127.4	-	40665823 - 40726778	40664670 - 40716338
XM_015280384.1	3	NC_006127.4	+	41967278 - 42019863	41985052 - 42020389
XM_015280383.1	3	NC_006127.4	+	41967278 - 42019869	41985052 - 42020389
XM_004949266.2	3	NC_006127.4	-	45323738 - 45485345	45323729 - 45484074
XM_413968.5	3	NC_006127.4	-	45323738 - 45485345	45323729 - 45484150
XM_015280487.1	3	NC_006127.4	+	53179671 - 53185351	53181397 - 53185542
XM_015280514.1	3	NC_006127.4	+	55042063 - 55054469	55042269 - 55061233
XM_004949355.2	3	NC_006127.4	+	55042063 - 55061223	55042259 - 55061233
XM_015280551.1	3	NC_006127.4	-	59415258 - 59675684	59415191 - 59469132
XM_015280552.1	3	NC_006127.4	-	59415258 - 59675684	59415191 - 59469132
XM_015280585.1	3	NC_006127.4	-	62650336 - 62756472	62649480 - 62705762
XM_003643079.3	3	NC_006127.4	-	63935555 - 64053296	63934811 - 64052825
NM_204108.1	3	NC_006127.4	+	66717477 - 66761771	66754329 - 66762184
XM_004949571.2	3	NC_006127.4	-	68197051 - 68198412	68196984 - 68197980
XM_015277443.1	3	NC_006127.4	+	7543975 - 7579107	7547067 - 7580678
NM_204434.1	3	NC_006127.4	-	78627023 - 78636973	78627020 - 78628124
XM_015280823.1	5	NC_006127.4	+	81091496 - 81152130	81091486 - 81121881
XM_015280803.1	3	NC_006127.4	-	81604313 - 81610788	81604030 - 81608095
XM_015280807.1	3	NC_006127.4	-	81604313 - 81610826	81604030 - 81608095
XM_015280799.1	3	NC_006127.4	-	81665844 - 81770036	81655832 - 81768213
XM_004937127.2	3	NC_006127.4	+	8647652 - 8857011	8712571 - 8857386
XM_015300308.1	3	NC_008465.3	+	664864 - 676327	675550 - 676330
NM_001277834.1	3	NT_459020.1	-	8665 - 93481	7711 - 82286
XM_015301148.1	5	NT_459048.1	-	1306 - 13414	5847 - 13499
XM_015301326.1	3	NT_459802.1	+	24976 - 26855	25747 - 27879
XM_001233884.4	5	NT_460419.1	-	9253 - 11652	10225 - 11893
XM_015301816.1	3	NT_461913.1	+	841 - 9533	7338 - 9672
XM_015301817.1	5	NT_461921.1	-	3574 - 9922	6838 - 10045
XM_015302035.1	3	NT_462466.1	+	283 - 24375	1138 - 24376
XM_015302126.1	3	NT_462549.1	+	5179 - 8112	7522 - 8116
XM_004948206.2	5	NT_463213.1	+	5295 - 9729	5264 - 6950
XM_015272486.1	5	NT_463443.1	+	22426 - 29004	22317 - 24605
XM_015272573.1	3	NT_463454.1	+	21643 - 31471	22513 - 31923
XM_015272614.1	3	NT_463459.1	-	42032 - 44616	41294 - 44240
XM_015272643.1	3	NT_463468.1	-	32762 - 37351	32741 - 33233
XM_015272920.1	3	NT_464126.1	-	2253 - 6278	2189 - 5377
XM_015272940.1	3	NT_464127.1	-	60533 - 66629	57973 - 63853
XM_015272941.1	3	NT_464127.1	-	60533 - 67055	57973 - 63853
XM_015272944.1	3	NT_464127.1	-	60533 - 67222	57973 - 63853
XM_015272992.1	3	NT_464134.1	-	27895 - 41387	27825 - 40510
XM_015272994.1	3	NT_464134.1	-	27895 - 41410	27825 - 34981
XM_001232275.4	3	NT_464143.1	-	12116 - 17746	12112 - 14779
XM_004950823.2	3	NT_464143.1	-	12116 - 17746	12112 - 14779
XM_015273054.1	3	NT_464148.1	+	38435 - 40578	39788 - 40651
XM_015273171.1	5	NT_464199.1	+	7606 - 18406	7519 - 11977
XM_015273186.1	5	NT_464209.1	-	999 - 21874	17603 - 22300
XM_015273228.1	5	NT_464258.1	-	1294 - 18849	11286 - 18885
XM_015273236.1	5	NT_464271.1	+	16115 - 32768	15470 - 19545
XM_015273357.1	3	NT_464504.1	+	424 - 9126	5465 - 9183
XM_015273384.1	3	NT_464593.1	+	4006 - 7591	4758 - 7592
XM_015273411.1	3	NT_464648.1	+	13934 - 20324	14211 - 20519
XM_015273413.1	3	NT_464648.1	+	13935 - 20324	14211 - 20519
XM_015273429.1	3	NT_464657.1	+	17052 - 23631	19754 - 23713
XM_015273432.1	3	NT_464657.1	+	18550 - 23631	19754 - 23713
XM_015273430.1	3	NT_464657.1	+	19509 - 23631	19754 - 23713
XM_015273630.1	3	NT_465151.1	-	1124 - 6908	1078 - 6052
XM_015273713.1	5	NT_465472.1	+	306 - 12075	305 - 1866
XM_015273864.1	5	NT_466163.1	-	662 - 8597	3389 - 14216
XM_015273875.1	5	NT_466208.1	+	471 - 7111	415 - 3592
XM_015273895.1	3	NT_466280.1	-	6149 - 9228	6114 - 9099
XM_015273941.1	5	NT_466494.1	+	1768 - 13610	1356 - 3963
XM_015274002.1	5	NT_466757.1	+	77 - 13345	73 - 2284
XM_015274088.1	5	NT_467319.1	-	8247 - 12310	10034 - 12311
XM_015274182.1	3	NT_467871.1	-	3580 - 11804	3578 - 3781
XM_015274202.1	3	NT_468018.1	+	1874 - 9776	2284 - 10083
XM_015274244.1	5	NT_468321.1	+	6 - 7234	0 - 6110
XM_015274302.1	3	NT_468725.1	-	433 - 8882	431 - 5059
XM_015274332.1	5	NT_469046.1	+	7382 - 9811	7360 - 8951
XM_015274468.1	3	NT_470204.1	-	3349 - 8279	3348 - 6745
XM_015274594.1	5	NT_471373.1	-	237 - 7031	1971 - 7034
XM_015274638.1	3	NT_471744.1	-	571 - 3418	570 - 777
NM_204277.1	5	NT_472408.1	+	1384 - 6594	1243 - 5418
XM_015274813.1	3	NT_473432.1	+	99 - 4299	3446 - 5613
XM_015274830.1	3	NT_473569.1	+	29 - 5161	209 - 5175
XM_015274891.1	5	NT_474222.1	-	2742 - 4893	4369 - 4898
XM_015274891.1	3	NT_474222.1	-	2742 - 4893	2562 - 3531
XM_015275029.1	5	NT_476295.1	+	99 - 1354	93 - 758
XM_015275030.1	5	NT_476295.1	+	99 - 1354	93 - 758
XM_015275032.1	5	NT_476295.1	+	99 - 1354	93 - 758
XM_015275033.1	5	NT_476295.1	+	99 - 1354	93 - 758
XM_015275034.1	5	NT_476295.1	+	99 - 1354	93 - 758
XM_015275037.1	5	NT_476295.1	+	99 - 1354	93 - 758
