# Supplementary material for: Identification of molecular pathways and candidate genes associated with cocks’ comb size trait by genome-wide transcriptome analysis
Source: Sci Rep. 2018 Jan 31;8:2015. doi: 10.1038/s41598-018-20373-6 (PMC5792444; doi:10.1038/s41598-018-20373-6)
Supplement: Supplementary file 4 — Table S4 [file 41598_2018_20373_MOESM4_ESM.xls]

## Sheet: title
Identification of molecular pathways and candidate genes associated with cocks' comb size trait by genome-wide transcriptome analysis Yifan Liu, Yunjie Tu, Ming Zhang, Gaige Ji, Kun Wang, Yanju Shan, Xiaojun Ju, Di Zhang, Jingting Shu, and Jianming Zou
Supplymentary Table S4 Detail information for alternative splicing (AS) events in six samples.

## Sheet: BC1
AS event	Event type	Gene ID	Chromosome	Event start	Event end	Strand	Txpt id	Txpt fpkm	Txpt len	Ref ID
1000001	TSS	CUFF.10	NC_006088.4	464000	465144	+	CUFF.10.1	5.88545	3524	NM_001031589.1
1000002	TTS	CUFF.10	NC_006088.4	466411	468789	+	CUFF.10.1	5.88545	3524	NM_001031589.1
1000003	TSS	CUFF.100	NC_006088.4	1061922	1062124	+	CUFF.100.1	101.611	1586	NM_205004.1
1000004	TTS	CUFF.100	NC_006088.4	1075784	1076020	+	CUFF.100.1	101.611	1586	NM_205004.1;XM_015286519.1;XM_414985.5
1000005	TSS	CUFF.1001	NC_006088.4	51663664	51663771	+	CUFF.1001.1	1.235	7311	NM_001277380.1;NM_001277381.1;XM_015285377.1
1000006	TSS	CUFF.1001	NC_006088.4	51667083	51667122	+	CUFF.1001.2	1.82862	7124	NM_001277380.1;NM_001277381.1;XM_015285377.1
1000007	TTS	CUFF.1001	NC_006088.4	51670466	51677201	+	CUFF.1001.1	1.235	7311	NM_001277380.1;NM_001277381.1;XM_015285377.1
1000008	AE	CUFF.1001	NC_006088.4	51668673	51668771	+	CUFF.1001.1	1.235	7311	NM_001277380.1;NM_001277381.1;XM_015285377.1
1000009	AE	CUFF.1001	NC_006088.4	51668712	51668771	+	CUFF.1001.2	1.82862	7124	NM_001277380.1;NM_001277381.1;XM_015285377.1
1000010	TSS	CUFF.1006	NC_006088.4	52092607	52093272	-	CUFF.1006.1	20.3907	3291	XM_416293.5
1000011	TTS	CUFF.1006	NC_006088.4	52084797	52087141	-	CUFF.1006.1	20.3907	3291	XM_416293.5
1000012	TSS	CUFF.1007	NC_006088.4	51546141	51546751	+	CUFF.1007.1	16.53	2038	NM_001167731.1
1000013	TTS	CUFF.1007	NC_006088.4	51555534	51555771	+	CUFF.1007.1	16.53	2038	XM_004937768.2;XM_416285.5
1000014	TSS	CUFF.1008	NC_006088.4	51607197	51607263	-	CUFF.1008.1	4.58528	5642	XM_004937774.2;XM_015288199.1
1000015	TTS	CUFF.1008	NC_006088.4	51594737	51597697	-	CUFF.1008.1	4.58528	5642	XM_001234608.4;XM_004937774.2;XM_015288199.1;XM_015288204.1
1000016	TSS	CUFF.1009	NC_006088.4	52152168	52152466	-	CUFF.1009.1	9.52169	2476	NM_001006243.1
1000017	TTS	CUFF.1009	NC_006088.4	52144310	52144550	-	CUFF.1009.1	9.52169	2476	NM_001006243.1
1000018	TSS	CUFF.1011	NC_006088.4	52159754	52159909	-	CUFF.1011.1	45.6734	1603	NM_205344.1
1000019	TTS	CUFF.1011	NC_006088.4	52153746	52154470	-	CUFF.1011.1	45.6734	1603	NM_205344.1
1000020	TSS	CUFF.1014	NC_006088.4	52727704	52727741	+	CUFF.1014.1	3.27398	4283	XM_015285402.1;XM_015285413.1
1000021	TTS	CUFF.1014	NC_006088.4	53003914	53005916	+	CUFF.1014.1	3.27398	4283	NM_001004383.1;XM_015285402.1;XM_015285413.1
1000022	TSS	CUFF.1016	NC_006088.4	51754107	51754201	+	CUFF.1016.1	41.03	1846	XM_001234642.4;XM_004937776.2
1000023	TTS	CUFF.1016	NC_006088.4	51761358	51761467	+	CUFF.1016.1	41.03	1846	XM_001234642.4;XM_004937776.2
1000024	TSS	CUFF.1017	NC_006088.4	52187747	52187836	-	CUFF.1017.1	13.8465	2867	NM_205144.2;XM_015284507.1
1000025	TTS	CUFF.1017	NC_006088.4	52167217	52168525	-	CUFF.1017.1	13.8465	2867	NM_205144.2;XM_015284507.1
1000026	SKIP_ON	CUFF.1017	NC_006088.4	52170524	52170586	-	CUFF.1017.1	13.8465	2867	NM_205144.2;XM_015284507.1
1000027	SKIP_OFF	CUFF.1017	NC_006088.4	52170524	52170586	-	CUFF.1017.2	5.99418	1770	NM_205144.2;XM_015284507.1
1000028	TSS	CUFF.1019	NC_006088.4	52201956	52202003	-	CUFF.1019.1	9.9254	3884	XM_015287945.1
1000029	TTS	CUFF.1019	NC_006088.4	52188002	52189809	-	CUFF.1019.1	9.9254	3884	XM_015287945.1
1000030	TSS	CUFF.1020	NC_006088.4	53291416	53291621	-	CUFF.1020.1	15.8673	2881	NM_001012537.2
1000031	TTS	CUFF.1020	NC_006088.4	53278188	53279802	-	CUFF.1020.1	15.8673	2881	NM_001012537.2
1000032	TSS	CUFF.1024	NC_006088.4	53336914	53337090	+	CUFF.1024.1	20.4062	3453	XM_416300.5
1000033	TTS	CUFF.1024	NC_006088.4	53348537	53350495	+	CUFF.1024.1	20.4062	3453	XM_416300.5
1000034	TSS	CUFF.1027	NC_006088.4	51882163	51882239	+	CUFF.1027.1	6.79285	6692	XM_015287962.1;XM_015287970.1;XM_015287979.1;XM_015287986.1;XM_015287996.1;XM_015288002.1;XM_015288005.1;XM_015288009.1;XM_015288013.1;XM_015288021.1;XM_015288025.1;XM_015288028.1;XM_015288031.1;XM_015288035.1;XM_015288040.1;XM_015288049.1;XM_015288052.1;XM_015288098.1;XM_015288126.1
1000035	TTS	CUFF.1027	NC_006088.4	52039821	52045322	+	CUFF.1027.1	6.79285	6692	XM_015287962.1;XM_015287970.1;XM_015287979.1;XM_015287986.1;XM_015287996.1;XM_015288002.1;XM_015288005.1;XM_015288009.1;XM_015288013.1;XM_015288021.1;XM_015288025.1;XM_015288028.1;XM_015288031.1;XM_015288035.1;XM_015288040.1;XM_015288046.1;XM_015288049.1;XM_015288052.1;XM_015288060.1;XM_015288062.1;XM_015288065.1;XM_015288075.1;XM_015288085.1;XM_015288126.1
1000036	TSS	CUFF.1028	NC_006088.4	53616353	53617206	-	CUFF.1028.1	0.552791	1182
1000037	TTS	CUFF.1028	NC_006088.4	53604591	53604626	-	CUFF.1028.1	0.552791	1182
1000038	TSS	CUFF.103	NC_006088.4	1093572	1093635	-	CUFF.103.1	6.00495	8382	XM_015286519.1;XM_414985.5
1000039	TTS	CUFF.103	NC_006088.4	1076203	1078193	-	CUFF.103.1	6.00495	8382	NM_205004.1;XM_015286519.1;XM_414985.5
1000040	TSS	CUFF.1035	NC_006088.4	53375622	53375676	+	CUFF.1035.1	7.47297	3241	XM_416301.5
1000041	TTS	CUFF.1035	NC_006088.4	53392060	53393157	+	CUFF.1035.1	7.47297	3241	XM_004937807.2;XM_416301.5
1000042	TSS	CUFF.104	NC_006088.4	4037616	4037654	-	CUFF.104.2	0.582975	10143	XM_015290460.1;XM_015290517.1
1000043	TTS	CUFF.104	NC_006088.4	3922083	3929772	-	CUFF.104.1	1.45144	10334	XM_015290460.1;XM_015290517.1
1000044	AE	CUFF.104	NC_006088.4	3987489	3987735	-	CUFF.104.1	1.45144	10334	XM_015290460.1;XM_015290517.1
1000045	AE	CUFF.104	NC_006088.4	3987489	3987544	-	CUFF.104.2	0.582975	10143	XM_015290460.1;XM_015290517.1
1000046	TSS	CUFF.1041	NC_006088.4	53636100	53636237	-	CUFF.1041.1	0.678862	902
1000047	TTS	CUFF.1041	NC_006088.4	53632493	53633256	-	CUFF.1041.1	0.678862	902
1000048	TSS	CUFF.1042	NC_006088.4	53407993	53408084	-	CUFF.1042.1	13.2793	2737	NM_001030761.2
1000049	TTS	CUFF.1042	NC_006088.4	53393839	53395150	-	CUFF.1042.1	13.2793	2737	NM_001030761.2
1000050	TSS	CUFF.1045	NC_006088.4	50881216	50881364	-	CUFF.1045.1	55.0818	1100	XM_015288638.1
1000051	TTS	CUFF.1045	NC_006088.4	50879577	50880290	-	CUFF.1045.1	55.0818	1100	XM_015288638.1;XM_416259.5
1000052	TSS	CUFF.1046	NC_006088.4	50883482	50883623	-	CUFF.1046.1	13.4764	483	NM_001278149.1
1000053	TTS	CUFF.1046	NC_006088.4	50881892	50882010	-	CUFF.1046.1	13.4764	483	NM_001278149.1
1000054	TSS	CUFF.1047	NC_006088.4	53594495	53594994	-	CUFF.1047.1	12.194	4095	XM_015287897.1;XM_015287903.1;XM_015287907.1
1000055	TTS	CUFF.1047	NC_006088.4	53426598	53428025	-	CUFF.1047.1	12.194	4095	XM_015287897.1;XM_015287903.1;XM_015287907.1
1000056	TSS	CUFF.105	NC_006088.4	6163849	6163911	+	CUFF.105.1	7.33693	1401	NM_001198652.1
1000057	TSS	CUFF.105	NC_006088.4	6164011	6164268	+	CUFF.105.2	2.77131	1474	NM_001198652.1
1000058	TTS	CUFF.105	NC_006088.4	6167975	6168891	+	CUFF.105.1	7.33693	1401	NM_001198652.1
1000059	TSS	CUFF.1051	NC_006088.4	53679273	53679306	+	CUFF.1051.1	0.84332	2269	XM_004937810.2;XM_004937811.2
1000060	TTS	CUFF.1051	NC_006088.4	53682027	53684261	+	CUFF.1051.1	0.84332	2269	XM_004937810.2;XM_004937811.2
1000061	TSS	CUFF.1052	NC_006088.4	50911421	50912039	+	CUFF.1052.1	43.3234	1279	XM_416260.5
1000062	TTS	CUFF.1052	NC_006088.4	50921401	50921467	+	CUFF.1052.1	43.3234	1279	XM_416260.5
1000063	TSS	CUFF.1053	NC_006088.4	53929148	53929215	-	CUFF.1053.2	2.69109	3787	XM_416307.5
1000064	TTS	CUFF.1053	NC_006088.4	53861778	53862299	-	CUFF.1053.1	2.04309	2798	XM_416307.5
1000065	TSS	CUFF.1055	NC_006088.4	53757739	53757851	-	CUFF.1055.2	15.3171	2526	XM_416305.5
1000066	TTS	CUFF.1055	NC_006088.4	53724655	53725655	-	CUFF.1055.1	2.36659	2917	XM_416305.5
1000067	IR_ON	CUFF.1055	NC_006088.4	53736787	53737113	-	CUFF.1055.1	2.36659	2917	XM_416305.5
1000068	IR_OFF	CUFF.1055	NC_006088.4	53736787	53737113	-	CUFF.1055.2	15.3171	2526	XM_416305.5
1000069	AE	CUFF.1055	NC_006088.4	53741282	53741442	-	CUFF.1055.1	2.36659	2917	XM_416305.5
1000070	AE	CUFF.1055	NC_006088.4	53741282	53741376	-	CUFF.1055.2	15.3171	2526	XM_416305.5
1000071	TSS	CUFF.1056	NC_006088.4	50921612	50921817	+	CUFF.1056.1	13.9119	5467	XM_416260.5
1000072	TTS	CUFF.1056	NC_006088.4	50923350	50928377	+	CUFF.1056.1	13.9119	5467	XM_416260.5
1000073	TTS	CUFF.1056	NC_006088.4	50928293	50928377	+	CUFF.1056.2	29.2153	4959	XM_416260.5
1000074	XIR_ON	CUFF.1056	NC_006088.4	50923187	50923350	+	CUFF.1056.2	29.2153	4959	XM_416260.5
1000075	XIR_OFF	CUFF.1056	NC_006088.4	50923187	50923350	+	CUFF.1056.1	13.9119	5467	XM_416260.5
1000076	XAE	CUFF.1056	NC_006088.4	50923128	50923187	+	CUFF.1056.1	13.9119	5467	XM_416260.5
1000077	XAE	CUFF.1056	NC_006088.4	50923128	50927622	+	CUFF.1056.2	29.2153	4959	XM_416260.5
1000078	TSS	CUFF.1057	NC_006088.4	50936275	50936688	-	CUFF.1057.1	54.5373	1734	NM_001012996.1
1000079	TTS	CUFF.1057	NC_006088.4	50931542	50932348	-	CUFF.1057.1	54.5373	1734	NM_001012996.1
1000080	TSS	CUFF.106	NC_006088.4	1098229	1098297	-	CUFF.106.1	9.40805	301	XM_015286519.1;XM_414985.5
1000081	TTS	CUFF.106	NC_006088.4	1096265	1096395	-	CUFF.106.1	9.40805	301	XM_015286519.1;XM_414985.5
1000082	TSS	CUFF.1060	NC_006088.4	53698831	53698919	-	CUFF.1060.2	30.9008	2935	NM_001006244.1
1000083	TTS	CUFF.1060	NC_006088.4	53686118	53688694	-	CUFF.1060.2	30.9008	2935	NM_001006244.1;XM_015285437.1
1000084	TSS	CUFF.1063	NC_006088.4	54245129	54245767	-	CUFF.1063.1	0.998887	1799	NM_001145200.1;XM_015286071.1;XM_015286075.1;XM_015286078.1
1000085	TTS	CUFF.1063	NC_006088.4	54238326	54239485	-	CUFF.1063.1	0.998887	1799	NM_001145200.1;XM_015286071.1;XM_015286075.1;XM_015286078.1
1000086	TSS	CUFF.1065	NC_006088.4	53983506	53983690	+	CUFF.1065.1	7.14652	5263	XM_015287834.1;XM_416310.5
1000087	TTS	CUFF.1065	NC_006088.4	54027204	54031689	+	CUFF.1065.1	7.14652	5263	XM_015287834.1;XM_416310.5
1000088	TSS	CUFF.1066	NC_006088.4	53948146	53948381	-	CUFF.1066.3	29.6402	4361	XM_015285915.1;XM_015285922.1;XM_015285929.1
1000089	TTS	CUFF.1066	NC_006088.4	53931857	53934533	-	CUFF.1066.1	11.1489	3543	NM_001001897.1;XM_015285915.1;XM_015285922.1;XM_015285929.1
1000090	TSS	CUFF.1067	NC_006088.4	54233699	54233734	-	CUFF.1067.1	15.3486	820	NM_001145200.1;XM_015286071.1;XM_015286075.1;XM_015286078.1
1000091	TTS	CUFF.1067	NC_006088.4	54229932	54230594	-	CUFF.1067.1	15.3486	820	NM_001145200.1;XM_015286078.1
1000092	TSS	CUFF.1068	NC_006088.4	54357228	54357288	+	CUFF.1068.1	0.816039	865	XM_015287780.1;XM_416314.5
1000093	TTS	CUFF.1068	NC_006088.4	54362941	54363020	+	CUFF.1068.1	0.816039	865	XM_015287780.1;XM_416314.5
1000094	TSS	CUFF.1071	NC_006088.4	54374874	54374946	-	CUFF.1071.1	3.09293	3966	XM_003640394.3;XM_015287800.1
1000095	TTS	CUFF.1071	NC_006088.4	54367153	54368100	-	CUFF.1071.1	3.09293	3966	XM_015287780.1;XM_416314.5
1000096	TSS	CUFF.1073	NC_006088.4	54592268	54592317	-	CUFF.1073.1	1.33097	871	XM_015286186.1
1000097	TTS	CUFF.1073	NC_006088.4	54438026	54438760	-	CUFF.1073.1	1.33097	871	XM_015286186.1
1000098	TSS	CUFF.1074	NC_006088.4	54375648	54375707	+	CUFF.1074.1	5.25868	966	NM_001031483.1;XM_015286032.1;XM_015286035.1
1000099	TSS	CUFF.1074	NC_006088.4	54384238	54384327	+	CUFF.1074.2	0.644621	996	NM_001031483.1;XM_015286032.1;XM_015286035.1
1000100	TTS	CUFF.1074	NC_006088.4	54394521	54394574	+	CUFF.1074.1	5.25868	966	NM_001031483.1;XM_015286032.1;XM_015286035.1
1000101	TSS	CUFF.1076	NC_006088.4	50726110	50726860	+	CUFF.1076.1	458.05	1811	NM_001006241.1
1000102	TTS	CUFF.1076	NC_006088.4	50731569	50731657	+	CUFF.1076.1	458.05	1811	NM_001006241.1
1000103	TSS	CUFF.1077	NC_006088.4	54395435	54395580	+	CUFF.1077.1	6.03431	2692	NM_001031483.1;XM_015286032.1;XM_015286035.1
1000104	TTS	CUFF.1077	NC_006088.4	54422699	54424588	+	CUFF.1077.1	6.03431	2692	NM_001031483.1;XM_015286032.1;XM_015286035.1
1000105	TSS	CUFF.1078	NC_006088.4	54658821	54659091	-	CUFF.1078.1	7.64554	3616	NM_001030762.2
1000106	TTS	CUFF.1078	NC_006088.4	54632543	54634420	-	CUFF.1078.1	7.64554	3616	NM_001030762.2
1000107	TSS	CUFF.1079	NC_006088.4	53954210	53954303	+	CUFF.1079.1	119.256	3065	XM_416309.5
1000108	TTS	CUFF.1079	NC_006088.4	53957691	53960661	+	CUFF.1079.1	119.256	3065	XM_416309.5
1000109	TSS	CUFF.1082	NC_006088.4	54754181	54754319	+	CUFF.1082.1	15.6026	1062	NM_001135572.1
1000110	TTS	CUFF.1082	NC_006088.4	54754566	54755488	+	CUFF.1082.1	15.6026	1062	NM_001135572.1
1000111	TSS	CUFF.1083	NC_006088.4	54682262	54682373	+	CUFF.1083.1	28.2802	778
1000112	TTS	CUFF.1083	NC_006088.4	54696141	54696221	+	CUFF.1083.1	28.2802	778	NM_205269.1
1000113	TSS	CUFF.1087	NC_006088.4	54262067	54262224	+	CUFF.1087.1	44.5543	2117	XM_003640409.3
1000114	TTS	CUFF.1087	NC_006088.4	54293775	54293939	+	CUFF.1087.1	44.5543	2117	XM_003640409.3
1000115	TSS	CUFF.1088	NC_006088.4	54843146	54843197	-	CUFF.1088.1	0.732034	855	XM_015286174.1
1000116	TTS	CUFF.1088	NC_006088.4	54837897	54838108	-	CUFF.1088.1	0.732034	855	XM_015286174.1
1000117	TSS	CUFF.1089	NC_006088.4	54798832	54798967	+	CUFF.1089.1	1.53226	5455	XM_425487.5
1000118	TSS	CUFF.1089	NC_006088.4	54800735	54800759	+	CUFF.1089.2	3.59594	5344	XM_425487.5
1000119	TSS	CUFF.1089	NC_006088.4	54816370	54816733	+	CUFF.1089.3	1.06076	4562	XM_425487.5
1000120	TTS	CUFF.1089	NC_006088.4	54817069	54821266	+	CUFF.1089.1	1.53226	5455	XM_015286174.1;XM_425487.5
1000121	TSS	CUFF.109	NC_006088.4	6143673	6143801	-	CUFF.109.1	6.99792	4900	NM_001030840.2;XM_015295969.1;XM_015296018.1
1000122	TTS	CUFF.109	NC_006088.4	6033310	6036910	-	CUFF.109.1	6.99792	4900	NM_001030840.2;XM_015295824.1;XM_015295860.1;XM_015295914.1;XM_015295969.1;XM_015296018.1;XM_015296057.1
1000123	TSS	CUFF.1090	NC_006088.4	54727440	54727801	+	CUFF.1090.1	29.6902	1297	NM_001277383.2
1000124	TTS	CUFF.1090	NC_006088.4	54742781	54742809	+	CUFF.1090.1	29.6902	1297	NM_001277383.2
1000125	TSS	CUFF.1092	NC_006088.4	54313814	54313889	-	CUFF.1092.2	5.72382	5212	XM_004937815.2;XM_015287817.1;XM_015287824.1
1000126	TTS	CUFF.1092	NC_006088.4	54295026	54298494	-	CUFF.1092.1	1.25388	6038	XM_003640409.3;XM_004937815.2;XM_015287817.1;XM_015287824.1
1000127	TSS	CUFF.1093	NC_006088.4	54876380	54876433	-	CUFF.1093.1	0.520349	874	XM_015286174.1
1000128	TTS	CUFF.1093	NC_006088.4	54868368	54868422	-	CUFF.1093.1	0.520349	874	XM_015286174.1
1000129	TSS	CUFF.1094	NC_006088.4	54334294	54334410	-	CUFF.1094.1	6.15569	1763	XM_004937815.2;XM_015287817.1;XM_015287824.1
1000130	TTS	CUFF.1094	NC_006088.4	54314022	54314168	-	CUFF.1094.1	6.15569	1763	XM_004937815.2;XM_015287817.1;XM_015287824.1
1000131	TSS	CUFF.1095	NC_006088.4	54753944	54754019	-	CUFF.1095.1	7.34786	3224	NM_204750.1
1000132	TSS	CUFF.1095	NC_006088.4	54754048	54754088	-	CUFF.1095.2	8.38415	3189
1000133	TTS	CUFF.1095	NC_006088.4	54743486	54745569	-	CUFF.1095.1	7.34786	3224	NM_204750.1
1000134	TSS	CUFF.1099	NC_006088.4	55442803	55443062	-	CUFF.1099.2	0.765489	1371	NM_001030763.2
1000135	TTS	CUFF.1099	NC_006088.4	55427367	55428214	-	CUFF.1099.1	0.542082	1326	NM_001030763.2;NM_001195795.1
1000136	TTS	CUFF.1099	NC_006088.4	55427367	55428244	-	CUFF.1099.2	0.765489	1371	NM_001030763.2;NM_001195795.1
1000137	TSS	CUFF.110	NC_006088.4	6186251	6186376	+	CUFF.110.1	10.4685	4258	XM_015297326.1;XM_015297387.1;XM_417289.5
1000138	TTS	CUFF.110	NC_006088.4	6207384	6211046	+	CUFF.110.1	10.4685	4258	XM_015297326.1;XM_015297387.1;XM_015297438.1;XM_417289.5
1000139	TSS	CUFF.1100	NC_006088.4	55497245	55497883	+	CUFF.1100.1	0.691169	721
1000140	TTS	CUFF.1100	NC_006088.4	55502158	55502239	+	CUFF.1100.1	0.691169	721
1000141	TSS	CUFF.1101	NC_006088.4	51203985	51204092	-	CUFF.1101.1	1425.33	547	NM_205495.1
1000142	TTS	CUFF.1101	NC_006088.4	51200911	51201094	-	CUFF.1101.1	1425.33	547	NM_205495.1
1000143	TSS	CUFF.1102	NC_006088.4	55472115	55472159	+	CUFF.1102.1	14.9106	1070	NM_001277392.1
1000144	TTS	CUFF.1102	NC_006088.4	55495891	55495984	+	CUFF.1102.1	14.9106	1070	NM_001277392.1
1000145	TSS	CUFF.1103	NC_006088.4	55561417	55561668	-	CUFF.1103.2	2.28865	2094	XM_001234898.4;XM_015287722.1;XM_416328.4
1000146	TTS	CUFF.1103	NC_006088.4	55546597	55547897	-	CUFF.1103.1	0.56201	2145	XM_001234898.4;XM_015287722.1;XM_416328.4
1000147	SKIP_ON	CUFF.1103	NC_006088.4	55552257	55552307	-	CUFF.1103.1	0.56201	2145	XM_001234898.4;XM_015287722.1;XM_416328.4
1000148	SKIP_OFF	CUFF.1103	NC_006088.4	55552257	55552307	-	CUFF.1103.2	2.28865	2094	XM_001234898.4;XM_015287722.1;XM_416328.4
1000149	TSS	CUFF.1104	NC_006088.4	55335265	55335512	+	CUFF.1104.1	5.43181	8757	NM_001004384.2
1000150	TTS	CUFF.1104	NC_006088.4	55383483	55391652	+	CUFF.1104.1	5.43181	8757	NM_001004384.2
1000151	TSS	CUFF.1106	NC_006088.4	54724346	54724501	-	CUFF.1106.2	8.49967	5380	XM_004937828.2;XM_004937829.2;XM_015287764.1
1000152	TTS	CUFF.1106	NC_006088.4	54703646	54706637	-	CUFF.1106.1	9.40394	7780	NM_205269.1;XM_015287764.1
1000153	MIR_ON	CUFF.1106	NC_006088.4	54711592	54714064	-	CUFF.1106.1	9.40394	7780	XM_004937828.2;XM_004937829.2;XM_015287764.1;XM_015287771.1
1000154	MIR_OFF	CUFF.1106	NC_006088.4	54711592	54714064	-	CUFF.1106.2	8.49967	5380	XM_004937828.2;XM_004937829.2;XM_015287764.1;XM_015287771.1
1000155	TSS	CUFF.1109	NC_006088.4	53676452	53676803	-	CUFF.1109.2	91.9042	2614	NM_204245.1
1000156	TTS	CUFF.1109	NC_006088.4	53641873	53642422	-	CUFF.1109.1	25.5765	1735	NM_204245.1
1000157	TSS	CUFF.111	NC_006088.4	6326526	6326699	-	CUFF.111.1	1.6878	2230	NM_001278105.1;NM_001278106.1;NM_001278107.1;XM_015296341.1;XM_015296387.1;XM_015296422.1;XM_015296473.1;XM_015296523.1;XM_015296566.1
1000158	TSS	CUFF.111	NC_006088.4	6327354	6327427	-	CUFF.111.2	1.63834	2385	NM_001278105.1;NM_001278106.1;NM_001278107.1;XM_015296341.1;XM_015296387.1;XM_015296422.1;XM_015296473.1;XM_015296523.1;XM_015296566.1
1000159	TTS	CUFF.111	NC_006088.4	6315885	6316182	-	CUFF.111.1	1.6878	2230	NM_001278105.1;NM_001278106.1;NM_001278107.1;XM_015296341.1;XM_015296387.1;XM_015296422.1;XM_015296473.1;XM_015296523.1;XM_015296566.1
1000160	TSS	CUFF.1112	NC_006088.4	53177598	53177974	-	CUFF.1112.1	133.551	5414	NM_205487.2;XM_003640389.3
1000161	TTS	CUFF.1112	NC_006088.4	53140978	53145697	-	CUFF.1112.1	133.551	5414	NM_205487.2;XM_003640389.3
1000162	TSS	CUFF.1114	NC_006088.4	55504068	55504217	+	CUFF.1114.1	29.6257	2353	XM_004937832.2;XM_004937834.2;XM_015287736.1;XM_416327.5
1000163	TTS	CUFF.1114	NC_006088.4	55517621	55519353	+	CUFF.1114.1	29.6257	2353	XM_004937832.2;XM_004937834.2;XM_416327.5
1000164	TSS	CUFF.1115	NC_006088.4	55573781	55573939	+	CUFF.1115.1	3.02074	4064	XM_004937840.2;XM_416329.5
1000165	TTS	CUFF.1115	NC_006088.4	55612510	55612567	+	CUFF.1115.1	3.02074	4064	XM_004937840.2;XM_416329.5
1000166	TTS	CUFF.1115	NC_006088.4	55613056	55613112	+	CUFF.1115.2	7.75105	4063	XM_004937840.2;XM_416329.5
1000167	TSS	CUFF.1116	NC_006088.4	55787193	55787326	+	CUFF.1116.1	7.47245	784	XM_416333.5
1000168	TTS	CUFF.1116	NC_006088.4	55791979	55792098	+	CUFF.1116.1	7.47245	784	XM_416333.5
1000169	TSS	CUFF.1119	NC_006088.4	55793371	55793568	+	CUFF.1119.1	12.9639	3056	XM_416333.5
1000170	TTS	CUFF.1119	NC_006088.4	55801268	55803548	+	CUFF.1119.1	12.9639	3056	XM_416333.5
1000171	TSS	CUFF.112	NC_006088.4	6327471	6327634	+	CUFF.112.1	6.2137	4634	XM_015298003.1;XM_424021.5
1000172	TTS	CUFF.112	NC_006088.4	6361763	6365325	+	CUFF.112.1	6.2137	4634	XM_015298003.1;XM_424021.5
1000173	TSS	CUFF.1120	NC_006088.4	56471690	56471804	-	CUFF.1120.1	3.33055	3539	XM_015287546.1
1000174	TTS	CUFF.1120	NC_006088.4	56434776	56435757	-	CUFF.1120.1	3.33055	3539	XM_004937855.2;XM_015287546.1;XM_015287551.1;XM_416339.5
1000175	TSS	CUFF.1121	NC_006088.4	56697514	56697684	-	CUFF.1121.1	0.885499	1214	XM_004937860.2;XM_004937861.2;XM_015287480.1;XM_015287482.1;XM_015287496.1
1000176	TTS	CUFF.1121	NC_006088.4	56692440	56693157	-	CUFF.1121.1	0.885499	1214	XM_004937860.2;XM_004937861.2;XM_015287480.1;XM_015287482.1;XM_015287496.1
1000177	TSS	CUFF.1122	NC_006088.4	56689140	56689388	-	CUFF.1122.3	1.47168	1005	XM_004937859.2;XM_416342.5
1000178	TTS	CUFF.1122	NC_006088.4	56680634	56680951	-	CUFF.1122.2	5.20439	1274	XM_004937859.2;XM_416342.5
1000179	TTS	CUFF.1122	NC_006088.4	56681439	56681730	-	CUFF.1122.3	1.47168	1005	XM_004937859.2;XM_416342.5
1000180	SKIP_ON	CUFF.1122	NC_006088.4	56685269	56685359	-	CUFF.1122.2	5.20439	1274	XM_004937859.2;XM_416342.5
1000181	SKIP_OFF	CUFF.1122	NC_006088.4	56685269	56685359	-	CUFF.1122.3	1.47168	1005	XM_004937859.2;XM_416342.5
1000182	TSS	CUFF.1123	NC_006088.4	56606905	56607093	+	CUFF.1123.1	12.5252	1113	NM_001277393.1;XM_015285521.1
1000183	TTS	CUFF.1123	NC_006088.4	56640700	56640778	+	CUFF.1123.1	12.5252	1113	NM_001277393.1;XM_015285521.1
1000184	TSS	CUFF.1125	NC_006088.4	56226822	56226864	+	CUFF.1125.1	3.96861	5402	XM_015287584.1;XM_015287593.1;XM_015287597.1
1000185	TTS	CUFF.1125	NC_006088.4	56362573	56362592	+	CUFF.1125.1	3.96861	5402	XM_015287584.1;XM_015287593.1;XM_015287597.1
1000186	SKIP_ON	CUFF.1125	NC_006088.4	56357395	56357549	+	CUFF.1125.1	3.96861	5402	XM_015287584.1;XM_015287593.1;XM_015287597.1
1000187	SKIP_OFF	CUFF.1125	NC_006088.4	56357395	56357549	+	CUFF.1125.2	1.25831	5247	XM_015287584.1;XM_015287593.1;XM_015287597.1
1000186	SKIP_ON	CUFF.1125	NC_006088.4	56357395	56357549	+	CUFF.1125.3	0.673385	5081	XM_015287584.1;XM_015287593.1;XM_015287597.1
1000187	SKIP_OFF	CUFF.1125	NC_006088.4	56357395	56357549	+	CUFF.1125.2	1.25831	5247	XM_015287584.1;XM_015287593.1;XM_015287597.1
1000188	IR_ON	CUFF.1125	NC_006088.4	56293455	56293777	+	CUFF.1125.1	3.96861	5402	XM_015287584.1;XM_015287593.1;XM_015287597.1
1000189	IR_OFF	CUFF.1125	NC_006088.4	56293455	56293777	+	CUFF.1125.3	0.673385	5081	XM_015287584.1;XM_015287593.1;XM_015287597.1
1000188	IR_ON	CUFF.1125	NC_006088.4	56293455	56293777	+	CUFF.1125.2	1.25831	5247	XM_015287584.1;XM_015287593.1;XM_015287597.1
1000189	IR_OFF	CUFF.1125	NC_006088.4	56293455	56293777	+	CUFF.1125.3	0.673385	5081	XM_015287584.1;XM_015287593.1;XM_015287597.1
1000190	TSS	CUFF.1127	NC_006088.4	56827593	56827625	+	CUFF.1127.1	0.842317	1437	NM_001278002.1;NM_001278003.1;XM_015285532.1;XM_015285544.1
1000191	TTS	CUFF.1127	NC_006088.4	56830836	56831846	+	CUFF.1127.1	0.842317	1437	NM_001278002.1;NM_001278003.1
1000192	TSS	CUFF.1129	NC_006088.4	56826237	56827084	-	CUFF.1129.1	9.04206	4964	NM_001012538.1;XM_015285532.1;XM_015285538.1;XM_015285544.1
1000193	TTS	CUFF.1129	NC_006088.4	56806167	56808809	-	CUFF.1129.1	9.04206	4964	NM_001012538.1;XM_015285532.1;XM_015285538.1;XM_015285544.1
1000194	TSS	CUFF.113	NC_006088.4	3240366	3240476	-	CUFF.113.2	4.38223	10753	NM_001030773.1
1000195	TTS	CUFF.113	NC_006088.4	3134255	3142908	-	CUFF.113.1	0.645684	10756	NM_001030773.1
1000196	TSS	CUFF.1131	NC_006088.4	56947908	56948490	+	CUFF.1131.1	1.49606	1146	XM_416350.5
1000197	TSS	CUFF.1131	NC_006088.4	56947908	56948064	+	CUFF.1131.2	1.9261	1059	XM_416350.5
1000196	TSS	CUFF.1131	NC_006088.4	56947908	56948490	+	CUFF.1131.3	3.2043	1485	XM_416350.5
1000198	TTS	CUFF.1131	NC_006088.4	56957714	56957808	+	CUFF.1131.2	1.9261	1059	XM_416350.5
1000199	TSS	CUFF.1132	NC_006088.4	56974657	56974818	+	CUFF.1132.1	76.7601	366	NM_001277896.1;XM_015285557.1
1000200	TTS	CUFF.1132	NC_006088.4	56975177	56975259	+	CUFF.1132.1	76.7601	366	NM_001277896.1;XM_015285557.1
1000201	TSS	CUFF.1134	NC_006088.4	56892970	56893556	-	CUFF.1134.1	4.31954	1360	XM_004937866.2;XM_015287401.1
1000202	TTS	CUFF.1134	NC_006088.4	56888484	56889169	-	CUFF.1134.1	4.31954	1360	XM_004937866.2;XM_015287401.1
1000203	TSS	CUFF.1137	NC_006088.4	56945760	56945807	-	CUFF.1137.1	5.07224	3006	XM_004937866.2;XM_015287401.1
1000204	TTS	CUFF.1137	NC_006088.4	56893798	56893895	-	CUFF.1137.1	5.07224	3006	XM_004937866.2;XM_015287401.1
1000205	TSS	CUFF.1140	NC_006088.4	57075762	57075807	-	CUFF.1140.1	18.2452	527	NM_001198650.1;XM_015285566.1
1000206	TSS	CUFF.1140	NC_006088.4	57075741	57075761	-	CUFF.1140.2	14.5129	502	NM_001198650.1;XM_015285566.1
1000207	TTS	CUFF.1140	NC_006088.4	57071030	57071254	-	CUFF.1140.1	18.2452	527	NM_001198650.1;XM_015285566.1;XM_015285568.1
1000208	TSS	CUFF.1141	NC_006088.4	56115078	56116176	+	CUFF.1141.1	2.63744	3000	XM_003640420.3;XM_004937847.2;XM_004937848.2;XM_004937849.2;XM_015287609.1;XM_416335.5
1000209	TTS	CUFF.1141	NC_006088.4	56197999	56208233	+	CUFF.1141.3	2.52852	13276	XM_003640420.3;XM_004937847.2;XM_004937848.2;XM_004937849.2;XM_015287609.1;XM_416335.5
1000210	AE	CUFF.1141	NC_006088.4	56175839	56176058	+	CUFF.1141.1	2.63744	3000	XM_003640420.3;XM_004937847.2;XM_004937848.2;XM_004937849.2;XM_015287609.1;XM_416335.5
1000211	AE	CUFF.1141	NC_006088.4	56175932	56176058	+	CUFF.1141.3	2.52852	13276	XM_003640420.3;XM_004937847.2;XM_004937848.2;XM_004937849.2;XM_015287609.1;XM_416335.5
1000210	AE	CUFF.1141	NC_006088.4	56175839	56176058	+	CUFF.1141.2	7.51569	2998	XM_003640420.3;XM_004937847.2;XM_004937848.2;XM_004937849.2;XM_015287609.1;XM_416335.5
1000211	AE	CUFF.1141	NC_006088.4	56175932	56176058	+	CUFF.1141.3	2.52852	13276	XM_003640420.3;XM_004937847.2;XM_004937848.2;XM_004937849.2;XM_015287609.1;XM_416335.5
1000212	TSS	CUFF.1142	NC_006088.4	57395735	57395800	+	CUFF.1142.1	42.002	561	NM_001278007.1
1000213	TTS	CUFF.1142	NC_006088.4	57400443	57400619	+	CUFF.1142.1	42.002	561	NM_001278007.1
1000214	TSS	CUFF.1143	NC_006088.4	56787430	56787580	-	CUFF.1143.2	7.57913	7764	XM_015287459.1;XM_015287467.1
1000215	TTS	CUFF.1143	NC_006088.4	56728450	56733516	-	CUFF.1143.1	1.56826	7763	XM_015287459.1;XM_015287467.1
1000216	TSS	CUFF.1144	NC_006088.4	57091388	57091925	+	CUFF.1144.1	0.790213	1552	NM_001195276.1
1000217	TTS	CUFF.1144	NC_006088.4	57301677	57302438	+	CUFF.1144.1	0.790213	1552	NM_001195276.1
1000218	TSS	CUFF.1145	NC_006088.4	56857822	56857941	-	CUFF.1145.2	7.97776	5427	NM_204742.2;XM_015284432.1
1000219	TTS	CUFF.1145	NC_006088.4	56833900	56837729	-	CUFF.1145.1	14.4992	4968	NM_204742.2;XM_015284432.1
1000220	IR_ON	CUFF.1145	NC_006088.4	56838245	56838705	-	CUFF.1145.2	7.97776	5427	NM_204742.2;XM_015284432.1
1000221	IR_OFF	CUFF.1145	NC_006088.4	56838245	56838705	-	CUFF.1145.1	14.4992	4968	NM_204742.2;XM_015284432.1
1000222	TSS	CUFF.1146	NC_006088.4	57332292	57332429	+	CUFF.1146.1	1.43821	1497	XM_004937875.2;XM_004937876.2
1000223	TTS	CUFF.1146	NC_006088.4	57347039	57348075	+	CUFF.1146.1	1.43821	1497	XM_004937875.2;XM_004937876.2
1000224	TSS	CUFF.1147	NC_006088.4	57348227	57348830	+	CUFF.1147.1	5.65743	1670	XM_004937875.2;XM_004937876.2
1000225	TTS	CUFF.1147	NC_006088.4	57362946	57363471	+	CUFF.1147.1	5.65743	1670	XM_004937875.2;XM_004937876.2
1000226	TSS	CUFF.1149	NC_006088.4	54769156	54769347	-	CUFF.1149.2	80.2953	2569	NM_204289.1
1000227	TTS	CUFF.1149	NC_006088.4	54759664	54759731	-	CUFF.1149.1	80.7174	1146	NM_204289.1
1000228	TSS	CUFF.115	NC_006088.4	6277942	6278091	+	CUFF.115.1	1.88638	4123	XM_423753.5
1000229	TSS	CUFF.115	NC_006088.4	6299512	6299584	+	CUFF.115.3	13.7685	1465	XM_015297820.1;XM_015297880.1
1000230	TTS	CUFF.115	NC_006088.4	6314044	6314198	+	CUFF.115.1	1.88638	4123	XM_015297820.1;XM_015297880.1
1000231	TSS	CUFF.1153	NC_006088.4	57379482	57379558	-	CUFF.1153.1	6.05037	4972	XM_015287357.1;XM_015287366.1
1000232	TTS	CUFF.1153	NC_006088.4	57365798	57369788	-	CUFF.1153.1	6.05037	4972	XM_015287357.1;XM_015287366.1
1000233	TSS	CUFF.1154	NC_006088.4	55644765	55645012	-	CUFF.1154.1	1.18777	11919	NM_001030764.1;XM_015285482.1;XM_015285485.1;XM_015285488.1
1000234	TTS	CUFF.1154	NC_006088.4	55618059	55625712	-	CUFF.1154.1	1.18777	11919	XM_004937837.2;XM_015285482.1;XM_015285485.1;XM_015285488.1;XM_015287710.1;XM_416330.5
1000235	TTS	CUFF.1154	NC_006088.4	55618059	55628736	-	CUFF.1154.2	2.23684	11096	NM_001030764.1;XM_004937837.2;XM_015285482.1;XM_015285485.1;XM_015285488.1;XM_015287710.1;XM_416330.5
1000236	TSS	CUFF.1155	NC_006088.4	57772694	57772773	+	CUFF.1155.1	1.54176	6542	NM_001276362.1;XM_015285608.1;XM_015285616.1
1000237	TTS	CUFF.1155	NC_006088.4	57788274	57794399	+	CUFF.1155.1	1.54176	6542	NM_001276362.1;XM_015285608.1;XM_015285616.1
1000238	TSS	CUFF.1157	NC_006088.4	58433073	58433111	+	CUFF.1157.2	0.970033	1212	XM_416360.4
1000239	TSS	CUFF.1157	NC_006088.4	58439166	58439538	+	CUFF.1157.3	0.437659	1157	XM_416360.4
1000240	TTS	CUFF.1157	NC_006088.4	58447122	58447172	+	CUFF.1157.2	0.970033	1212	XM_416360.4
1000241	AE	CUFF.1157	NC_006088.4	58442481	58442611	+	CUFF.1157.2	0.970033	1212	XM_416360.4
1000242	AE	CUFF.1157	NC_006088.4	58442379	58442611	+	CUFF.1157.3	0.437659	1157	XM_416360.4
1000243	TSS	CUFF.1159	NC_006088.4	58462335	58462461	-	CUFF.1159.1	28.0361	585	NM_001302133.1
1000244	TTS	CUFF.1159	NC_006088.4	58456320	58456723	-	CUFF.1159.1	28.0361	585	NM_001302133.1
1000245	TSS	CUFF.116	NC_006088.4	4248193	4248357	-	CUFF.116.2	2.20204	6225	XM_004937483.2;XM_417297.5
1000246	TTS	CUFF.116	NC_006088.4	4229584	4234647	-	CUFF.116.1	1.00484	6494	NM_001130741.1;XM_004937483.2;XM_417297.5
1000247	TSS	CUFF.1162	NC_006088.4	57408070	57408219	+	CUFF.1162.1	2.41373	8182	XM_004937877.2;XM_416356.5
1000248	TTS	CUFF.1162	NC_006088.4	57480269	57486921	+	CUFF.1162.1	2.41373	8182	XM_004937877.2;XM_416356.5
1000249	TSS	CUFF.1164	NC_006088.4	57058414	57058495	-	CUFF.1164.3	7.12936	2580	NM_205302.1;XM_015284526.1;XM_015284532.1;XM_015284536.1
1000250	TTS	CUFF.1164	NC_006088.4	56975900	56983623	-	CUFF.1164.1	3.68509	9949	XM_015284526.1;XM_015284532.1;XM_015284536.1;XM_015284541.1
1000251	TTS	CUFF.1164	NC_006088.4	57011368	57011982	-	CUFF.1164.3	7.12936	2580	NM_205302.1;XM_015284526.1;XM_015284532.1;XM_015284536.1;XM_015284541.1
1000252	TSS	CUFF.1165	NC_006088.4	58896284	58896494	+	CUFF.1165.1	0.319833	1638	XM_416362.5
1000253	TTS	CUFF.1165	NC_006088.4	58920127	58920919	+	CUFF.1165.2	0.635792	981	XM_416362.5
1000254	TSS	CUFF.1169	NC_006088.4	58388170	58388439	+	CUFF.1169.1	14.9327	1483	XM_001235203.4
1000255	TTS	CUFF.1169	NC_006088.4	58415158	58415278	+	CUFF.1169.2	12.8165	492	XM_001235203.4
1000256	TSS	CUFF.1170	NC_006088.4	58697331	58697646	+	CUFF.1170.1	3.33796	2303	XM_004937879.2;XM_416361.5
1000257	TSS	CUFF.1170	NC_006088.4	58710572	58715387	+	CUFF.1170.2	1.82298	6067	XM_004937879.2;XM_416361.5
1000258	TSS	CUFF.1170	NC_006088.4	58725402	58725630	+	CUFF.1170.3	6.18693	1172	XM_004937879.2;XM_416361.5
1000259	TTS	CUFF.1170	NC_006088.4	58729322	58729962	+	CUFF.1170.1	3.33796	2303	XM_004937879.2;XM_416361.5
1000260	SKIP_ON	CUFF.1170	NC_006088.4	58718066	58718252	+	CUFF.1170.2	1.82298	6067	XM_004937879.2;XM_416361.5
1000261	SKIP_OFF	CUFF.1170	NC_006088.4	58718066	58718252	+	CUFF.1170.1	3.33796	2303	XM_004937879.2;XM_416361.5
1000262	TSS	CUFF.1171	NC_006088.4	58262125	58262394	+	CUFF.1171.1	73.3234	3695	NM_204886.2
1000263	TTS	CUFF.1171	NC_006088.4	58296541	58299767	+	CUFF.1171.1	73.3234	3695	NM_204886.2
1000264	TSS	CUFF.1172	NC_006088.4	59478501	59478587	-	CUFF.1172.1	2.62318	534	XM_004937893.2;XM_015287126.1;XM_015287137.1;XM_416369.4
1000265	TTS	CUFF.1172	NC_006088.4	59476691	59477137	-	CUFF.1172.1	2.62318	534	XM_004937893.2;XM_015287126.1;XM_015287137.1;XM_416369.4
1000266	TSS	CUFF.1176	NC_006088.4	59561505	59561559	+	CUFF.1176.1	0.937998	973	XM_001235264.4;XM_004937901.2;XM_015287068.1;XM_015287073.1
1000267	TTS	CUFF.1176	NC_006088.4	59569421	59569569	+	CUFF.1176.1	0.937998	973	XM_001235264.4;XM_004937901.2;XM_015287068.1;XM_015287073.1
1000268	TSS	CUFF.1178	NC_006088.4	51802895	51803021	+	CUFF.1178.1	132.723	5967	NM_205477.1
1000269	TTS	CUFF.1178	NC_006088.4	51869795	51869849	+	CUFF.1178.1	132.723	5967	NM_205477.1
1000270	TSS	CUFF.1181	NC_006088.4	59579306	59579385	+	CUFF.1181.1	1.0075	2028	XM_001235264.4;XM_004937901.2;XM_015287068.1;XM_015287073.1
1000271	TTS	CUFF.1181	NC_006088.4	59600361	59600773	+	CUFF.1181.1	1.0075	2028	XM_001235264.4;XM_004937901.2;XM_015287068.1;XM_015287073.1
1000272	TSS	CUFF.1184	NC_006088.4	59452474	59452598	+	CUFF.1184.1	0.723141	3122	XM_015287094.1;XM_015287097.1;XM_015287103.1;XM_015287105.1;XM_416368.4
1000273	TSS	CUFF.1184	NC_006088.4	59457070	59457504	+	CUFF.1184.2	0.298087	3432	XM_004937900.2;XM_015287094.1;XM_015287097.1;XM_015287103.1;XM_015287105.1;XM_015287111.1;XM_416368.4
1000274	TSS	CUFF.1184	NC_006088.4	59464977	59465025	+	CUFF.1184.3	0.831577	2768	XM_004937900.2;XM_015287094.1;XM_015287097.1;XM_015287103.1;XM_015287105.1;XM_015287111.1;XM_416368.4
1000275	TTS	CUFF.1184	NC_006088.4	59473055	59475386	+	CUFF.1184.1	0.723141	3122	XM_004937900.2;XM_015287094.1;XM_015287097.1;XM_015287103.1;XM_015287105.1;XM_015287111.1;XM_416368.4
1000276	TSS	CUFF.1185	NC_006088.4	59391254	59392364	-	CUFF.1185.1	0.647756	7651	XM_015287145.1;XM_015287153.1;XM_416367.5
1000277	TSS	CUFF.1185	NC_006088.4	59407752	59407840	-	CUFF.1185.2	6.31215	6629	XM_015287145.1;XM_015287153.1;XM_416367.5
1000278	TTS	CUFF.1185	NC_006088.4	59379576	59380632	-	CUFF.1185.1	0.647756	7651	XM_015287145.1;XM_015287153.1;XM_015287164.1;XM_416367.5
1000279	TSS	CUFF.1188	NC_006088.4	59163848	59163882	-	CUFF.1188.1	0.481915	3416	XM_004937883.2;XM_004937884.2;XM_004937885.2;XM_004937888.2;XM_004937892.2;XM_015287190.1;XM_425492.5
1000280	TSS	CUFF.1188	NC_006088.4	59150792	59151156	-	CUFF.1188.2	0.649846	3746	XM_004937883.2;XM_004937884.2;XM_004937885.2;XM_004937888.2;XM_004937892.2;XM_015287190.1;XM_425492.5
1000281	TTS	CUFF.1188	NC_006088.4	59141134	59144514	-	CUFF.1188.1	0.481915	3416	XM_004937883.2;XM_004937884.2;XM_004937885.2;XM_004937888.2;XM_004937892.2;XM_015287190.1;XM_425492.5
1000282	TSS	CUFF.1192	NC_006088.4	59651592	59652077	+	CUFF.1192.1	1.06503	4085	XM_015286145.1
1000283	TSS	CUFF.1192	NC_006088.4	59668923	59669247	+	CUFF.1192.2	0.66313	1387	XM_015286145.1
1000284	TTS	CUFF.1192	NC_006088.4	59681909	59682800	+	CUFF.1192.1	1.06503	4085	XM_015286145.1
1000285	TSS	CUFF.1196	NC_006088.4	59339298	59339515	-	CUFF.1196.1	1.24955	2247	XM_004937883.2;XM_004937884.2;XM_004937885.2;XM_004937888.2;XM_004937890.2;XM_004937892.2;XM_015287190.1;XM_425492.5
1000286	TTS	CUFF.1196	NC_006088.4	59171734	59171863	-	CUFF.1196.1	1.24955	2247	XM_004937883.2;XM_004937884.2;XM_004937885.2;XM_004937888.2;XM_004937890.2;XM_004937892.2;XM_015287190.1;XM_425492.5
1000287	TSS	CUFF.1197	NC_006088.4	58961041	58961274	+	CUFF.1197.1	1.19049	1713	XM_015287263.1
1000288	TTS	CUFF.1197	NC_006088.4	58965293	58966310	+	CUFF.1197.1	1.19049	1713	XM_015287263.1
1000289	AE	CUFF.1197	NC_006088.4	58964146	58964267	+	CUFF.1197.1	1.19049	1713	XM_015287263.1
1000290	AE	CUFF.1197	NC_006088.4	58964112	58964267	+	CUFF.1197.2	6.74625	1747	XM_015287263.1
1000291	TSS	CUFF.1198	NC_006088.4	59686678	59686828	+	CUFF.1198.1	4.7992	1396	XM_015287044.1;XM_015287054.1
1000292	TTS	CUFF.1198	NC_006088.4	59708257	59708364	+	CUFF.1198.1	4.7992	1396	XM_015287044.1;XM_015287054.1
1000293	TSS	CUFF.12	NC_006088.4	31533	31607	+	CUFF.12.1	8.04323	11356	XM_015290459.1;XM_015291011.1;XM_015291512.1
1000294	TTS	CUFF.12	NC_006088.4	67012	68772	+	CUFF.12.1	8.04323	11356	XM_015290459.1;XM_015291011.1;XM_015291512.1
1000295	TSS	CUFF.1201	NC_006088.4	59711421	59711507	+	CUFF.1201.1	6.77639	4449	XM_015287044.1;XM_015287054.1
1000296	TTS	CUFF.1201	NC_006088.4	59727830	59730582	+	CUFF.1201.1	6.77639	4449	XM_015287044.1;XM_015287054.1
1000297	TSS	CUFF.1202	NC_006088.4	59990746	59991220	+	CUFF.1202.1	1.5703	3077	XM_416375.5
1000298	TTS	CUFF.1202	NC_006088.4	60009554	60009845	+	CUFF.1202.1	1.5703	3077	XM_416375.5
1000299	TSS	CUFF.1203	NC_006088.4	60040799	60040844	-	CUFF.1203.1	0.838194	2877	NM_001006245.1;XM_015285743.1;XM_015285752.1
1000300	TSS	CUFF.1203	NC_006088.4	60049904	60049963	-	CUFF.1203.2	4.96525	2891	NM_001006245.1;XM_015285752.1
1000301	TTS	CUFF.1203	NC_006088.4	60009931	60011477	-	CUFF.1203.1	0.838194	2877	NM_001006245.1;XM_015285743.1;XM_015285752.1
1000302	TSS	CUFF.1208	NC_006088.4	59006340	59006558	-	CUFF.1208.1	12.6719	4833	NM_001079722.1;XM_015285664.1;XM_015285670.1;XM_015285677.1;XM_015285683.1;XM_015285686.1;XM_015285690.1
1000303	TTS	CUFF.1208	NC_006088.4	58969843	58972524	-	CUFF.1208.1	12.6719	4833	NM_001079722.1;XM_015285664.1;XM_015285670.1;XM_015285677.1;XM_015285683.1;XM_015285686.1;XM_015285690.1;XM_015285694.1;XM_015287263.1
1000304	TSS	CUFF.121	NC_006088.4	6259958	6260216	-	CUFF.121.1	15.5946	3990	XM_015297566.1;XM_015297600.1;XM_015297667.1
1000305	TTS	CUFF.121	NC_006088.4	6216930	6218154	-	CUFF.121.1	15.5946	3990	XM_015297566.1;XM_015297600.1;XM_015297667.1
1000306	TSS	CUFF.1210	NC_006088.4	60352827	60352925	+	CUFF.1210.1	1.49483	1783	XM_015286891.1;XM_416380.5
1000307	TTS	CUFF.1210	NC_006088.4	60361183	60362035	+	CUFF.1210.1	1.49483	1783	XM_015286891.1;XM_416380.5
1000308	TSS	CUFF.1211	NC_006088.4	59074566	59074649	-	CUFF.1211.2	3.56717	8114	XM_015287247.1;XM_015287254.1;XM_015287255.1
1000309	TSS	CUFF.1211	NC_006088.4	59072535	59072815	-	CUFF.1211.3	0.583538	8311	XM_015287247.1;XM_015287248.1;XM_015287254.1;XM_015287255.1
1000310	TTS	CUFF.1211	NC_006088.4	59016565	59022324	-	CUFF.1211.1	0.923703	6965	XM_015287247.1;XM_015287248.1;XM_015287254.1;XM_015287255.1
1000311	TSS	CUFF.1214	NC_006088.4	60475615	60475862	-	CUFF.1214.1	0.824229	1534	XM_015286843.1
1000312	TTS	CUFF.1214	NC_006088.4	60431949	60432817	-	CUFF.1214.1	0.824229	1534	XM_015286843.1
1000313	TSS	CUFF.1215	NC_006088.4	59771802	59771978	+	CUFF.1215.1	7.57691	1169	XM_015287026.1
1000314	TTS	CUFF.1215	NC_006088.4	59844684	59844868	+	CUFF.1215.1	7.57691	1169	XM_015287026.1
1000315	TSS	CUFF.1216	NC_006088.4	60251340	60251393	-	CUFF.1216.2	0.577857	5010	XM_015286905.1;XM_416378.5
1000316	TTS	CUFF.1216	NC_006088.4	60220518	60223789	-	CUFF.1216.1	0.718091	3820	XM_015286905.1;XM_416378.5
1000317	TSS	CUFF.1217	NC_006088.4	60617593	60617637	-	CUFF.1217.1	0.608301	1915	NM_001167758.1;NM_001167759.1;XM_015285770.1;XM_015285790.1
1000318	TSS	CUFF.1217	NC_006088.4	60615591	60615858	-	CUFF.1217.2	0.283543	2138	NM_001167758.1;NM_001167759.1;XM_015285770.1;XM_015285779.1;XM_015285790.1
1000318	TSS	CUFF.1217	NC_006088.4	60615591	60615858	-	CUFF.1217.3	0.751446	2141	NM_001167758.1;NM_001167759.1;XM_015285770.1;XM_015285779.1;XM_015285790.1
1000319	TTS	CUFF.1217	NC_006088.4	60605503	60606163	-	CUFF.1217.1	0.608301	1915	NM_001167758.1;NM_001167759.1;XM_015285770.1;XM_015285779.1;XM_015285790.1
1000320	TSS	CUFF.1218	NC_006088.4	60419824	60420838	+	CUFF.1218.1	4.34137	5341	XM_416381.5
1000321	TTS	CUFF.1218	NC_006088.4	60425987	60429505	+	CUFF.1218.1	4.34137	5341	XM_416381.5
1000322	TSS	CUFF.1219	NC_006088.4	60404937	60405042	+	CUFF.1219.1	1.13141	1119	XM_416381.5
1000323	TTS	CUFF.1219	NC_006088.4	60419330	60419407	+	CUFF.1219.1	1.13141	1119	XM_416381.5
1000324	AE	CUFF.1219	NC_006088.4	60412991	60413058	+	CUFF.1219.1	1.13141	1119	XM_416381.5
1000325	AE	CUFF.1219	NC_006088.4	60412755	60413058	+	CUFF.1219.2	0.469603	917	XM_416381.5
1000326	TSS	CUFF.1220	NC_006088.4	59859011	59859134	+	CUFF.1220.1	9.45678	6648	XM_015287026.1
1000327	TTS	CUFF.1220	NC_006088.4	59916883	59922151	+	CUFF.1220.1	9.45678	6648	XM_015287026.1
1000328	TSS	CUFF.1221	NC_006088.4	59618285	59618351	+	CUFF.1221.1	9.53385	3319	NM_001030766.1;XM_015285722.1;XM_015285729.1
1000329	TSS	CUFF.1221	NC_006088.4	59618361	59618434	+	CUFF.1221.3	1.63231	3326	NM_001030766.1;XM_015285722.1;XM_015285723.1;XM_015285729.1
1000328	TSS	CUFF.1221	NC_006088.4	59618293	59618351	+	CUFF.1221.2	4.07445	3314	NM_001030766.1;XM_015285722.1;XM_015285729.1
1000330	TTS	CUFF.1221	NC_006088.4	59631176	59633901	+	CUFF.1221.1	9.53385	3319	NM_001030766.1;XM_015285706.1;XM_015285712.1;XM_015285715.1;XM_015285722.1;XM_015285723.1;XM_015285725.1;XM_015285729.1
1000331	TSS	CUFF.1225	NC_006088.4	60344371	60344449	-	CUFF.1225.1	11.045	7704	XM_004937924.2;XM_416379.5
1000332	TTS	CUFF.1225	NC_006088.4	60298042	60301043	-	CUFF.1225.1	11.045	7704	XM_004937924.2;XM_416379.5
1000333	TSS	CUFF.1227	NC_006088.4	60973721	60973787	+	CUFF.1227.1	5.23729	2061	NM_001037269.1;XM_015285801.1
1000334	TTS	CUFF.1227	NC_006088.4	60988884	60990336	+	CUFF.1227.1	5.23729	2061	NM_001037269.1;XM_015285801.1
1000335	TSS	CUFF.1228	NC_006088.4	60957465	60957488	-	CUFF.1228.2	1.5995	2589	XM_015285801.1;XM_015286684.1
1000336	TTS	CUFF.1228	NC_006088.4	60954772	60957336	-	CUFF.1228.2	1.5995	2589	XM_015285801.1;XM_015286684.1
1000337	TSS	CUFF.123	NC_006088.4	6271620	6271679	-	CUFF.123.1	8.70362	1086	XM_015297566.1
1000338	TTS	CUFF.123	NC_006088.4	6264443	6265088	-	CUFF.123.1	8.70362	1086	XM_015297566.1;XM_015297600.1;XM_015297667.1
1000339	TSS	CUFF.1234	NC_006088.4	61216529	61216693	-	CUFF.1234.2	2.62975	1612	XM_004937947.2;XM_015286441.1;XM_015286450.1;XM_015286459.1;XM_015286464.1;XM_015286473.1;XM_015286478.1;XM_015286485.1;XM_015286492.1;XM_015286498.1;XM_015286507.1;XM_015286510.1;XM_015286516.1;XM_015286520.1;XM_015286524.1;XM_015286529.1;XM_015286536.1;XM_015286558.1;XM_015286569.1;XM_015286578.1;XM_015286581.1;XM_015286584.1;XM_015286591.1;XM_015286598.1;XM_015286607.1;XM_015286615.1;XM_015286…
1000340	TTS	CUFF.1234	NC_006088.4	61178453	61178561	-	CUFF.1234.1	2.0351	1221	XM_004937947.2
1000341	TSS	CUFF.1235	NC_006088.4	61755041	61755142	+	CUFF.1235.1	0.701732	4541	NM_001130739.1
1000342	TSS	CUFF.1235	NC_006088.4	61826551	61827122	+	CUFF.1235.3	0.359668	4267	NM_001130739.1
1000341	TSS	CUFF.1235	NC_006088.4	61755041	61755142	+	CUFF.1235.2	0.358064	4264	NM_001130739.1
1000343	TTS	CUFF.1235	NC_006088.4	61846968	61847248	+	CUFF.1235.1	0.701732	4541	NM_001130739.1
1000344	TSS	CUFF.1236	NC_006088.4	61721015	61721079	-	CUFF.1236.2	2.49602	4810	XM_004937949.2;XM_015286418.1
1000345	TTS	CUFF.1236	NC_006088.4	61713002	61717141	-	CUFF.1236.1	0.985837	4748	XM_004937949.2;XM_015286418.1
1000346	TSS	CUFF.1238	NC_006088.4	61743354	61743374	-	CUFF.1238.1	1.2919	4472	NM_001030767.2;XM_015285830.1;XM_015285839.1
1000347	TSS	CUFF.1238	NC_006088.4	61744046	61744156	-	CUFF.1238.2	2.57323	4562	NM_001030767.2;XM_015285839.1
1000348	TTS	CUFF.1238	NC_006088.4	61725327	61728328	-	CUFF.1238.1	1.2919	4472	XM_015285830.1;XM_015285839.1
1000349	TSS	CUFF.1239	NC_006088.4	61869659	61870159	-	CUFF.1239.2	15.6764	1713	NM_001006246.2
1000350	TTS	CUFF.1239	NC_006088.4	61860165	61860791	-	CUFF.1239.1	14.5258	897	NM_001006246.2
1000351	TSS	CUFF.124	NC_006088.4	5739543	5739609	+	CUFF.124.1	0.828248	6416
1000352	TSS	CUFF.124	NC_006088.4	5847634	5847809	+	CUFF.124.2	2.78323	6513	NM_204260.2
1000353	TTS	CUFF.124	NC_006088.4	5974193	5979011	+	CUFF.124.1	0.828248	6416	NM_204260.2
1000354	AE	CUFF.124	NC_006088.4	5957568	5957699	+	CUFF.124.1	0.828248	6416	NM_204260.2
1000355	AE	CUFF.124	NC_006088.4	5957568	5957687	+	CUFF.124.2	2.78323	6513	NM_204260.2
1000355	AE	CUFF.124	NC_006088.4	5957568	5957687	+	CUFF.124.2	2.78323	6513	NM_204260.2
1000354	AE	CUFF.124	NC_006088.4	5957568	5957699	+	CUFF.124.3	1.01804	6409	NM_204260.2
1000356	TSS	CUFF.1240	NC_006088.4	62114686	62114751	+	CUFF.1240.1	6.37403	2523	XM_004937957.2;XM_015286291.1;XM_416396.4
1000357	TTS	CUFF.1240	NC_006088.4	62117947	62119942	+	CUFF.1240.1	6.37403	2523	XM_004937957.2;XM_015286291.1;XM_416396.4
1000358	SKIP_ON	CUFF.1240	NC_006088.4	62115057	62115200	+	CUFF.1240.2	2.97209	2623	XM_004937957.2;XM_015286291.1;XM_416396.4
1000359	SKIP_OFF	CUFF.1240	NC_006088.4	62115057	62115200	+	CUFF.1240.1	6.37403	2523	XM_004937957.2;XM_015286291.1;XM_416396.4
1000360	TSS	CUFF.1242	NC_006088.4	62141549	62141674	+	CUFF.1242.1	18.7055	2597	XM_004937958.2;XM_004937959.2;XM_416398.4
1000361	TTS	CUFF.1242	NC_006088.4	62154123	62155480	+	CUFF.1242.1	18.7055	2597	XM_004937958.2;XM_004937959.2;XM_416398.4
1000362	TSS	CUFF.1243	NC_006088.4	61686031	61686040	+	CUFF.1243.1	6.76507	6053	XM_015286427.1
1000363	TSS	CUFF.1243	NC_006088.4	61696297	61696743	+	CUFF.1243.2	10.3993	4765	XM_015286427.1;XM_015286437.1
1000364	TTS	CUFF.1243	NC_006088.4	61697358	61701675	+	CUFF.1243.1	6.76507	6053	XM_015286427.1;XM_015286437.1
1000365	TSS	CUFF.1244	NC_006088.4	60997502	60997560	+	CUFF.1244.1	20.7395	3893	NM_001007854.1;XM_015285821.1
1000366	TTS	CUFF.1244	NC_006088.4	61037133	61039869	+	CUFF.1244.1	20.7395	3893	NM_001007854.1;XM_015285809.1;XM_015285812.1;XM_015285816.1;XM_015285821.1;XM_015286135.1
1000367	TSS	CUFF.1247	NC_006088.4	61870530	61870576	+	CUFF.1247.1	12.5816	7212	XM_004937951.2;XM_015286377.1;XM_416394.5
1000368	TTS	CUFF.1247	NC_006088.4	61906925	61913420	+	CUFF.1247.1	12.5816	7212	XM_015286371.1;XM_416394.5
1000369	TSS	CUFF.1248	NC_006088.4	60617805	60617837	+	CUFF.1248.1	2.9462	10215	XM_015286761.1
1000370	TSS	CUFF.1248	NC_006088.4	60617976	60618005	+	CUFF.1248.2	3.07035	10212	XM_015286758.1;XM_015286761.1;XM_015286777.1;XM_015286786.1;XM_015286793.1;XM_015286800.1;XM_015286806.1;XM_015286810.1;XM_015286820.1;XM_015286826.1
1000371	TTS	CUFF.1248	NC_006088.4	60904306	60911106	+	CUFF.1248.1	2.9462	10215	XM_004937931.2;XM_015286758.1;XM_015286761.1;XM_015286777.1;XM_015286786.1;XM_015286793.1;XM_015286800.1;XM_015286806.1
1000372	TSS	CUFF.125	NC_006088.4	3092421	3092539	+	CUFF.125.1	7.34883	5072	NM_001271894.1;XM_015289480.1;XM_015289512.1;XM_015289559.1
1000373	TTS	CUFF.125	NC_006088.4	3129668	3133142	+	CUFF.125.1	7.34883	5072	NM_001271894.1;XM_015289480.1;XM_015289512.1;XM_015289559.1
1000374	TTS	CUFF.125	NC_006088.4	3129665	3133142	+	CUFF.125.2	10.6812	5075	NM_001271894.1;XM_015289480.1;XM_015289512.1;XM_015289559.1
1000374	TTS	CUFF.125	NC_006088.4	3129665	3133142	+	CUFF.125.4	6.57548	5132	NM_001271894.1;XM_015289480.1;XM_015289512.1;XM_015289559.1
1000373	TTS	CUFF.125	NC_006088.4	3129668	3133142	+	CUFF.125.3	29.12	5129	NM_001271894.1;XM_015289480.1;XM_015289512.1;XM_015289559.1
1000375	SKIP_ON	CUFF.125	NC_006088.4	3128351	3128407	+	CUFF.125.3	29.12	5129	NM_001271894.1;XM_015289480.1;XM_015289512.1;XM_015289559.1
1000376	SKIP_OFF	CUFF.125	NC_006088.4	3128351	3128407	+	CUFF.125.1	7.34883	5072	NM_001271894.1;XM_015289480.1;XM_015289512.1;XM_015289559.1
1000377	XSKIP_ON	CUFF.125	NC_006088.4	3128351	3128407	+	CUFF.125.4	6.57548	5132	NM_001271894.1;XM_015289480.1;XM_015289512.1;XM_015289559.1
1000378	XSKIP_OFF	CUFF.125	NC_006088.4	3128351	3128407	+	CUFF.125.1	7.34883	5072	NM_001271894.1;XM_015289480.1;XM_015289512.1;XM_015289559.1
1000379	XSKIP_ON	CUFF.125	NC_006088.4	3128351	3128407	+	CUFF.125.3	29.12	5129	NM_001271894.1;XM_015289480.1;XM_015289512.1;XM_015289559.1
1000380	XSKIP_OFF	CUFF.125	NC_006088.4	3128351	3128407	+	CUFF.125.2	10.6812	5075	NM_001271894.1;XM_015289480.1;XM_015289512.1;XM_015289559.1
1000381	SKIP_ON	CUFF.125	NC_006088.4	3128351	3128407	+	CUFF.125.4	6.57548	5132	NM_001271894.1;XM_015289480.1;XM_015289512.1;XM_015289559.1
1000382	SKIP_OFF	CUFF.125	NC_006088.4	3128351	3128407	+	CUFF.125.2	10.6812	5075	NM_001271894.1;XM_015289480.1;XM_015289512.1;XM_015289559.1
1000383	TSS	CUFF.1250	NC_006088.4	61932200	61932266	-	CUFF.1250.1	16.7538	941	NM_204552.2
1000384	TTS	CUFF.1250	NC_006088.4	61914131	61914376	-	CUFF.1250.1	16.7538	941	NM_204552.2;XM_015284410.1;XM_015284413.1
1000385	TSS	CUFF.1251	NC_006088.4	62239837	62239963	+	CUFF.1251.1	10.5419	4019	NM_001030768.1;XM_015285872.1;XM_015285880.1;XM_015285888.1;XM_015285897.1;XM_015285901.1
1000386	TTS	CUFF.1251	NC_006088.4	62255237	62258380	+	CUFF.1251.1	10.5419	4019	NM_001030768.1;XM_015285872.1;XM_015285880.1;XM_015285888.1;XM_015285897.1;XM_015285901.1
1000387	TSS	CUFF.1252	NC_006088.4	62340869	62341186	+	CUFF.1252.1	17.2918	363
1000388	TTS	CUFF.1252	NC_006088.4	62410273	62410317	+	CUFF.1252.1	17.2918	363
1000389	TSS	CUFF.1253	NC_006088.4	60503913	60504684	+	CUFF.1253.1	4.83687	9343	XM_015286692.1;XM_015286695.1;XM_015286704.1;XM_015286715.1;XM_015286721.1;XM_015286729.1;XM_015286737.1;XM_015286744.1;XM_015286751.1
1000390	TSS	CUFF.1253	NC_006088.4	60586054	60586849	+	CUFF.1253.4	7.87511	5137	XM_015286692.1;XM_015286695.1;XM_015286704.1;XM_015286715.1;XM_015286721.1;XM_015286729.1;XM_015286737.1;XM_015286744.1;XM_015286751.1
1000389	TSS	CUFF.1253	NC_006088.4	60503913	60504684	+	CUFF.1253.2	6.04109	9733	XM_015286692.1;XM_015286695.1;XM_015286704.1;XM_015286715.1;XM_015286721.1;XM_015286729.1;XM_015286737.1;XM_015286744.1;XM_015286751.1
1000389	TSS	CUFF.1253	NC_006088.4	60503913	60504684	+	CUFF.1253.3	4.93711	9259	XM_015286692.1;XM_015286695.1;XM_015286704.1;XM_015286715.1;XM_015286721.1;XM_015286729.1;XM_015286737.1;XM_015286744.1;XM_015286751.1
1000391	TTS	CUFF.1253	NC_006088.4	60600693	60603659	+	CUFF.1253.1	4.83687	9343	XM_015285770.1;XM_015285779.1;XM_015285790.1;XM_015286692.1;XM_015286695.1;XM_015286704.1;XM_015286715.1;XM_015286721.1;XM_015286729.1;XM_015286737.1;XM_015286744.1;XM_015286751.1
1000392	SKIP_ON	CUFF.1253	NC_006088.4	60571254	60571727	+	CUFF.1253.2	6.04109	9733	XM_015286692.1;XM_015286695.1;XM_015286704.1;XM_015286715.1;XM_015286721.1;XM_015286729.1;XM_015286737.1;XM_015286744.1;XM_015286751.1
1000393	SKIP_OFF	CUFF.1253	NC_006088.4	60571254	60571727	+	CUFF.1253.1	4.83687	9343	XM_015286692.1;XM_015286695.1;XM_015286704.1;XM_015286715.1;XM_015286721.1;XM_015286729.1;XM_015286737.1;XM_015286744.1;XM_015286751.1
1000394	SKIP_ON	CUFF.1253	NC_006088.4	60583319	60583402	+	CUFF.1253.1	4.83687	9343	XM_015286692.1;XM_015286695.1;XM_015286704.1;XM_015286715.1;XM_015286721.1;XM_015286729.1;XM_015286737.1;XM_015286744.1;XM_015286751.1
1000395	SKIP_OFF	CUFF.1253	NC_006088.4	60583319	60583402	+	CUFF.1253.2	6.04109	9733	XM_015286692.1;XM_015286695.1;XM_015286704.1;XM_015286715.1;XM_015286721.1;XM_015286729.1;XM_015286737.1;XM_015286744.1;XM_015286751.1
1000394	SKIP_ON	CUFF.1253	NC_006088.4	60583319	60583402	+	CUFF.1253.1	4.83687	9343	XM_015286692.1;XM_015286695.1;XM_015286704.1;XM_015286715.1;XM_015286721.1;XM_015286729.1;XM_015286737.1;XM_015286744.1;XM_015286751.1
1000395	SKIP_OFF	CUFF.1253	NC_006088.4	60583319	60583402	+	CUFF.1253.3	4.93711	9259	XM_015286692.1;XM_015286695.1;XM_015286704.1;XM_015286715.1;XM_015286721.1;XM_015286729.1;XM_015286737.1;XM_015286744.1;XM_015286751.1
1000392	SKIP_ON	CUFF.1253	NC_006088.4	60571254	60571727	+	CUFF.1253.2	6.04109	9733	XM_015286692.1;XM_015286695.1;XM_015286704.1;XM_015286715.1;XM_015286721.1;XM_015286729.1;XM_015286737.1;XM_015286744.1;XM_015286751.1
1000393	SKIP_OFF	CUFF.1253	NC_006088.4	60571254	60571727	+	CUFF.1253.3	4.93711	9259	XM_015286692.1;XM_015286695.1;XM_015286704.1;XM_015286715.1;XM_015286721.1;XM_015286729.1;XM_015286737.1;XM_015286744.1;XM_015286751.1
1000396	TSS	CUFF.1258	NC_006088.4	61244753	61245096	+	CUFF.1258.1	0.693215	1751	XM_015286441.1;XM_015286450.1;XM_015286459.1;XM_015286464.1;XM_015286473.1;XM_015286478.1;XM_015286485.1;XM_015286492.1;XM_015286498.1;XM_015286507.1;XM_015286510.1;XM_015286516.1;XM_015286520.1;XM_015286524.1;XM_015286529.1;XM_015286536.1;XM_015286547.1;XM_015286558.1;XM_015286569.1;XM_015286578.1;XM_015286581.1;XM_015286584.1;XM_015286591.1;XM_015286598.1;XM_015286607.1;XM_015286615.1;XM_015286…
1000397	TTS	CUFF.1258	NC_006088.4	61555560	61555622	+	CUFF.1258.1	0.693215	1751	XM_015286441.1;XM_015286450.1;XM_015286459.1;XM_015286464.1;XM_015286473.1;XM_015286478.1;XM_015286485.1;XM_015286492.1;XM_015286498.1;XM_015286507.1;XM_015286510.1;XM_015286516.1;XM_015286520.1;XM_015286524.1;XM_015286529.1;XM_015286536.1;XM_015286547.1;XM_015286558.1;XM_015286569.1;XM_015286578.1;XM_015286581.1;XM_015286584.1;XM_015286591.1;XM_015286598.1;XM_015286607.1;XM_015286615.1;XM_015286…
1000398	TSS	CUFF.1259	NC_006088.4	61662316	61662664	+	CUFF.1259.1	1.24409	7696	XM_015286441.1;XM_015286450.1;XM_015286459.1;XM_015286464.1;XM_015286473.1;XM_015286478.1;XM_015286485.1;XM_015286492.1;XM_015286498.1;XM_015286507.1;XM_015286510.1;XM_015286516.1;XM_015286520.1;XM_015286524.1;XM_015286529.1;XM_015286536.1;XM_015286547.1;XM_015286558.1;XM_015286569.1;XM_015286578.1;XM_015286581.1;XM_015286584.1;XM_015286591.1;XM_015286598.1;XM_015286607.1;XM_015286615.1;XM_015286…
1000399	TTS	CUFF.1259	NC_006088.4	61671608	61678283	+	CUFF.1259.1	1.24409	7696	XM_015286441.1;XM_015286450.1;XM_015286459.1;XM_015286464.1;XM_015286473.1;XM_015286478.1;XM_015286485.1;XM_015286492.1;XM_015286498.1;XM_015286507.1;XM_015286510.1;XM_015286516.1;XM_015286520.1;XM_015286524.1;XM_015286529.1;XM_015286536.1;XM_015286547.1;XM_015286558.1;XM_015286569.1;XM_015286578.1;XM_015286581.1;XM_015286584.1;XM_015286591.1;XM_015286598.1;XM_015286607.1;XM_015286615.1;XM_015286…
1000400	MSKIP_ON	CUFF.1259	NC_006088.4	61663553	61665026	+	CUFF.1259.2	5.47398	8081	XM_015286441.1;XM_015286450.1;XM_015286459.1;XM_015286464.1;XM_015286473.1;XM_015286478.1;XM_015286485.1;XM_015286492.1;XM_015286498.1;XM_015286507.1;XM_015286510.1;XM_015286516.1;XM_015286520.1;XM_015286524.1;XM_015286529.1;XM_015286536.1;XM_015286547.1;XM_015286558.1;XM_015286569.1;XM_015286578.1;XM_015286581.1;XM_015286584.1;XM_015286591.1;XM_015286598.1;XM_015286607.1;XM_015286615.1;XM_015286…
1000401	MSKIP_OFF	CUFF.1259	NC_006088.4	61663553	61665026	+	CUFF.1259.1	1.24409	7696	XM_015286441.1;XM_015286450.1;XM_015286459.1;XM_015286464.1;XM_015286473.1;XM_015286478.1;XM_015286485.1;XM_015286492.1;XM_015286498.1;XM_015286507.1;XM_015286510.1;XM_015286516.1;XM_015286520.1;XM_015286524.1;XM_015286529.1;XM_015286536.1;XM_015286547.1;XM_015286558.1;XM_015286569.1;XM_015286578.1;XM_015286581.1;XM_015286584.1;XM_015286591.1;XM_015286598.1;XM_015286607.1;XM_015286615.1;XM_015286…
1000402	TSS	CUFF.126	NC_006088.4	4248402	4248490	+	CUFF.126.1	89.2021	1094	NM_001278096.1;NM_001278097.1;XM_015293766.1
1000403	TTS	CUFF.126	NC_006088.4	4255072	4255204	+	CUFF.126.1	89.2021	1094	NM_001278096.1;NM_001278097.1;XM_015293766.1
1000404	TSS	CUFF.1260	NC_006088.4	62504404	62504523	-	CUFF.1260.1	30.785	1369	NM_204629.2
1000405	TTS	CUFF.1260	NC_006088.4	62496498	62496904	-	CUFF.1260.1	30.785	1369	NM_204629.2
1000406	TSS	CUFF.1261	NC_006088.4	61566167	61566327	+	CUFF.1261.1	2.68291	1019	XM_015286441.1;XM_015286450.1;XM_015286459.1;XM_015286464.1;XM_015286473.1;XM_015286478.1;XM_015286485.1;XM_015286492.1;XM_015286498.1;XM_015286507.1;XM_015286510.1;XM_015286516.1;XM_015286520.1;XM_015286524.1;XM_015286529.1;XM_015286536.1;XM_015286547.1;XM_015286558.1;XM_015286569.1;XM_015286578.1;XM_015286581.1;XM_015286584.1;XM_015286591.1;XM_015286598.1;XM_015286607.1;XM_015286615.1;XM_015286…
1000407	TTS	CUFF.1261	NC_006088.4	61579644	61579710	+	CUFF.1261.1	2.68291	1019	XM_015286441.1;XM_015286450.1;XM_015286459.1;XM_015286464.1;XM_015286473.1;XM_015286478.1;XM_015286485.1;XM_015286492.1;XM_015286498.1;XM_015286507.1;XM_015286510.1;XM_015286516.1;XM_015286520.1;XM_015286524.1;XM_015286529.1;XM_015286536.1;XM_015286547.1;XM_015286558.1;XM_015286569.1;XM_015286578.1;XM_015286581.1;XM_015286584.1;XM_015286591.1;XM_015286598.1;XM_015286607.1;XM_015286615.1;XM_015286…
1000408	TSS	CUFF.1262	NC_006088.4	61586501	61586635	+	CUFF.1262.1	1.34982	2431	XM_015286441.1;XM_015286450.1;XM_015286459.1;XM_015286464.1;XM_015286473.1;XM_015286478.1;XM_015286485.1;XM_015286492.1;XM_015286498.1;XM_015286507.1;XM_015286510.1;XM_015286516.1;XM_015286520.1;XM_015286524.1;XM_015286529.1;XM_015286536.1;XM_015286547.1;XM_015286558.1;XM_015286569.1;XM_015286578.1;XM_015286581.1;XM_015286584.1;XM_015286591.1;XM_015286598.1;XM_015286607.1;XM_015286615.1;XM_015286…
1000409	TSS	CUFF.1262	NC_006088.4	61645025	61645454	+	CUFF.1262.3	2.06768	1335	XM_015286441.1;XM_015286450.1;XM_015286459.1;XM_015286464.1;XM_015286473.1;XM_015286478.1;XM_015286485.1;XM_015286492.1;XM_015286498.1;XM_015286507.1;XM_015286510.1;XM_015286516.1;XM_015286520.1;XM_015286524.1;XM_015286529.1;XM_015286536.1;XM_015286547.1;XM_015286558.1;XM_015286569.1;XM_015286578.1;XM_015286581.1;XM_015286584.1;XM_015286591.1;XM_015286598.1;XM_015286607.1;XM_015286615.1;XM_015286…
1000410	TSS	CUFF.1262	NC_006088.4	61591843	61591884	+	CUFF.1262.2	2.58871	2183	XM_015286441.1;XM_015286450.1;XM_015286459.1;XM_015286464.1;XM_015286473.1;XM_015286478.1;XM_015286485.1;XM_015286492.1;XM_015286498.1;XM_015286507.1;XM_015286510.1;XM_015286516.1;XM_015286520.1;XM_015286524.1;XM_015286529.1;XM_015286536.1;XM_015286547.1;XM_015286558.1;XM_015286569.1;XM_015286578.1;XM_015286581.1;XM_015286584.1;XM_015286591.1;XM_015286598.1;XM_015286607.1;XM_015286615.1;XM_015286…
1000411	TTS	CUFF.1262	NC_006088.4	61661151	61661173	+	CUFF.1262.3	2.06768	1335	XM_015286441.1;XM_015286450.1;XM_015286459.1;XM_015286464.1;XM_015286473.1;XM_015286478.1;XM_015286485.1;XM_015286492.1;XM_015286498.1;XM_015286507.1;XM_015286510.1;XM_015286516.1;XM_015286520.1;XM_015286524.1;XM_015286529.1;XM_015286536.1;XM_015286547.1;XM_015286558.1;XM_015286569.1;XM_015286578.1;XM_015286581.1;XM_015286584.1;XM_015286591.1;XM_015286598.1;XM_015286607.1;XM_015286615.1;XM_015286…
1000412	SKIP_ON	CUFF.1262	NC_006088.4	61642170	61642202	+	CUFF.1262.2	2.58871	2183	XM_015286441.1;XM_015286450.1;XM_015286459.1;XM_015286464.1;XM_015286473.1;XM_015286478.1;XM_015286485.1;XM_015286492.1;XM_015286498.1;XM_015286507.1;XM_015286510.1;XM_015286516.1;XM_015286520.1;XM_015286524.1;XM_015286529.1;XM_015286536.1;XM_015286547.1;XM_015286558.1;XM_015286569.1;XM_015286578.1;XM_015286581.1;XM_015286584.1;XM_015286591.1;XM_015286598.1;XM_015286607.1;XM_015286615.1;XM_015286…
1000413	SKIP_OFF	CUFF.1262	NC_006088.4	61642170	61642202	+	CUFF.1262.1	1.34982	2431	XM_015286441.1;XM_015286450.1;XM_015286459.1;XM_015286464.1;XM_015286473.1;XM_015286478.1;XM_015286485.1;XM_015286492.1;XM_015286498.1;XM_015286507.1;XM_015286510.1;XM_015286516.1;XM_015286520.1;XM_015286524.1;XM_015286529.1;XM_015286536.1;XM_015286547.1;XM_015286558.1;XM_015286569.1;XM_015286578.1;XM_015286581.1;XM_015286584.1;XM_015286591.1;XM_015286598.1;XM_015286607.1;XM_015286615.1;XM_015286…
1000414	TSS	CUFF.1266	NC_006088.4	63141056	63141116	+	CUFF.1266.1	7.77494	1522	NM_001006248.1
1000415	TSS	CUFF.1266	NC_006088.4	63147634	63147681	+	CUFF.1266.2	1.75367	1509	NM_001006248.1
1000416	TTS	CUFF.1266	NC_006088.4	63194286	63194877	+	CUFF.1266.1	7.77494	1522	NM_001006248.1
1000417	TSS	CUFF.1269	NC_006088.4	63130315	63130516	+	CUFF.1269.1	22.5029	1867	NM_001006247.2
1000418	TTS	CUFF.1269	NC_006088.4	63138510	63139295	+	CUFF.1269.1	22.5029	1867	NM_001006247.2
1000419	TSS	CUFF.127	NC_006088.4	6718710	6719168	+	CUFF.127.2	1.17393	2152	XM_015298315.1;XM_015298364.1;XM_015298406.1
1000420	TSS	CUFF.127	NC_006088.4	6723975	6724444	+	CUFF.127.3	0.352209	1476	XM_015298315.1;XM_015298364.1;XM_015298406.1
1000421	TTS	CUFF.127	NC_006088.4	6729378	6729453	+	CUFF.127.2	1.17393	2152	XM_015298315.1;XM_015298364.1;XM_015298406.1
1000422	TSS	CUFF.1271	NC_006088.4	64032223	64032276	+	CUFF.1271.1	0.844658	879	XM_015291997.1;XM_015292003.1;XM_416412.5
1000423	TTS	CUFF.1271	NC_006088.4	64037692	64037736	+	CUFF.1271.1	0.844658	879	XM_015291997.1;XM_015292003.1;XM_416412.5
1000424	TSS	CUFF.1272	NC_006088.4	64049277	64049375	+	CUFF.1272.1	1.14708	740	XM_015291997.1;XM_015292003.1;XM_416412.5
1000425	TTS	CUFF.1272	NC_006088.4	64086539	64086591	+	CUFF.1272.1	1.14708	740	XM_015291997.1;XM_015292003.1;XM_416412.5
1000426	TSS	CUFF.1273	NC_006088.4	63309157	63309238	+	CUFF.1273.1	10.3965	546	NM_001135550.1;XM_015290135.1;XM_015290146.1
1000427	TSS	CUFF.1273	NC_006088.4	63309598	63311989	+	CUFF.1273.4	2.2305	2699	NM_001135550.1;XM_015290135.1;XM_015290146.1
1000426	TSS	CUFF.1273	NC_006088.4	63309161	63309238	+	CUFF.1273.2	8.45912	545	NM_001135550.1;XM_015290135.1;XM_015290146.1
1000426	TSS	CUFF.1273	NC_006088.4	63309173	63309238	+	CUFF.1273.3	15.6133	521	NM_001135550.1;XM_015290135.1;XM_015290146.1
1000428	TTS	CUFF.1273	NC_006088.4	63315064	63315275	+	CUFF.1273.1	10.3965	546	NM_001135550.1;XM_015290135.1;XM_015290146.1
1000429	AE	CUFF.1273	NC_006088.4	63311830	63311989	+	CUFF.1273.2	8.45912	545	NM_001135550.1;XM_015290135.1;XM_015290146.1
1000430	AE	CUFF.1273	NC_006088.4	63311842	63311989	+	CUFF.1273.3	15.6133	521	NM_001135550.1;XM_015290135.1;XM_015290146.1
1000431	TSS	CUFF.1274	NC_006088.4	64148339	64148388	+	CUFF.1274.1	1.18712	1143	XM_015291997.1;XM_015292003.1;XM_416412.5
1000432	TTS	CUFF.1274	NC_006088.4	64188341	64188528	+	CUFF.1274.1	1.18712	1143	XM_015291997.1;XM_015292003.1;XM_416412.5
1000433	TSS	CUFF.1275	NC_006088.4	64189119	64189201	+	CUFF.1275.1	0.694616	1394	XM_015291997.1;XM_015292003.1;XM_416412.5
1000434	TTS	CUFF.1275	NC_006088.4	64232349	64233253	+	CUFF.1275.1	0.694616	1394	XM_015291997.1;XM_015292003.1;XM_416412.5
1000435	TSS	CUFF.1276	NC_006088.4	62025440	62025633	-	CUFF.1276.2	9.83241	4150	XM_015286311.1;XM_015286315.1;XM_015286320.1;XM_015286329.1;XM_015286332.1;XM_015286338.1;XM_015286341.1;XM_015286352.1
1000436	TTS	CUFF.1276	NC_006088.4	61939690	61939700	-	CUFF.1276.2	9.83241	4150	XM_015286311.1;XM_015286315.1;XM_015286320.1;XM_015286329.1;XM_015286332.1;XM_015286338.1;XM_015286341.1;XM_015286352.1
1000437	SKIP_ON	CUFF.1276	NC_006088.4	61958854	61958904	-	CUFF.1276.1	3.27438	3399	XM_015286311.1;XM_015286315.1;XM_015286320.1;XM_015286329.1;XM_015286332.1;XM_015286338.1;XM_015286341.1;XM_015286352.1
1000438	SKIP_OFF	CUFF.1276	NC_006088.4	61958854	61958904	-	CUFF.1276.2	9.83241	4150	XM_015286311.1;XM_015286315.1;XM_015286320.1;XM_015286329.1;XM_015286332.1;XM_015286338.1;XM_015286341.1;XM_015286352.1
1000439	TSS	CUFF.1280	NC_006088.4	62089741	62089818	-	CUFF.1280.1	6.4029	1874	XM_015286311.1;XM_015286315.1;XM_015286320.1;XM_015286329.1;XM_015286332.1;XM_015286338.1;XM_015286341.1;XM_015286352.1
1000440	TTS	CUFF.1280	NC_006088.4	62026370	62026510	-	CUFF.1280.1	6.4029	1874	XM_015286311.1;XM_015286315.1;XM_015286320.1;XM_015286329.1;XM_015286332.1;XM_015286338.1;XM_015286341.1;XM_015286352.1
1000441	TSS	CUFF.1281	NC_006088.4	62766913	62766978	-	CUFF.1281.1	11.4577	4874	XM_416404.5
1000442	TSS	CUFF.1281	NC_006088.4	62765866	62765919	-	CUFF.1281.2	5.25274	4862	XM_004937961.2;XM_015292067.1;XM_015292069.1;XM_416404.5
1000443	TTS	CUFF.1281	NC_006088.4	62659914	62664416	-	CUFF.1281.1	11.4577	4874	XM_004937961.2;XM_015292067.1;XM_015292069.1;XM_416404.5
1000444	TSS	CUFF.1282	NC_006088.4	63943185	63943283	-	CUFF.1282.2	2.51897	371	XM_416411.5
1000445	TTS	CUFF.1282	NC_006088.4	63941087	63941358	-	CUFF.1282.2	2.51897	371
1000446	TSS	CUFF.1284	NC_006088.4	63952848	63953053	-	CUFF.1284.2	9.88231	954	XM_015291997.1;XM_416411.5;XM_416412.5
1000447	TTS	CUFF.1284	NC_006088.4	63946267	63946339	-	CUFF.1284.1	5.21618	553	XM_416411.5
1000448	TTS	CUFF.1284	NC_006088.4	63946267	63946740	-	CUFF.1284.2	9.88231	954	XM_416411.5
1000449	TSS	CUFF.1288	NC_006088.4	64585878	64586275	+	CUFF.1288.1	1.73139	3289
1000450	TSS	CUFF.1288	NC_006088.4	64590153	64590283	+	CUFF.1288.2	1.75852	3089	XM_416415.5
1000450	TSS	CUFF.1288	NC_006088.4	64590153	64590283	+	CUFF.1288.3	4.62946	3022	XM_416415.5
1000451	TTS	CUFF.1288	NC_006088.4	64637306	64639386	+	CUFF.1288.1	1.73139	3289	XM_416415.5
1000452	SKIP_ON	CUFF.1288	NC_006088.4	64635992	64636058	+	CUFF.1288.2	1.75852	3089	XM_416415.5
1000453	SKIP_OFF	CUFF.1288	NC_006088.4	64635992	64636058	+	CUFF.1288.1	1.73139	3289	XM_416415.5
1000452	SKIP_ON	CUFF.1288	NC_006088.4	64635992	64636058	+	CUFF.1288.2	1.75852	3089	XM_416415.5
1000453	SKIP_OFF	CUFF.1288	NC_006088.4	64635992	64636058	+	CUFF.1288.3	4.62946	3022	XM_416415.5
1000454	TSS	CUFF.1290	NC_006088.4	63096265	63096348	-	CUFF.1290.2	10.1894	3556	XM_004937962.2;XM_004937963.2;XM_004937964.2;XM_416405.5
1000455	TTS	CUFF.1290	NC_006088.4	62966028	62967097	-	CUFF.1290.1	7.38705	3457	XM_004937962.2;XM_004937963.2;XM_004937964.2;XM_015292046.1;XM_015292051.1;XM_416405.5
1000456	AE	CUFF.1290	NC_006088.4	62989052	62989086	-	CUFF.1290.1	7.38705	3457	XM_004937962.2;XM_004937963.2;XM_004937964.2;XM_015292046.1;XM_015292051.1;XM_416405.5
1000457	AE	CUFF.1290	NC_006088.4	62988953	62989086	-	CUFF.1290.2	10.1894	3556	XM_004937962.2;XM_004937963.2;XM_004937964.2;XM_015292046.1;XM_015292051.1;XM_416405.5
1000458	TSS	CUFF.1292	NC_006088.4	64810016	64810154	+	CUFF.1292.2	0.868613	4022
1000459	TSS	CUFF.1292	NC_006088.4	64810904	64812527	+	CUFF.1292.3	0.66112	4004
1000460	TTS	CUFF.1292	NC_006088.4	64818402	64820527	+	CUFF.1292.2	0.868613	4022
1000461	SKIP_ON	CUFF.1292	NC_006088.4	64814867	64816226	+	CUFF.1292.2	0.868613	4022
1000462	SKIP_OFF	CUFF.1292	NC_006088.4	64814867	64816226	+	CUFF.1292.3	0.66112	4004
1000463	TSS	CUFF.1296	NC_006088.4	65351731	65351827	+	CUFF.1296.1	1.38475	1991	NM_001277276.1
1000464	TTS	CUFF.1296	NC_006088.4	65366182	65366902	+	CUFF.1296.1	1.38475	1991	NM_001277276.1
1000465	TSS	CUFF.1298	NC_006088.4	65390752	65390896	+	CUFF.1298.1	15.7253	2985	XM_015291781.1;XM_416423.5
1000466	TTS	CUFF.1298	NC_006088.4	65400795	65403281	+	CUFF.1298.1	15.7253	2985	XM_015291781.1;XM_416423.5
1000467	TSS	CUFF.1300	NC_006088.4	65379478	65379730	-	CUFF.1300.1	0.695954	4244	NM_204393.1;XM_015289975.1;XM_015289986.1
1000468	TSS	CUFF.1300	NC_006088.4	65377317	65377441	-	CUFF.1300.2	1.50389	3815	NM_204393.1;XM_015289975.1;XM_015289986.1
1000469	TSS	CUFF.1300	NC_006088.4	65390298	65390299	-	CUFF.1300.3	3.86791	1454	NM_204393.1;XM_015289975.1;XM_015289986.1
1000470	TTS	CUFF.1300	NC_006088.4	65368796	65371554	-	CUFF.1300.1	0.695954	4244	NM_204393.1;XM_015289975.1;XM_015289986.1
1000471	IR_ON	CUFF.1300	NC_006088.4	65376264	65376348	-	CUFF.1300.1	0.695954	4244	NM_204393.1;XM_015289975.1;XM_015289986.1
1000472	IR_OFF	CUFF.1300	NC_006088.4	65376264	65376348	-	CUFF.1300.3	3.86791	1454	NM_204393.1;XM_015289975.1;XM_015289986.1
1000471	IR_ON	CUFF.1300	NC_006088.4	65376264	65376348	-	CUFF.1300.2	1.50389	3815	NM_204393.1;XM_015289975.1;XM_015289986.1
1000472	IR_OFF	CUFF.1300	NC_006088.4	65376264	65376348	-	CUFF.1300.3	3.86791	1454	NM_204393.1;XM_015289975.1;XM_015289986.1
1000473	AE	CUFF.1300	NC_006088.4	65378264	65378397	-	CUFF.1300.1	0.695954	4244	NM_204393.1;XM_015289975.1;XM_015289986.1
1000474	AE	CUFF.1300	NC_006088.4	65378264	65378345	-	CUFF.1300.3	3.86791	1454	NM_204393.1;XM_015289975.1;XM_015289986.1
1000475	TSS	CUFF.1307	NC_006088.4	65596348	65596705	+	CUFF.1307.1	0.699741	3361
1000476	TTS	CUFF.1307	NC_006088.4	66226679	66227420	+	CUFF.1307.1	0.699741	3361	NM_001004385.1;XM_015290191.1;XM_015290196.1;XM_015290204.1;XM_015290209.1;XM_015290218.1;XM_015290224.1;XM_015290225.1;XM_015290226.1
1000477	AE	CUFF.1307	NC_006088.4	65974987	65975218	+	CUFF.1307.1	0.699741	3361	NM_001004385.1;XM_015290191.1;XM_015290196.1;XM_015290204.1;XM_015290209.1;XM_015290218.1;XM_015290224.1;XM_015290225.1;XM_015290226.1
1000478	AE	CUFF.1307	NC_006088.4	65974987	65975113	+	CUFF.1307.2	0.399231	3256	NM_001004385.1;XM_015290191.1;XM_015290196.1;XM_015290204.1;XM_015290209.1;XM_015290218.1;XM_015290224.1;XM_015290225.1;XM_015290226.1
1000479	AE	CUFF.1307	NC_006088.4	66200408	66200553	+	CUFF.1307.1	0.699741	3361	NM_001004385.1;XM_015290191.1;XM_015290196.1;XM_015290204.1;XM_015290209.1;XM_015290218.1;XM_015290224.1;XM_015290225.1;XM_015290226.1
1000480	AE	CUFF.1307	NC_006088.4	66200381	66200553	+	CUFF.1307.3	0.845147	2468	NM_001004385.1;XM_015290191.1;XM_015290196.1;XM_015290204.1;XM_015290209.1;XM_015290218.1;XM_015290224.1;XM_015290225.1;XM_015290226.1
1000479	AE	CUFF.1307	NC_006088.4	66200408	66200553	+	CUFF.1307.2	0.399231	3256	NM_001004385.1;XM_015290191.1;XM_015290196.1;XM_015290204.1;XM_015290209.1;XM_015290218.1;XM_015290224.1;XM_015290225.1;XM_015290226.1
1000480	AE	CUFF.1307	NC_006088.4	66200381	66200553	+	CUFF.1307.3	0.845147	2468	NM_001004385.1;XM_015290191.1;XM_015290196.1;XM_015290204.1;XM_015290209.1;XM_015290218.1;XM_015290224.1;XM_015290225.1;XM_015290226.1
1000481	TSS	CUFF.1309	NC_006088.4	64403203	64403319	+	CUFF.1309.1	11.3925	3457	XM_015291870.1;XM_015291876.1;XM_015291883.1;XM_015291886.1;XM_015291892.1;XM_015291896.1;XM_015291903.1;XM_015291912.1;XM_015291916.1;XM_015291924.1;XM_015291936.1;XM_015291946.1;XM_015291962.1;XM_015291972.1;XM_015291973.1;XM_015291980.1;XM_015291988.1
1000482	TTS	CUFF.1309	NC_006088.4	64571042	64571088	+	CUFF.1309.1	11.3925	3457	XM_015291870.1;XM_015291876.1;XM_015291883.1;XM_015291886.1;XM_015291892.1;XM_015291896.1;XM_015291903.1;XM_015291912.1;XM_015291916.1;XM_015291924.1;XM_015291932.1;XM_015291936.1;XM_015291946.1;XM_015291953.1;XM_015291960.1;XM_015291962.1;XM_015291980.1;XM_015291988.1
1000483	TSS	CUFF.1312	NC_006088.4	66846673	66846912	+	CUFF.1312.1	2.60453	536	NM_001030769.2
1000484	TTS	CUFF.1312	NC_006088.4	66848377	66848672	+	CUFF.1312.1	2.60453	536	NM_001030769.2
1000485	TSS	CUFF.1317	NC_006088.4	64936642	64936754	+	CUFF.1317.1	9.64641	10905	XM_015291846.1
1000486	TTS	CUFF.1317	NC_006088.4	65171879	65180446	+	CUFF.1317.1	9.64641	10905	XM_015291846.1;XM_015291850.1
1000487	TSS	CUFF.1318	NC_006088.4	66902355	66902649	-	CUFF.1318.3	2.00807	2274	XM_004937987.2;XM_416429.5
1000488	TTS	CUFF.1318	NC_006088.4	66896721	66898376	-	CUFF.1318.1	1.74366	2166	XM_004937987.2;XM_416429.5
1000489	TSS	CUFF.1320	NC_006088.4	66906937	66907097	-	CUFF.1320.1	3.789	595	XM_004937987.2;XM_416429.5
1000490	TTS	CUFF.1320	NC_006088.4	66903255	66903389	-	CUFF.1320.1	3.789	595	XM_004937987.2;XM_416429.5
1000491	TSS	CUFF.1321	NC_006088.4	65412904	65412974	+	CUFF.1321.1	16.8632	8212	XM_416424.5
1000492	TTS	CUFF.1321	NC_006088.4	65471856	65478883	+	CUFF.1321.1	16.8632	8212	XM_416424.5
1000493	TSS	CUFF.1322	NC_006088.4	66556908	66556953	+	CUFF.1322.1	1.32915	5682	XM_004937985.2;XM_015291624.1;XM_015291625.1;XM_015291638.1;XM_015291647.1;XM_015291650.1;XM_015291657.1;XM_015291664.1;XM_015291670.1;XM_015291675.1;XM_015291682.1;XM_015291685.1;XM_015291690.1;XM_015291696.1;XM_015291700.1;XM_015291702.1;XM_015291705.1;XM_015291710.1
1000494	TTS	CUFF.1322	NC_006088.4	66622778	66624174	+	CUFF.1322.1	1.32915	5682	XM_004937985.2;XM_015291624.1;XM_015291625.1;XM_015291638.1;XM_015291647.1;XM_015291650.1;XM_015291657.1;XM_015291664.1;XM_015291670.1;XM_015291675.1;XM_015291682.1;XM_015291685.1;XM_015291690.1;XM_015291696.1;XM_015291700.1;XM_015291702.1;XM_015291705.1;XM_015291710.1;XM_015291720.1
1000495	IR_ON	CUFF.1322	NC_006088.4	66618188	66618476	+	CUFF.1322.2	3.23516	5969	XM_004937985.2;XM_015291624.1;XM_015291625.1;XM_015291638.1;XM_015291647.1;XM_015291650.1;XM_015291657.1;XM_015291664.1;XM_015291670.1;XM_015291675.1;XM_015291682.1;XM_015291685.1;XM_015291690.1;XM_015291696.1;XM_015291700.1;XM_015291702.1;XM_015291705.1;XM_015291710.1;XM_015291720.1
1000496	IR_OFF	CUFF.1322	NC_006088.4	66618188	66618476	+	CUFF.1322.1	1.32915	5682	XM_004937985.2;XM_015291624.1;XM_015291625.1;XM_015291638.1;XM_015291647.1;XM_015291650.1;XM_015291657.1;XM_015291664.1;XM_015291670.1;XM_015291675.1;XM_015291682.1;XM_015291685.1;XM_015291690.1;XM_015291696.1;XM_015291700.1;XM_015291702.1;XM_015291705.1;XM_015291710.1;XM_015291720.1
1000497	XIR_ON	CUFF.1322	NC_006088.4	66617078	66618087	+	CUFF.1322.1	1.32915	5682	XM_004937985.2;XM_015291624.1;XM_015291625.1;XM_015291638.1;XM_015291647.1;XM_015291650.1;XM_015291657.1;XM_015291664.1;XM_015291670.1;XM_015291675.1;XM_015291682.1;XM_015291685.1;XM_015291690.1;XM_015291696.1;XM_015291700.1;XM_015291702.1;XM_015291705.1;XM_015291710.1;XM_015291720.1
1000498	XIR_OFF	CUFF.1322	NC_006088.4	66617078	66618087	+	CUFF.1322.3	4.03916	5315	XM_004937985.2;XM_015291624.1;XM_015291625.1;XM_015291638.1;XM_015291647.1;XM_015291650.1;XM_015291657.1;XM_015291664.1;XM_015291670.1;XM_015291675.1;XM_015291682.1;XM_015291685.1;XM_015291690.1;XM_015291696.1;XM_015291700.1;XM_015291702.1;XM_015291705.1;XM_015291710.1;XM_015291720.1
1000499	XIR_ON	CUFF.1322	NC_006088.4	66617078	66618087	+	CUFF.1322.2	3.23516	5969	XM_004937985.2;XM_015291624.1;XM_015291625.1;XM_015291638.1;XM_015291647.1;XM_015291650.1;XM_015291657.1;XM_015291664.1;XM_015291670.1;XM_015291675.1;XM_015291682.1;XM_015291685.1;XM_015291690.1;XM_015291696.1;XM_015291700.1;XM_015291702.1;XM_015291705.1;XM_015291710.1;XM_015291720.1
1000498	XIR_OFF	CUFF.1322	NC_006088.4	66617078	66618087	+	CUFF.1322.3	4.03916	5315	XM_004937985.2;XM_015291624.1;XM_015291625.1;XM_015291638.1;XM_015291647.1;XM_015291650.1;XM_015291657.1;XM_015291664.1;XM_015291670.1;XM_015291675.1;XM_015291682.1;XM_015291685.1;XM_015291690.1;XM_015291696.1;XM_015291700.1;XM_015291702.1;XM_015291705.1;XM_015291710.1;XM_015291720.1
1000500	AE	CUFF.1322	NC_006088.4	66598020	66598208	+	CUFF.1322.1	1.32915	5682	XM_004937985.2;XM_015291624.1;XM_015291625.1;XM_015291638.1;XM_015291647.1;XM_015291650.1;XM_015291657.1;XM_015291664.1;XM_015291670.1;XM_015291675.1;XM_015291682.1;XM_015291685.1;XM_015291690.1;XM_015291696.1;XM_015291700.1;XM_015291702.1;XM_015291705.1;XM_015291710.1;XM_015291720.1
1000501	AE	CUFF.1322	NC_006088.4	66598020	66598115	+	CUFF.1322.3	4.03916	5315	XM_004937985.2;XM_015291624.1;XM_015291625.1;XM_015291638.1;XM_015291647.1;XM_015291650.1;XM_015291657.1;XM_015291664.1;XM_015291670.1;XM_015291675.1;XM_015291682.1;XM_015291685.1;XM_015291690.1;XM_015291696.1;XM_015291700.1;XM_015291702.1;XM_015291705.1;XM_015291710.1;XM_015291720.1
1000502	XAE	CUFF.1322	NC_006088.4	66617028	66618188	+	CUFF.1322.1	1.32915	5682	XM_004937985.2;XM_015291624.1;XM_015291625.1;XM_015291638.1;XM_015291647.1;XM_015291650.1;XM_015291657.1;XM_015291664.1;XM_015291670.1;XM_015291675.1;XM_015291682.1;XM_015291685.1;XM_015291690.1;XM_015291696.1;XM_015291700.1;XM_015291702.1;XM_015291705.1;XM_015291710.1;XM_015291720.1
1000503	XAE	CUFF.1322	NC_006088.4	66617028	66617078	+	CUFF.1322.3	4.03916	5315	XM_004937985.2;XM_015291624.1;XM_015291625.1;XM_015291638.1;XM_015291647.1;XM_015291650.1;XM_015291657.1;XM_015291664.1;XM_015291670.1;XM_015291675.1;XM_015291682.1;XM_015291685.1;XM_015291690.1;XM_015291696.1;XM_015291700.1;XM_015291702.1;XM_015291705.1;XM_015291710.1;XM_015291720.1
1000500	AE	CUFF.1322	NC_006088.4	66598020	66598208	+	CUFF.1322.2	3.23516	5969	XM_004937985.2;XM_015291624.1;XM_015291625.1;XM_015291638.1;XM_015291647.1;XM_015291650.1;XM_015291657.1;XM_015291664.1;XM_015291670.1;XM_015291675.1;XM_015291682.1;XM_015291685.1;XM_015291690.1;XM_015291696.1;XM_015291700.1;XM_015291702.1;XM_015291705.1;XM_015291710.1;XM_015291720.1
1000501	AE	CUFF.1322	NC_006088.4	66598020	66598115	+	CUFF.1322.3	4.03916	5315	XM_004937985.2;XM_015291624.1;XM_015291625.1;XM_015291638.1;XM_015291647.1;XM_015291650.1;XM_015291657.1;XM_015291664.1;XM_015291670.1;XM_015291675.1;XM_015291682.1;XM_015291685.1;XM_015291690.1;XM_015291696.1;XM_015291700.1;XM_015291702.1;XM_015291705.1;XM_015291710.1;XM_015291720.1
1000504	XAE	CUFF.1322	NC_006088.4	66617028	66618566	+	CUFF.1322.2	3.23516	5969	XM_004937985.2;XM_015291624.1;XM_015291625.1;XM_015291638.1;XM_015291647.1;XM_015291650.1;XM_015291657.1;XM_015291664.1;XM_015291670.1;XM_015291675.1;XM_015291682.1;XM_015291685.1;XM_015291690.1;XM_015291696.1;XM_015291700.1;XM_015291702.1;XM_015291705.1;XM_015291710.1;XM_015291720.1
1000503	XAE	CUFF.1322	NC_006088.4	66617028	66617078	+	CUFF.1322.3	4.03916	5315	XM_004937985.2;XM_015291624.1;XM_015291625.1;XM_015291638.1;XM_015291647.1;XM_015291650.1;XM_015291657.1;XM_015291664.1;XM_015291670.1;XM_015291675.1;XM_015291682.1;XM_015291685.1;XM_015291690.1;XM_015291696.1;XM_015291700.1;XM_015291702.1;XM_015291705.1;XM_015291710.1;XM_015291720.1
1000505	TSS	CUFF.1323	NC_006088.4	67196366	67196451	+	CUFF.1323.1	1.45214	2705
1000506	TSS	CUFF.1323	NC_006088.4	67199745	67200123	+	CUFF.1323.2	1.47766	2772
1000507	TTS	CUFF.1323	NC_006088.4	67215557	67216254	+	CUFF.1323.1	1.45214	2705	XM_004937999.2
1000508	TSS	CUFF.1324	NC_006088.4	67008958	67009076	+	CUFF.1324.1	13.664	781	XM_004937989.2
1000509	TSS	CUFF.1324	NC_006088.4	67009222	67009629	+	CUFF.1324.2	12.1088	1168	NM_001293287.1;XM_004937989.2
1000510	TTS	CUFF.1324	NC_006088.4	67013981	67014193	+	CUFF.1324.1	13.664	781	NM_001293287.1;XM_004937989.2
1000511	SKIP_ON	CUFF.1324	NC_006088.4	67010552	67010649	+	CUFF.1324.2	12.1088	1168	NM_001293287.1;XM_004937989.2
1000512	SKIP_OFF	CUFF.1324	NC_006088.4	67010552	67010649	+	CUFF.1324.1	13.664	781	NM_001293287.1;XM_004937989.2
1000513	TSS	CUFF.1328	NC_006088.4	62434963	62436217	+	CUFF.1328.1	6.44359	2961
1000514	TTS	CUFF.1328	NC_006088.4	62493423	62493674	+	CUFF.1328.1	6.44359	2961	NM_204158.1
1000515	TTS	CUFF.1328	NC_006088.4	62493426	62493674	+	CUFF.1328.3	41.2374	2979	NM_204158.1
1000514	TTS	CUFF.1328	NC_006088.4	62493423	62493674	+	CUFF.1328.2	10.2585	2982	NM_204158.1
1000516	AE	CUFF.1328	NC_006088.4	62460347	62460704	+	CUFF.1328.1	6.44359	2961	NM_204158.1
1000517	AE	CUFF.1328	NC_006088.4	62460347	62460725	+	CUFF.1328.2	10.2585	2982	NM_204158.1
1000516	AE	CUFF.1328	NC_006088.4	62460347	62460704	+	CUFF.1328.1	6.44359	2961	NM_204158.1
1000517	AE	CUFF.1328	NC_006088.4	62460347	62460725	+	CUFF.1328.3	41.2374	2979	NM_204158.1
1000518	TSS	CUFF.1330	NC_006088.4	67643766	67643924	-	CUFF.1330.1	3.99972	632	XM_015291485.1
1000519	TTS	CUFF.1330	NC_006088.4	67642849	67643037	-	CUFF.1330.1	3.99972	632	XM_015291485.1
1000520	TSS	CUFF.1331	NC_006088.4	66926056	66926056	+	CUFF.1331.1	6.93354	6264	XM_015291558.1;XM_015291564.1;XM_015291572.1;XM_015291576.1;XM_015291577.1;XM_015291583.1;XM_015291589.1;XM_015291593.1;XM_015291598.1
1000521	TSS	CUFF.1331	NC_006088.4	66987915	66988159	+	CUFF.1331.2	4.33792	2579	XM_015291558.1;XM_015291564.1;XM_015291572.1;XM_015291576.1;XM_015291577.1;XM_015291583.1;XM_015291589.1;XM_015291593.1;XM_015291598.1
1000522	TTS	CUFF.1331	NC_006088.4	66999644	67001236	+	CUFF.1331.1	6.93354	6264	XM_015291558.1;XM_015291564.1;XM_015291572.1;XM_015291576.1;XM_015291577.1;XM_015291583.1;XM_015291589.1;XM_015291593.1;XM_015291598.1
1000523	TSS	CUFF.1333	NC_006088.4	66533350	66533627	-	CUFF.1333.1	6.23506	7875	XM_015291728.1;XM_416426.5
1000524	TTS	CUFF.1333	NC_006088.4	66500942	66507675	-	CUFF.1333.1	6.23506	7875	XM_015291728.1;XM_015291736.1;XM_416426.5
1000525	TSS	CUFF.1337	NC_006088.4	68015034	68015306	+	CUFF.1337.1	0.821645	2037	XM_004938007.2
1000526	TTS	CUFF.1337	NC_006088.4	68016922	68018685	+	CUFF.1337.1	0.821645	2037	XM_004938007.2
1000527	TSS	CUFF.1338	NC_006088.4	68009934	68011402	+	CUFF.1338.1	0.397292	2956	XM_004938007.2
1000528	TTS	CUFF.1338	NC_006088.4	68011990	68013476	+	CUFF.1338.1	0.397292	2956	XM_004938007.2
1000529	TSS	CUFF.1339	NC_006088.4	67263292	67263339	-	CUFF.1339.1	20.0202	4238	XM_015290247.1;XM_015290265.1;XM_015290272.1
1000530	TTS	CUFF.1339	NC_006088.4	67238507	67242234	-	CUFF.1339.1	20.0202	4238	NM_001256162.1;XM_015290247.1;XM_015290254.1;XM_015290265.1;XM_015290272.1
1000531	TSS	CUFF.1341	NC_006088.4	67665446	67665875	+	CUFF.1341.1	40.7356	3119	XM_416438.5
1000532	TTS	CUFF.1341	NC_006088.4	67682944	67685545	+	CUFF.1341.1	40.7356	3119	XM_416438.5
1000533	TSS	CUFF.1342	NC_006088.4	68078550	68078626	+	CUFF.1342.1	6.84086	2867	XM_015291404.1;XM_416442.5
1000534	TSS	CUFF.1342	NC_006088.4	68078757	68079011	+	CUFF.1342.2	1.1475	2930	XM_416442.5
1000535	TTS	CUFF.1342	NC_006088.4	68084870	68087443	+	CUFF.1342.1	6.84086	2867	XM_416442.5
1000536	TSS	CUFF.1343	NC_006088.4	67547871	67547925	+	CUFF.1343.1	16.6241	6490	XM_416437.5
1000537	TTS	CUFF.1343	NC_006088.4	67622485	67627589	+	CUFF.1343.1	16.6241	6490	XM_015291496.1;XM_416437.5
1000538	TSS	CUFF.1345	NC_006088.4	68077820	68078443	-	CUFF.1345.2	3.37625	4211	XM_015291404.1;XM_416441.5
1000539	TTS	CUFF.1345	NC_006088.4	68060624	68062777	-	CUFF.1345.1	5.03027	2567	XM_015291404.1;XM_416441.5
1000540	TSS	CUFF.1346	NC_006088.4	67084387	67084533	+	CUFF.1346.1	117.789	1264	NM_204177.2
1000541	TSS	CUFF.1346	NC_006088.4	67092057	67092348	+	CUFF.1346.2	35.7368	694	NM_204177.2
1000542	TTS	CUFF.1346	NC_006088.4	67093698	67093975	+	CUFF.1346.1	117.789	1264	NM_204177.2
1000543	TSS	CUFF.1347	NC_006088.4	68044725	68044853	-	CUFF.1347.1	36.0423	2698	XM_416439.5
1000544	TTS	CUFF.1347	NC_006088.4	68024927	68025407	-	CUFF.1347.1	36.0423	2698	XM_416439.5
1000545	TSS	CUFF.1348	NC_006088.4	68045371	68045426	+	CUFF.1348.1	22.5132	3062	NM_001007855.1
1000546	TTS	CUFF.1348	NC_006088.4	68054149	68056642	+	CUFF.1348.1	22.5132	3062	NM_001007855.1;XM_015290277.1
1000547	TSS	CUFF.1349	NC_006088.4	68136837	68136910	+	CUFF.1349.1	11.5732	5489	NM_001030770.2;XM_015290303.1
1000548	TTS	CUFF.1349	NC_006088.4	68179467	68183603	+	CUFF.1349.1	11.5732	5489	XM_015290295.1
1000549	TSS	CUFF.1355	NC_006088.4	68556118	68556293	-	CUFF.1355.1	0.74187	2426	XM_004938021.2;XM_015291310.1;XM_015291324.1;XM_416450.5
1000550	TTS	CUFF.1355	NC_006088.4	68540355	68541739	-	CUFF.1355.1	0.74187	2426	XM_004938021.2;XM_015291310.1;XM_015291324.1;XM_416450.5
1000551	TSS	CUFF.1356	NC_006088.4	68192784	68192847	+	CUFF.1356.1	6.47567	1780	NM_204133.1;XM_015289844.1;XM_015289853.1;XM_015289857.1;XM_015289859.1;XM_015289865.1;XM_015289868.1;XM_015289880.1
1000552	TTS	CUFF.1356	NC_006088.4	68227009	68227050	+	CUFF.1356.1	6.47567	1780	NM_204133.1;XM_015289844.1;XM_015289853.1;XM_015289857.1;XM_015289859.1;XM_015289865.1;XM_015289868.1;XM_015289873.1;XM_015289880.1
1000553	AE	CUFF.1356	NC_006088.4	68215566	68215709	+	CUFF.1356.1	6.47567	1780	NM_204133.1;XM_015289844.1;XM_015289853.1;XM_015289857.1;XM_015289859.1;XM_015289865.1;XM_015289868.1;XM_015289873.1;XM_015289880.1
1000554	AE	CUFF.1356	NC_006088.4	68215050	68215709	+	CUFF.1356.2	18.5983	2296	NM_204133.1;XM_015289844.1;XM_015289853.1;XM_015289857.1;XM_015289859.1;XM_015289865.1;XM_015289868.1;XM_015289873.1;XM_015289880.1
1000555	TSS	CUFF.1357	NC_006088.4	68571393	68571608	+	CUFF.1357.1	1.23378	967	NM_001278058.1;XM_015290713.1;XM_015290723.1
1000556	TTS	CUFF.1357	NC_006088.4	68574731	68575267	+	CUFF.1357.1	1.23378	967	NM_001278058.1;XM_015290713.1;XM_015290723.1
1000557	TSS	CUFF.1358	NC_006088.4	67902893	67903036	-	CUFF.1358.1	10.7383	9900	XM_015291434.1;XM_015291441.1;XM_015291451.1
1000558	TTS	CUFF.1358	NC_006088.4	67709489	67712782	-	CUFF.1358.1	10.7383	9900	XM_015291434.1;XM_015291441.1
1000559	TSS	CUFF.1359	NC_006088.4	67983849	67984049	-	CUFF.1359.2	2.95621	2079	XM_015291434.1;XM_015291441.1;XM_015291451.1
1000560	TTS	CUFF.1359	NC_006088.4	67904977	67905695	-	CUFF.1359.1	1.01832	2034	XM_015291434.1;XM_015291441.1;XM_015291451.1
1000561	SKIP_ON	CUFF.1359	NC_006088.4	67919213	67919257	-	CUFF.1359.2	2.95621	2079	XM_015291434.1;XM_015291441.1;XM_015291451.1
1000562	SKIP_OFF	CUFF.1359	NC_006088.4	67919213	67919257	-	CUFF.1359.1	1.01832	2034	XM_015291434.1;XM_015291441.1;XM_015291451.1
1000563	TSS	CUFF.1362	NC_006088.4	68772380	68772477	-	CUFF.1362.1	0.651563	1019	XM_015291268.1;XM_015291272.1;XM_015291278.1;XM_015291284.1
1000564	TTS	CUFF.1362	NC_006088.4	68646214	68646321	-	CUFF.1362.1	0.651563	1019	XM_015291268.1;XM_015291272.1;XM_015291278.1;XM_015291284.1
1000565	TSS	CUFF.1363	NC_006088.4	68581787	68581983	-	CUFF.1363.2	7.45262	3003	XM_015291298.1
1000566	TTS	CUFF.1363	NC_006088.4	68577451	68579950	-	CUFF.1363.1	2.21023	3026	XM_015290713.1;XM_015290723.1;XM_015291298.1
1000567	TSS	CUFF.1364	NC_006088.4	68460726	68460848	-	CUFF.1364.1	17.5078	2637	XM_015290461.1
1000568	TSS	CUFF.1364	NC_006088.4	68460552	68460618	-	CUFF.1364.2	15.7356	2581	NM_001012539.1;XM_015290461.1
1000569	TTS	CUFF.1364	NC_006088.4	68427174	68428217	-	CUFF.1364.1	17.5078	2637	NM_001012539.1;XM_015290461.1;XM_015290471.1
1000570	TSS	CUFF.1365	NC_006088.4	68634487	68634618	-	CUFF.1365.1	0.910347	7332	XM_015291268.1;XM_015291272.1;XM_015291278.1;XM_015291284.1
1000571	TTS	CUFF.1365	NC_006088.4	68619805	68626573	-	CUFF.1365.1	0.910347	7332	XM_015291268.1;XM_015291272.1;XM_015291278.1;XM_015291284.1
1000572	TSS	CUFF.1366	NC_006088.4	68880030	68880091	+	CUFF.1366.1	2.84746	3658	XM_015291238.1;XM_015291240.1;XM_015291253.1
1000573	TTS	CUFF.1366	NC_006088.4	68940393	68943087	+	CUFF.1366.1	2.84746	3658	XM_015291238.1;XM_015291240.1;XM_015291244.1;XM_015291253.1;XM_015291255.1;XM_416454.5
1000574	AE	CUFF.1366	NC_006088.4	68894250	68894512	+	CUFF.1366.1	2.84746	3658	XM_015291238.1;XM_015291240.1;XM_015291244.1;XM_015291253.1;XM_015291255.1;XM_416454.5
1000575	AE	CUFF.1366	NC_006088.4	68894311	68894512	+	CUFF.1366.2	2.91698	3579	XM_015291238.1;XM_015291240.1;XM_015291244.1;XM_015291253.1;XM_015291255.1;XM_416454.5
1000576	TSS	CUFF.1367	NC_006088.4	69106527	69106740	-	CUFF.1367.4	0.911977	2691	XM_015291195.1;XM_015291200.1;XM_015291212.1;XM_015291216.1
1000577	TTS	CUFF.1367	NC_006088.4	69073468	69074990	-	CUFF.1367.2	2.2731	2100	XM_015291200.1;XM_015291212.1
1000578	TTS	CUFF.1367	NC_006088.4	69075667	69080455	-	CUFF.1367.3	1.2722	5097	XM_015291195.1;XM_015291200.1;XM_015291212.1;XM_015291216.1
1000579	TTS	CUFF.1367	NC_006088.4	69083741	69086005	-	CUFF.1367.4	0.911977	2691	XM_015291195.1;XM_015291200.1;XM_015291212.1;XM_015291216.1
1000580	TSS	CUFF.1372	NC_006088.4	69135620	69135781	+	CUFF.1372.1	13.5716	3189	XM_015291180.1;XM_015291189.1
1000581	TSS	CUFF.1372	NC_006088.4	69137827	69139341	+	CUFF.1372.2	3.69941	5418	XM_015291180.1;XM_015291186.1;XM_015291189.1
1000582	TTS	CUFF.1372	NC_006088.4	69150925	69152915	+	CUFF.1372.1	13.5716	3189	XM_015291180.1;XM_015291186.1;XM_015291189.1
1000583	IR_ON	CUFF.1372	NC_006088.4	69143191	69144298	+	CUFF.1372.2	3.69941	5418	XM_015291180.1;XM_015291186.1;XM_015291189.1
1000584	IR_OFF	CUFF.1372	NC_006088.4	69143191	69144298	+	CUFF.1372.1	13.5716	3189	XM_015291180.1;XM_015291186.1;XM_015291189.1
1000585	TSS	CUFF.1378	NC_006088.4	69178120	69178335	+	CUFF.1378.1	4.27657	7534	XM_416459.4
1000586	TTS	CUFF.1378	NC_006088.4	69233896	69236907	+	CUFF.1378.1	4.27657	7534	XM_004938030.2;XM_416459.4
1000587	TSS	CUFF.1379	NC_006088.4	69105931	69106000	-	CUFF.1379.1	1.80505	746	XM_015291195.1;XM_015291200.1;XM_015291212.1;XM_015291216.1
1000588	TSS	CUFF.1379	NC_006088.4	69105867	69105968	-	CUFF.1379.2	0.795111	908	XM_015291195.1;XM_015291200.1;XM_015291212.1;XM_015291216.1
1000589	TTS	CUFF.1379	NC_006088.4	69103718	69104393	-	CUFF.1379.1	1.80505	746	XM_015291195.1;XM_015291200.1;XM_015291212.1;XM_015291216.1
1000590	XSKIP_ON	CUFF.1379	NC_006088.4	69104671	69104800	-	CUFF.1379.2	0.795111	908	XM_015291195.1;XM_015291200.1;XM_015291212.1;XM_015291216.1
1000591	XSKIP_OFF	CUFF.1379	NC_006088.4	69104671	69104800	-	CUFF.1379.1	1.80505	746	XM_015291195.1;XM_015291200.1;XM_015291212.1;XM_015291216.1
1000592	TSS	CUFF.1380	NC_006088.4	68582348	68582396	+	CUFF.1380.1	21.0032	3047	XM_015290491.1
1000593	TTS	CUFF.1380	NC_006088.4	68591497	68594156	+	CUFF.1380.1	21.0032	3047	NM_001278057.1;XM_015290491.1;XM_015290498.1
1000594	TSS	CUFF.1383	NC_006088.4	69238836	69238985	+	CUFF.1383.1	5.81737	2225	XM_416460.5
1000595	TSS	CUFF.1383	NC_006088.4	69251790	69252102	+	CUFF.1383.2	0.962372	1720	XM_015291159.1;XM_416460.5
1000596	TTS	CUFF.1383	NC_006088.4	69258797	69259959	+	CUFF.1383.1	5.81737	2225	XM_015291159.1;XM_416460.5
1000597	TSS	CUFF.1385	NC_006088.4	69153107	69153184	+	CUFF.1385.1	30.971	1504	NM_001278030.1
1000598	TTS	CUFF.1385	NC_006088.4	69170715	69170797	+	CUFF.1385.1	30.971	1504	NM_001278030.1
1000599	TSS	CUFF.1386	NC_006088.4	69379692	69379997	-	CUFF.1386.1	1.90363	4770	XM_004938037.2;XM_015291097.1;XM_015291109.1;XM_015291118.1;XM_015291123.1;XM_015291125.1;XM_015291133.1;XM_015291144.1
1000600	TTS	CUFF.1386	NC_006088.4	69334772	69338691	-	CUFF.1386.1	1.90363	4770	XM_015291144.1
1000601	TSS	CUFF.1387	NC_006088.4	68610159	68610976	-	CUFF.1387.1	22.6192	2649	NM_001012540.1
1000602	TTS	CUFF.1387	NC_006088.4	68594386	68594780	-	CUFF.1387.1	22.6192	2649	NM_001012540.1
1000603	TSS	CUFF.1388	NC_006088.4	69929606	69929701	+	CUFF.1388.1	1.49426	1617	NM_001204389.1
1000604	TTS	CUFF.1388	NC_006088.4	69981261	69981879	+	CUFF.1388.1	1.49426	1617	NM_001204389.1
1000605	TSS	CUFF.1389	NC_006088.4	69763116	69763178	+	CUFF.1389.1	1.90958	2473	NM_001029980.2;XM_015290518.1;XM_015290521.1;XM_015290527.1;XM_015290542.1
1000606	TTS	CUFF.1389	NC_006088.4	69847327	69848844	+	CUFF.1389.1	1.90958	2473	NM_001029980.2;XM_015290518.1;XM_015290521.1;XM_015290527.1;XM_015290533.1;XM_015290542.1;XM_015290544.1
1000607	TSS	CUFF.139	NC_006088.4	6776501	6776555	-	CUFF.139.1	8.45489	2155	XM_015296688.1;XM_015296736.1
1000608	TSS	CUFF.139	NC_006088.4	6777099	6777211	-	CUFF.139.2	8.03011	2213	XM_015296688.1
1000609	TTS	CUFF.139	NC_006088.4	6753607	6754673	-	CUFF.139.1	8.45489	2155	NM_001164084.1;XM_015296688.1;XM_015296736.1
1000610	TSS	CUFF.1394	NC_006088.4	70545311	70545861	+	CUFF.1394.1	4.87777	3635	NM_204165.1;XM_015289892.1
1000611	TTS	CUFF.1394	NC_006088.4	70626432	70627619	+	CUFF.1394.1	4.87777	3635	NM_204165.1;XM_015289893.1
1000612	TSS	CUFF.1395	NC_006088.4	70660478	70660564	+	CUFF.1395.1	5.8649	1306	XM_004938043.2;XM_015291006.1;XM_416469.5
1000613	TTS	CUFF.1395	NC_006088.4	70755622	70755713	+	CUFF.1395.1	5.8649	1306	XM_004938043.2;XM_416469.5
1000614	TSS	CUFF.1396	NC_006088.4	70276376	70276593	+	CUFF.1396.1	12.3323	5396	NM_001012541.1
1000615	TTS	CUFF.1396	NC_006088.4	70288431	70292394	+	CUFF.1396.1	12.3323	5396	NM_001012541.1
1000616	TSS	CUFF.14	NC_006088.4	273249	273376	+	CUFF.14.1	3.08684	2442	XM_015283915.1
1000617	TTS	CUFF.14	NC_006088.4	407548	409012	+	CUFF.14.1	3.08684	2442	XM_015293475.1
1000618	TTS	CUFF.14	NC_006088.4	401257	401283	+	CUFF.14.2	5.02295	820	XM_015293475.1
1000619	TSS	CUFF.140	NC_006088.4	6691519	6691809	+	CUFF.140.1	16.571	2018
1000620	TTS	CUFF.140	NC_006088.4	6710232	6710395	+	CUFF.140.1	16.571	2018	NM_204236.1
1000621	TSS	CUFF.1403	NC_006088.4	70930076	70930596	-	CUFF.1403.1	2.18209	6482	NM_001037274.1;NM_001171593.1
1000622	TTS	CUFF.1403	NC_006088.4	70839270	70844731	-	CUFF.1403.1	2.18209	6482	NM_001037274.1;NM_001171593.1
1000623	TSS	CUFF.1404	NC_006088.4	68530208	68530232	-	CUFF.1404.1	7.73921	7193	NM_001159511.1;NM_205089.1;XM_015290048.1;XM_015290070.1;XM_015290076.1;XM_015290083.1;XM_015290091.1
1000624	TSS	CUFF.1404	NC_006088.4	68499373	68499599	-	CUFF.1404.2	11.8961	7620	NM_001159511.1;NM_205089.1;XM_015290048.1;XM_015290052.1;XM_015290053.1;XM_015290057.1;XM_015290064.1;XM_015290070.1;XM_015290076.1;XM_015290083.1;XM_015290091.1
1000623	TSS	CUFF.1404	NC_006088.4	68530208	68530312	-	CUFF.1404.3	24.9903	6674	NM_001159511.1;NM_205089.1;XM_015290048.1;XM_015290070.1;XM_015290076.1;XM_015290083.1;XM_015290091.1
1000625	TTS	CUFF.1404	NC_006088.4	68463720	68468803	-	CUFF.1404.1	7.73921	7193	NM_001159511.1;NM_205089.1;XM_015290048.1;XM_015290052.1;XM_015290053.1;XM_015290057.1;XM_015290064.1;XM_015290070.1;XM_015290076.1;XM_015290083.1;XM_015290091.1
1000626	XIR_ON	CUFF.1404	NC_006088.4	68474205	68475119	-	CUFF.1404.2	11.8961	7620	NM_001159511.1;NM_205089.1;XM_015290048.1;XM_015290052.1;XM_015290053.1;XM_015290057.1;XM_015290064.1;XM_015290070.1;XM_015290076.1;XM_015290083.1;XM_015290091.1
1000627	XIR_OFF	CUFF.1404	NC_006088.4	68474205	68475119	-	CUFF.1404.1	7.73921	7193	NM_001159511.1;NM_205089.1;XM_015290048.1;XM_015290052.1;XM_015290053.1;XM_015290057.1;XM_015290064.1;XM_015290070.1;XM_015290076.1;XM_015290083.1;XM_015290091.1
1000628	IR_ON	CUFF.1404	NC_006088.4	68475235	68475833	-	CUFF.1404.1	7.73921	7193	NM_001159511.1;NM_205089.1;XM_015290048.1;XM_015290052.1;XM_015290053.1;XM_015290057.1;XM_015290064.1;XM_015290070.1;XM_015290076.1;XM_015290083.1;XM_015290091.1
1000629	IR_OFF	CUFF.1404	NC_006088.4	68475235	68475833	-	CUFF.1404.3	24.9903	6674	NM_001159511.1;NM_205089.1;XM_015290048.1;XM_015290052.1;XM_015290053.1;XM_015290057.1;XM_015290064.1;XM_015290070.1;XM_015290076.1;XM_015290083.1;XM_015290091.1
1000630	IR_ON	CUFF.1404	NC_006088.4	68474205	68475119	-	CUFF.1404.2	11.8961	7620	NM_001159511.1;NM_205089.1;XM_015290048.1;XM_015290052.1;XM_015290053.1;XM_015290057.1;XM_015290064.1;XM_015290070.1;XM_015290076.1;XM_015290083.1;XM_015290091.1
1000631	IR_OFF	CUFF.1404	NC_006088.4	68474205	68475119	-	CUFF.1404.3	24.9903	6674	NM_001159511.1;NM_205089.1;XM_015290048.1;XM_015290052.1;XM_015290053.1;XM_015290057.1;XM_015290064.1;XM_015290070.1;XM_015290076.1;XM_015290083.1;XM_015290091.1
1000632	XAE	CUFF.1404	NC_006088.4	68474009	68474205	-	CUFF.1404.1	7.73921	7193	NM_001159511.1;NM_205089.1;XM_015290048.1;XM_015290052.1;XM_015290053.1;XM_015290057.1;XM_015290064.1;XM_015290070.1;XM_015290076.1;XM_015290083.1;XM_015290091.1
1000633	XAE	CUFF.1404	NC_006088.4	68474009	68475235	-	CUFF.1404.2	11.8961	7620	NM_001159511.1;NM_205089.1;XM_015290048.1;XM_015290052.1;XM_015290053.1;XM_015290057.1;XM_015290064.1;XM_015290070.1;XM_015290076.1;XM_015290083.1;XM_015290091.1
1000634	TSS	CUFF.1408	NC_006088.4	71491899	71492213	-	CUFF.1408.3	3.40605	3780	NM_001012938.1;XM_015290600.1;XM_015290605.1;XM_015290611.1;XM_015290617.1;XM_015290625.1;XM_015290630.1
1000635	TTS	CUFF.1408	NC_006088.4	71466715	71468608	-	CUFF.1408.1	2.86991	4107	NM_001012938.1;XM_015290600.1;XM_015290605.1;XM_015290611.1;XM_015290617.1
1000636	IR_ON	CUFF.1408	NC_006088.4	71484189	71484547	-	CUFF.1408.1	2.86991	4107	NM_001012938.1;XM_015290600.1;XM_015290605.1;XM_015290611.1;XM_015290617.1;XM_015290625.1;XM_015290630.1
1000637	IR_OFF	CUFF.1408	NC_006088.4	71484189	71484547	-	CUFF.1408.2	7.20705	3750	NM_001012938.1;XM_015290600.1;XM_015290605.1;XM_015290611.1;XM_015290617.1;XM_015290625.1;XM_015290630.1
1000636	IR_ON	CUFF.1408	NC_006088.4	71484219	71484547	-	CUFF.1408.1	2.86991	4107	NM_001012938.1;XM_015290600.1;XM_015290605.1;XM_015290611.1;XM_015290617.1;XM_015290625.1;XM_015290630.1
1000638	IR_OFF	CUFF.1408	NC_006088.4	71484219	71484547	-	CUFF.1408.3	3.40605	3780	NM_001012938.1;XM_015290600.1;XM_015290605.1;XM_015290611.1;XM_015290617.1;XM_015290625.1;XM_015290630.1
1000639	AE	CUFF.1408	NC_006088.4	71484121	71484189	-	CUFF.1408.2	7.20705	3750	NM_001012938.1;XM_015290600.1;XM_015290605.1;XM_015290611.1;XM_015290617.1;XM_015290625.1;XM_015290630.1
1000640	AE	CUFF.1408	NC_006088.4	71484121	71484219	-	CUFF.1408.3	3.40605	3780	NM_001012938.1;XM_015290600.1;XM_015290605.1;XM_015290611.1;XM_015290617.1;XM_015290625.1;XM_015290630.1
1000641	TSS	CUFF.1413	NC_006088.4	71329278	71329307	+	CUFF.1413.1	6.94026	8618	XM_015289929.1;XM_015289937.1;XM_015289947.1;XM_015289951.1;XM_015290773.1
1000642	TTS	CUFF.1413	NC_006088.4	71362788	71369984	+	CUFF.1413.1	6.94026	8618	NM_001001464.1;XM_015289929.1;XM_015289937.1;XM_015289940.1;XM_015289942.1;XM_015289947.1;XM_015289951.1;XM_015289959.1
1000643	TSS	CUFF.142	NC_006088.4	7449350	7449386	+	CUFF.142.1	3.13385	1694	NM_001031370.2
1000644	TTS	CUFF.142	NC_006088.4	7454790	7455481	+	CUFF.142.1	3.13385	1694	NM_001031370.2
1000645	TSS	CUFF.1422	NC_006088.4	71875811	71876356	+	CUFF.1422.1	0.644005	1801
1000646	TTS	CUFF.1422	NC_006088.4	71877677	71878823	+	CUFF.1422.1	0.644005	1801
1000647	TSS	CUFF.1423	NC_006088.4	68253422	68253495	+	CUFF.1423.1	5.07085	3132
1000648	TTS	CUFF.1423	NC_006088.4	68350349	68350451	+	CUFF.1423.1	5.07085	3132	NM_001030771.1;XM_015290333.1;XM_015290335.1;XM_015290341.1;XM_015290347.1;XM_015290353.1;XM_015290358.1;XM_015290361.1;XM_015290366.1;XM_015290370.1;XM_015290372.1;XM_015290381.1;XM_015290382.1;XM_015290387.1;XM_015290389.1;XM_015290396.1;XM_015290398.1;XM_015290403.1;XM_015290406.1;XM_015290411.1;XM_015290418.1;XM_015290421.1;XM_015290424.1
1000649	SKIP_ON	CUFF.1423	NC_006088.4	68323680	68323772	+	CUFF.1423.2	11.1577	3291	NM_001030771.1;XM_015290333.1;XM_015290335.1;XM_015290341.1;XM_015290347.1;XM_015290353.1;XM_015290358.1;XM_015290361.1;XM_015290366.1;XM_015290370.1;XM_015290372.1;XM_015290381.1;XM_015290382.1;XM_015290387.1;XM_015290389.1;XM_015290396.1;XM_015290398.1;XM_015290403.1;XM_015290406.1;XM_015290411.1;XM_015290418.1;XM_015290421.1;XM_015290424.1
1000650	SKIP_OFF	CUFF.1423	NC_006088.4	68323680	68323772	+	CUFF.1423.1	5.07085	3132	NM_001030771.1;XM_015290333.1;XM_015290335.1;XM_015290341.1;XM_015290347.1;XM_015290353.1;XM_015290358.1;XM_015290361.1;XM_015290366.1;XM_015290370.1;XM_015290372.1;XM_015290381.1;XM_015290382.1;XM_015290387.1;XM_015290389.1;XM_015290396.1;XM_015290398.1;XM_015290403.1;XM_015290406.1;XM_015290411.1;XM_015290418.1;XM_015290421.1;XM_015290424.1
1000651	SKIP_ON	CUFF.1423	NC_006088.4	68327597	68327629	+	CUFF.1423.2	11.1577	3291	NM_001030771.1;XM_015290333.1;XM_015290335.1;XM_015290341.1;XM_015290347.1;XM_015290353.1;XM_015290358.1;XM_015290361.1;XM_015290366.1;XM_015290370.1;XM_015290372.1;XM_015290381.1;XM_015290382.1;XM_015290387.1;XM_015290389.1;XM_015290396.1;XM_015290398.1;XM_015290403.1;XM_015290406.1;XM_015290411.1;XM_015290418.1;XM_015290421.1;XM_015290424.1
1000652	SKIP_OFF	CUFF.1423	NC_006088.4	68327597	68327629	+	CUFF.1423.1	5.07085	3132	NM_001030771.1;XM_015290333.1;XM_015290335.1;XM_015290341.1;XM_015290347.1;XM_015290353.1;XM_015290358.1;XM_015290361.1;XM_015290366.1;XM_015290370.1;XM_015290372.1;XM_015290381.1;XM_015290382.1;XM_015290387.1;XM_015290389.1;XM_015290396.1;XM_015290398.1;XM_015290403.1;XM_015290406.1;XM_015290411.1;XM_015290418.1;XM_015290421.1;XM_015290424.1
1000653	SKIP_ON	CUFF.1423	NC_006088.4	68338768	68338800	+	CUFF.1423.2	11.1577	3291	NM_001030771.1;XM_015290333.1;XM_015290335.1;XM_015290341.1;XM_015290347.1;XM_015290353.1;XM_015290358.1;XM_015290361.1;XM_015290366.1;XM_015290370.1;XM_015290372.1;XM_015290381.1;XM_015290382.1;XM_015290387.1;XM_015290389.1;XM_015290396.1;XM_015290398.1;XM_015290403.1;XM_015290406.1;XM_015290411.1;XM_015290418.1;XM_015290421.1;XM_015290424.1
1000654	SKIP_OFF	CUFF.1423	NC_006088.4	68338768	68338800	+	CUFF.1423.1	5.07085	3132	NM_001030771.1;XM_015290333.1;XM_015290335.1;XM_015290341.1;XM_015290347.1;XM_015290353.1;XM_015290358.1;XM_015290361.1;XM_015290366.1;XM_015290370.1;XM_015290372.1;XM_015290381.1;XM_015290382.1;XM_015290387.1;XM_015290389.1;XM_015290396.1;XM_015290398.1;XM_015290403.1;XM_015290406.1;XM_015290411.1;XM_015290418.1;XM_015290421.1;XM_015290424.1
1000649	SKIP_ON	CUFF.1423	NC_006088.4	68323680	68323772	+	CUFF.1423.3	5.26	4323	NM_001030771.1;XM_015290333.1;XM_015290335.1;XM_015290341.1;XM_015290347.1;XM_015290353.1;XM_015290358.1;XM_015290361.1;XM_015290366.1;XM_015290370.1;XM_015290372.1;XM_015290381.1;XM_015290382.1;XM_015290387.1;XM_015290389.1;XM_015290396.1;XM_015290398.1;XM_015290403.1;XM_015290406.1;XM_015290411.1;XM_015290418.1;XM_015290421.1;XM_015290424.1
1000650	SKIP_OFF	CUFF.1423	NC_006088.4	68323680	68323772	+	CUFF.1423.1	5.07085	3132	NM_001030771.1;XM_015290333.1;XM_015290335.1;XM_015290341.1;XM_015290347.1;XM_015290353.1;XM_015290358.1;XM_015290361.1;XM_015290366.1;XM_015290370.1;XM_015290372.1;XM_015290381.1;XM_015290382.1;XM_015290387.1;XM_015290389.1;XM_015290396.1;XM_015290398.1;XM_015290403.1;XM_015290406.1;XM_015290411.1;XM_015290418.1;XM_015290421.1;XM_015290424.1
1000651	SKIP_ON	CUFF.1423	NC_006088.4	68327597	68327629	+	CUFF.1423.3	5.26	4323	NM_001030771.1;XM_015290333.1;XM_015290335.1;XM_015290341.1;XM_015290347.1;XM_015290353.1;XM_015290358.1;XM_015290361.1;XM_015290366.1;XM_015290370.1;XM_015290372.1;XM_015290381.1;XM_015290382.1;XM_015290387.1;XM_015290389.1;XM_015290396.1;XM_015290398.1;XM_015290403.1;XM_015290406.1;XM_015290411.1;XM_015290418.1;XM_015290421.1;XM_015290424.1
1000652	SKIP_OFF	CUFF.1423	NC_006088.4	68327597	68327629	+	CUFF.1423.1	5.07085	3132	NM_001030771.1;XM_015290333.1;XM_015290335.1;XM_015290341.1;XM_015290347.1;XM_015290353.1;XM_015290358.1;XM_015290361.1;XM_015290366.1;XM_015290370.1;XM_015290372.1;XM_015290381.1;XM_015290382.1;XM_015290387.1;XM_015290389.1;XM_015290396.1;XM_015290398.1;XM_015290403.1;XM_015290406.1;XM_015290411.1;XM_015290418.1;XM_015290421.1;XM_015290424.1
1000655	SKIP_ON	CUFF.1423	NC_006088.4	68337737	68338800	+	CUFF.1423.3	5.26	4323	NM_001030771.1;XM_015290333.1;XM_015290335.1;XM_015290341.1;XM_015290347.1;XM_015290353.1;XM_015290358.1;XM_015290361.1;XM_015290366.1;XM_015290370.1;XM_015290372.1;XM_015290381.1;XM_015290382.1;XM_015290387.1;XM_015290389.1;XM_015290396.1;XM_015290398.1;XM_015290403.1;XM_015290406.1;XM_015290411.1;XM_015290418.1;XM_015290421.1;XM_015290424.1
1000654	SKIP_OFF	CUFF.1423	NC_006088.4	68337737	68338800	+	CUFF.1423.1	5.07085	3132	NM_001030771.1;XM_015290333.1;XM_015290335.1;XM_015290341.1;XM_015290347.1;XM_015290353.1;XM_015290358.1;XM_015290361.1;XM_015290366.1;XM_015290370.1;XM_015290372.1;XM_015290381.1;XM_015290382.1;XM_015290387.1;XM_015290389.1;XM_015290396.1;XM_015290398.1;XM_015290403.1;XM_015290406.1;XM_015290411.1;XM_015290418.1;XM_015290421.1;XM_015290424.1
1000649	SKIP_ON	CUFF.1423	NC_006088.4	68323680	68323772	+	CUFF.1423.4	16.7728	3258	NM_001030771.1;XM_015290333.1;XM_015290335.1;XM_015290341.1;XM_015290347.1;XM_015290353.1;XM_015290358.1;XM_015290361.1;XM_015290366.1;XM_015290370.1;XM_015290372.1;XM_015290381.1;XM_015290382.1;XM_015290387.1;XM_015290389.1;XM_015290396.1;XM_015290398.1;XM_015290403.1;XM_015290406.1;XM_015290411.1;XM_015290418.1;XM_015290421.1;XM_015290424.1
1000650	SKIP_OFF	CUFF.1423	NC_006088.4	68323680	68323772	+	CUFF.1423.1	5.07085	3132	NM_001030771.1;XM_015290333.1;XM_015290335.1;XM_015290341.1;XM_015290347.1;XM_015290353.1;XM_015290358.1;XM_015290361.1;XM_015290366.1;XM_015290370.1;XM_015290372.1;XM_015290381.1;XM_015290382.1;XM_015290387.1;XM_015290389.1;XM_015290396.1;XM_015290398.1;XM_015290403.1;XM_015290406.1;XM_015290411.1;XM_015290418.1;XM_015290421.1;XM_015290424.1
1000653	SKIP_ON	CUFF.1423	NC_006088.4	68338768	68338800	+	CUFF.1423.4	16.7728	3258	NM_001030771.1;XM_015290333.1;XM_015290335.1;XM_015290341.1;XM_015290347.1;XM_015290353.1;XM_015290358.1;XM_015290361.1;XM_015290366.1;XM_015290370.1;XM_015290372.1;XM_015290381.1;XM_015290382.1;XM_015290387.1;XM_015290389.1;XM_015290396.1;XM_015290398.1;XM_015290403.1;XM_015290406.1;XM_015290411.1;XM_015290418.1;XM_015290421.1;XM_015290424.1
1000654	SKIP_OFF	CUFF.1423	NC_006088.4	68338768	68338800	+	CUFF.1423.1	5.07085	3132	NM_001030771.1;XM_015290333.1;XM_015290335.1;XM_015290341.1;XM_015290347.1;XM_015290353.1;XM_015290358.1;XM_015290361.1;XM_015290366.1;XM_015290370.1;XM_015290372.1;XM_015290381.1;XM_015290382.1;XM_015290387.1;XM_015290389.1;XM_015290396.1;XM_015290398.1;XM_015290403.1;XM_015290406.1;XM_015290411.1;XM_015290418.1;XM_015290421.1;XM_015290424.1
1000651	SKIP_ON	CUFF.1423	NC_006088.4	68327597	68327629	+	CUFF.1423.2	11.1577	3291	NM_001030771.1;XM_015290333.1;XM_015290335.1;XM_015290341.1;XM_015290347.1;XM_015290353.1;XM_015290358.1;XM_015290361.1;XM_015290366.1;XM_015290370.1;XM_015290372.1;XM_015290381.1;XM_015290382.1;XM_015290387.1;XM_015290389.1;XM_015290396.1;XM_015290398.1;XM_015290403.1;XM_015290406.1;XM_015290411.1;XM_015290418.1;XM_015290421.1;XM_015290424.1
1000652	SKIP_OFF	CUFF.1423	NC_006088.4	68327597	68327629	+	CUFF.1423.4	16.7728	3258	NM_001030771.1;XM_015290333.1;XM_015290335.1;XM_015290341.1;XM_015290347.1;XM_015290353.1;XM_015290358.1;XM_015290361.1;XM_015290366.1;XM_015290370.1;XM_015290372.1;XM_015290381.1;XM_015290382.1;XM_015290387.1;XM_015290389.1;XM_015290396.1;XM_015290398.1;XM_015290403.1;XM_015290406.1;XM_015290411.1;XM_015290418.1;XM_015290421.1;XM_015290424.1
1000651	SKIP_ON	CUFF.1423	NC_006088.4	68327597	68327629	+	CUFF.1423.3	5.26	4323	NM_001030771.1;XM_015290333.1;XM_015290335.1;XM_015290341.1;XM_015290347.1;XM_015290353.1;XM_015290358.1;XM_015290361.1;XM_015290366.1;XM_015290370.1;XM_015290372.1;XM_015290381.1;XM_015290382.1;XM_015290387.1;XM_015290389.1;XM_015290396.1;XM_015290398.1;XM_015290403.1;XM_015290406.1;XM_015290411.1;XM_015290418.1;XM_015290421.1;XM_015290424.1
1000652	SKIP_OFF	CUFF.1423	NC_006088.4	68327597	68327629	+	CUFF.1423.4	16.7728	3258	NM_001030771.1;XM_015290333.1;XM_015290335.1;XM_015290341.1;XM_015290347.1;XM_015290353.1;XM_015290358.1;XM_015290361.1;XM_015290366.1;XM_015290370.1;XM_015290372.1;XM_015290381.1;XM_015290382.1;XM_015290387.1;XM_015290389.1;XM_015290396.1;XM_015290398.1;XM_015290403.1;XM_015290406.1;XM_015290411.1;XM_015290418.1;XM_015290421.1;XM_015290424.1
1000656	AE	CUFF.1423	NC_006088.4	68338768	68338800	+	CUFF.1423.2	11.1577	3291	NM_001030771.1;XM_015290333.1;XM_015290335.1;XM_015290341.1;XM_015290347.1;XM_015290353.1;XM_015290358.1;XM_015290361.1;XM_015290366.1;XM_015290370.1;XM_015290372.1;XM_015290381.1;XM_015290382.1;XM_015290387.1;XM_015290389.1;XM_015290396.1;XM_015290398.1;XM_015290403.1;XM_015290406.1;XM_015290411.1;XM_015290418.1;XM_015290421.1;XM_015290424.1
1000657	AE	CUFF.1423	NC_006088.4	68337737	68338800	+	CUFF.1423.3	5.26	4323	NM_001030771.1;XM_015290333.1;XM_015290335.1;XM_015290341.1;XM_015290347.1;XM_015290353.1;XM_015290358.1;XM_015290361.1;XM_015290366.1;XM_015290370.1;XM_015290372.1;XM_015290381.1;XM_015290382.1;XM_015290387.1;XM_015290389.1;XM_015290396.1;XM_015290398.1;XM_015290403.1;XM_015290406.1;XM_015290411.1;XM_015290418.1;XM_015290421.1;XM_015290424.1
1000657	AE	CUFF.1423	NC_006088.4	68337737	68338800	+	CUFF.1423.3	5.26	4323	NM_001030771.1;XM_015290333.1;XM_015290335.1;XM_015290341.1;XM_015290347.1;XM_015290353.1;XM_015290358.1;XM_015290361.1;XM_015290366.1;XM_015290370.1;XM_015290372.1;XM_015290381.1;XM_015290382.1;XM_015290387.1;XM_015290389.1;XM_015290396.1;XM_015290398.1;XM_015290403.1;XM_015290406.1;XM_015290411.1;XM_015290418.1;XM_015290421.1;XM_015290424.1
1000656	AE	CUFF.1423	NC_006088.4	68338768	68338800	+	CUFF.1423.4	16.7728	3258	NM_001030771.1;XM_015290333.1;XM_015290335.1;XM_015290341.1;XM_015290347.1;XM_015290353.1;XM_015290358.1;XM_015290361.1;XM_015290366.1;XM_015290370.1;XM_015290372.1;XM_015290381.1;XM_015290382.1;XM_015290387.1;XM_015290389.1;XM_015290396.1;XM_015290398.1;XM_015290403.1;XM_015290406.1;XM_015290411.1;XM_015290418.1;XM_015290421.1;XM_015290424.1
1000658	TSS	CUFF.1426	NC_006088.4	71391064	71391296	-	CUFF.1426.4	3.47204	732	NM_001030772.1
1000659	TTS	CUFF.1426	NC_006088.4	71370480	71372866	-	CUFF.1426.1	2.12744	2852	NM_001030772.1
1000660	TTS	CUFF.1426	NC_006088.4	71378609	71378987	-	CUFF.1426.4	3.47204	732	NM_001030772.1
1000659	TTS	CUFF.1426	NC_006088.4	71370480	71372866	-	CUFF.1426.2	1.17626	3190	NM_001030772.1
1000661	TSS	CUFF.1428	NC_006088.4	71540931	71541122	+	CUFF.1428.1	20.3194	1712	NM_001199273.1;XM_015290010.1
1000662	TTS	CUFF.1428	NC_006088.4	71669651	71669953	+	CUFF.1428.1	20.3194	1712	NM_001199273.1;XM_015290010.1
1000663	TSS	CUFF.143	NC_006088.4	6838244	6838587	-	CUFF.143.1	8.8661	3548	NM_001282235.1
1000664	TTS	CUFF.143	NC_006088.4	6790224	6792257	-	CUFF.143.1	8.8661	3548	NM_001282235.1
1000665	TSS	CUFF.1437	NC_006088.4	71873769	71873971	-	CUFF.1437.1	8.30081	10851	XM_015290906.1
1000666	TTS	CUFF.1437	NC_006088.4	71744379	71750534	-	CUFF.1437.1	8.30081	10851	XM_015290906.1;XM_015290915.1
1000667	TSS	CUFF.1439	NC_006088.4	71899221	71899282	+	CUFF.1439.1	2.9787	4266	XM_015290581.1
1000668	TSS	CUFF.1439	NC_006088.4	71899322	71899352	+	CUFF.1439.2	1.02281	4235	XM_015290581.1
1000669	TTS	CUFF.1439	NC_006088.4	71956691	71960592	+	CUFF.1439.1	2.9787	4266	NM_001031357.1;XM_015290581.1;XM_015290585.1
1000670	TSS	CUFF.1443	NC_006088.4	71896122	71896331	-	CUFF.1443.1	2.58381	8880	NM_001031381.2
1000671	TTS	CUFF.1443	NC_006088.4	71882879	71891407	-	CUFF.1443.1	2.58381	8880	NM_001031381.2
1000672	TSS	CUFF.1445	NC_006088.4	72050767	72050916	+	CUFF.1445.1	17.102	1457	NM_001278110.1
1000673	TTS	CUFF.1445	NC_006088.4	72059474	72060434	+	CUFF.1445.1	17.102	1457	NM_001278110.1
1000674	TSS	CUFF.145	NC_006088.4	7437027	7437091	+	CUFF.145.1	1.35859	2736	XM_416996.5
1000675	TTS	CUFF.145	NC_006088.4	7447221	7447884	+	CUFF.145.1	1.35859	2736	XM_416996.5
1000676	MIR_ON	CUFF.145	NC_006088.4	7439149	7439867	+	CUFF.145.1	1.35859	2736	XM_416996.5
1000677	MIR_OFF	CUFF.145	NC_006088.4	7439149	7439867	+	CUFF.145.2	7.06007	2110	XM_416996.5
1000678	TSS	CUFF.1450	NC_006088.4	71400672	71400765	+	CUFF.1450.1	3.97367	3500	XM_424236.5
1000679	TTS	CUFF.1450	NC_006088.4	71449624	71451476	+	CUFF.1450.3	7.11486	2948	XM_423856.5
1000680	SKIP_ON	CUFF.1450	NC_006088.4	71404559	71404730	+	CUFF.1450.1	3.97367	3500	XM_424236.5
1000681	SKIP_OFF	CUFF.1450	NC_006088.4	71404559	71404730	+	CUFF.1450.2	6.7314	3326	XM_424236.5
1000682	TSS	CUFF.1452	NC_006088.4	70375186	70375553	-	CUFF.1452.4	1.34828	6297	XM_416465.5
1000683	TTS	CUFF.1452	NC_006088.4	70296086	70300922	-	CUFF.1452.1	2.17162	6297	XM_416465.5
1000684	TSS	CUFF.1453	NC_006088.4	72123015	72123026	+	CUFF.1453.1	1.04808	1169
1000685	TSS	CUFF.1453	NC_006088.4	72123494	72123858	+	CUFF.1453.2	1.27902	1313
1000686	TTS	CUFF.1453	NC_006088.4	72190704	72191651	+	CUFF.1453.1	1.04808	1169
1000687	TSS	CUFF.1456	NC_006088.4	72280143	72280402	+	CUFF.1456.1	0.368768	2356
1000688	TTS	CUFF.1456	NC_006088.4	72280494	72282589	+	CUFF.1456.1	0.368768	2356
1000689	TTS	CUFF.1456	NC_006088.4	72281420	72282589	+	CUFF.1456.2	0.464875	1234
1000690	TSS	CUFF.1457	NC_006088.4	72122659	72122782	-	CUFF.1457.2	3.45318	6717	XM_015290807.1;XM_015290812.1;XM_015290826.1;XM_015290837.1
1000691	TTS	CUFF.1457	NC_006088.4	72108984	72110241	-	CUFF.1457.1	2.63884	5948	XM_015290807.1;XM_015290812.1;XM_015290826.1;XM_015290832.1;XM_015290837.1
1000692	TTS	CUFF.1457	NC_006088.4	72108984	72115133	-	CUFF.1457.2	3.45318	6717	XM_015290807.1;XM_015290812.1;XM_015290826.1;XM_015290832.1;XM_015290837.1
1000693	TSS	CUFF.1458	NC_006088.4	72030533	72030573	-	CUFF.1458.2	4.71331	5327	XM_004938052.2;XM_015290863.1;XM_015290868.1;XM_015290874.1;XM_015290877.1;XM_015290885.1;XM_428887.5
1000694	TTS	CUFF.1458	NC_006088.4	71962386	71966485	-	CUFF.1458.1	2.16472	5471	XM_004938052.2;XM_015290863.1;XM_015290868.1;XM_015290874.1;XM_015290877.1;XM_015290885.1;XM_428887.5
1000695	SKIP_ON	CUFF.1458	NC_006088.4	72000355	72000432	-	CUFF.1458.1	2.16472	5471	XM_004938052.2;XM_015290863.1;XM_015290868.1;XM_015290874.1;XM_015290877.1;XM_015290885.1;XM_428887.5
1000696	SKIP_OFF	CUFF.1458	NC_006088.4	72000355	72000432	-	CUFF.1458.2	4.71331	5327	XM_004938052.2;XM_015290863.1;XM_015290868.1;XM_015290874.1;XM_015290877.1;XM_015290885.1;XM_428887.5
1000697	TSS	CUFF.146	NC_006088.4	7352358	7352506	-	CUFF.146.1	11.3581	3666	XM_015299234.1;XM_015299288.1;XM_015299354.1;XM_424029.5
1000698	TTS	CUFF.146	NC_006088.4	7291672	7294850	-	CUFF.146.1	11.3581	3666	XM_015299234.1;XM_015299288.1;XM_015299354.1;XM_424029.5
1000699	TSS	CUFF.1460	NC_006088.4	72192256	72192987	+	CUFF.1460.1	56.2567	1732	NM_204256.2;XM_015289915.1
1000700	TTS	CUFF.1460	NC_006088.4	72194446	72195314	+	CUFF.1460.1	56.2567	1732	NM_204256.2;XM_015289915.1
1000701	TSS	CUFF.1461	NC_006088.4	72529197	72529432	-	CUFF.1461.3	0.499393	995	NM_001174106.1;XM_015292135.1;XM_015292136.1;XM_015292139.1;XM_015292146.1;XM_015292156.1;XM_015292162.1;XM_015292173.1;XM_015292186.1
1000702	TTS	CUFF.1461	NC_006088.4	72519016	72519229	-	CUFF.1461.1	1.95643	784	NM_001174106.1;XM_015292135.1;XM_015292136.1;XM_015292139.1;XM_015292146.1;XM_015292156.1;XM_015292162.1;XM_015292173.1;XM_015292182.1;XM_015292186.1
1000703	AE	CUFF.1461	NC_006088.4	72522748	72523170	-	CUFF.1461.1	1.95643	784	NM_001174106.1;NM_205338.2;XM_015292135.1;XM_015292136.1;XM_015292139.1;XM_015292146.1;XM_015292156.1;XM_015292162.1;XM_015292173.1;XM_015292182.1;XM_015292186.1
1000704	AE	CUFF.1461	NC_006088.4	72522592	72523170	-	CUFF.1461.2	0.557168	940	NM_001174106.1;NM_205338.2;XM_015292135.1;XM_015292136.1;XM_015292139.1;XM_015292146.1;XM_015292156.1;XM_015292162.1;XM_015292173.1;XM_015292182.1;XM_015292186.1
1000704	AE	CUFF.1461	NC_006088.4	72522592	72523170	-	CUFF.1461.2	0.557168	940	NM_001174106.1;NM_205338.2;XM_015292135.1;XM_015292136.1;XM_015292139.1;XM_015292146.1;XM_015292156.1;XM_015292162.1;XM_015292173.1;XM_015292182.1;XM_015292186.1
1000703	AE	CUFF.1461	NC_006088.4	72522748	72523170	-	CUFF.1461.3	0.499393	995	NM_001174106.1;NM_205338.2;XM_015292135.1;XM_015292136.1;XM_015292139.1;XM_015292146.1;XM_015292156.1;XM_015292162.1;XM_015292173.1;XM_015292182.1;XM_015292186.1
1000705	TSS	CUFF.1462	NC_006088.4	72371103	72371247	+	CUFF.1462.1	11.8427	1026	NM_001278091.1;NM_001278092.1
1000706	TSS	CUFF.1462	NC_006088.4	72382976	72383338	+	CUFF.1462.2	3.04478	651	NM_001278091.1;NM_001278092.1
1000707	TTS	CUFF.1462	NC_006088.4	72392690	72392977	+	CUFF.1462.1	11.8427	1026	NM_001278091.1;NM_001278092.1
1000708	TSS	CUFF.1463	NC_006088.4	72420165	72421080	+	CUFF.1463.1	2.25225	3447	XM_417237.5
1000709	TTS	CUFF.1463	NC_006088.4	72430306	72432642	+	CUFF.1463.1	2.25225	3447	XM_417237.5
1000710	TSS	CUFF.1469	NC_006088.4	73218665	73218723	-	CUFF.1469.3	0.574051	1638	XM_417232.5
1000711	TSS	CUFF.1469	NC_006088.4	73229363	73229431	-	CUFF.1469.4	1.27531	1808	XM_417232.5
1000712	TTS	CUFF.1469	NC_006088.4	73210082	73211471	-	CUFF.1469.1	0.710198	1615	XM_417232.5
1000713	TSS	CUFF.1470	NC_006088.4	68409883	68409959	-	CUFF.1470.1	16.9597	3280	NM_001291811.1
1000714	TSS	CUFF.1470	NC_006088.4	68373563	68373661	-	CUFF.1470.2	92.1113	3302	NM_001291805.1;XM_015291370.1;XM_416445.5
1000715	TTS	CUFF.1470	NC_006088.4	68397176	68401683	-	CUFF.1470.3	15.8795	4594	NM_001291811.1;XM_015290446.1
1000716	TSS	CUFF.1472	NC_006088.4	73124719	73124776	-	CUFF.1472.1	2.21102	1230	XM_015292409.1;XM_015292414.1;XM_015292421.1
1000717	TSS	CUFF.1472	NC_006088.4	73124711	73124786	-	CUFF.1472.2	6.0044	1251	XM_015292409.1;XM_015292414.1;XM_015292421.1
1000718	TTS	CUFF.1472	NC_006088.4	73116347	73116805	-	CUFF.1472.1	2.21102	1230	XM_015292409.1;XM_015292414.1
1000719	TSS	CUFF.1479	NC_006088.4	73127312	73127452	+	CUFF.1479.1	6.10421	1627	XM_001231609.4
1000720	TTS	CUFF.1479	NC_006088.4	73151090	73151339	+	CUFF.1479.1	6.10421	1627	XM_001231609.4
1000721	TSS	CUFF.148	NC_006088.4	7469843	7469977	-	CUFF.148.2	0.446985	4653	NM_001031594.1
1000722	TTS	CUFF.148	NC_006088.4	7458325	7461370	-	CUFF.148.1	0.466688	4234	NM_001031370.2;NM_001031594.1
1000723	IR_ON	CUFF.148	NC_006088.4	7463606	7464026	-	CUFF.148.2	0.446985	4653	NM_001031594.1
1000724	IR_OFF	CUFF.148	NC_006088.4	7463606	7464026	-	CUFF.148.1	0.466688	4234	NM_001031594.1
1000725	TSS	CUFF.1489	NC_006088.4	73456356	73456422	+	CUFF.1489.1	26.3293	1851	NM_001006281.1
1000726	TTS	CUFF.1489	NC_006088.4	73475740	73476609	+	CUFF.1489.1	26.3293	1851	NM_001006281.1
1000727	TSS	CUFF.149	NC_006088.4	8099439	8099508	-	CUFF.149.1	0.522174	984
1000728	TTS	CUFF.149	NC_006088.4	8078699	8079464	-	CUFF.149.1	0.522174	984
1000729	TSS	CUFF.1491	NC_006088.4	73644684	73645261	+	CUFF.1491.1	0.441786	1780	XM_004938073.2;XM_004938075.2;XM_004938076.2
1000730	TTS	CUFF.1491	NC_006088.4	73650029	73653066	+	CUFF.1491.2	0.307013	4042
1000731	TSS	CUFF.1493	NC_006088.4	73281894	73282086	-	CUFF.1493.2	11.3406	5631	XM_015292118.1
1000732	TTS	CUFF.1493	NC_006088.4	73237856	73242547	-	CUFF.1493.1	3.14645	5007	NM_204213.1;XM_015292118.1
1000733	TSS	CUFF.1495	NC_006088.4	73984514	73984664	+	CUFF.1495.1	1.71243	3841	NM_001109762.1
1000734	TSS	CUFF.1495	NC_006088.4	74048020	74050562	+	CUFF.1495.2	0.883242	6233	NM_001109762.1
1000735	TTS	CUFF.1495	NC_006088.4	74053958	74057647	+	CUFF.1495.1	1.71243	3841	NM_001031488.1;NM_001109762.1
1000736	TSS	CUFF.1496	NC_006088.4	74165631	74165772	-	CUFF.1496.1	2.53531	6654
1000737	TTS	CUFF.1496	NC_006088.4	74099261	74099341	-	CUFF.1496.1	2.53531	6654
1000738	TSS	CUFF.150	NC_006088.4	7557005	7557177	+	CUFF.150.1	0.813419	5554	XM_416843.5
1000739	TTS	CUFF.150	NC_006088.4	7647353	7649892	+	CUFF.150.1	0.813419	5554	XM_416843.5
1000740	TSS	CUFF.1502	NC_006088.4	74531928	74532765	-	CUFF.1502.1	0.432089	1136	XM_015292279.1;XM_015292281.1;XM_015292286.1;XM_015292292.1;XM_417224.5
1000741	TTS	CUFF.1502	NC_006088.4	74531095	74531392	-	CUFF.1502.1	0.432089	1136	XM_015292279.1;XM_015292281.1;XM_015292286.1;XM_015292292.1;XM_417224.5
1000742	TSS	CUFF.1508	NC_006088.4	74578080	74578187	-	CUFF.1508.2	2.78028	7656	XM_015292277.1
1000743	TTS	CUFF.1508	NC_006088.4	74535483	74535565	-	CUFF.1508.1	0.741212	6613	XM_015292279.1;XM_015292281.1;XM_015292286.1;XM_015292292.1;XM_417224.5
1000744	TTS	CUFF.1508	NC_006088.4	74542549	74545062	-	CUFF.1508.2	2.78028	7656	XM_015292277.1
1000744	TTS	CUFF.1508	NC_006088.4	74542549	74545062	-	CUFF.1508.3	1.59343	4269	XM_015292277.1
1000745	XMSKIP_ON	CUFF.1508	NC_006088.4	74574493	74575469	-	CUFF.1508.1	0.741212	6613	XM_015292277.1
1000746	XMSKIP_OFF	CUFF.1508	NC_006088.4	74574493	74575469	-	CUFF.1508.2	2.78028	7656	XM_015292277.1
1000747	IR_ON	CUFF.1508	NC_006088.4	74545838	74546232	-	CUFF.1508.1	0.741212	6613	XM_015292277.1
1000748	IR_OFF	CUFF.1508	NC_006088.4	74545838	74546232	-	CUFF.1508.2	2.78028	7656	XM_015292277.1
1000747	IR_ON	CUFF.1508	NC_006088.4	74545838	74546232	-	CUFF.1508.1	0.741212	6613	XM_015292277.1
1000748	IR_OFF	CUFF.1508	NC_006088.4	74545838	74546232	-	CUFF.1508.3	1.59343	4269	XM_015292277.1
1000749	AE	CUFF.1508	NC_006088.4	74556322	74556382	-	CUFF.1508.1	0.741212	6613	XM_015292277.1
1000750	AE	CUFF.1508	NC_006088.4	74556322	74556403	-	CUFF.1508.2	2.78028	7656	XM_015292277.1
1000751	TSS	CUFF.151	NC_006088.4	8733520	8733752	-	CUFF.151.1	1.44338	681	XM_015295177.1
1000752	TTS	CUFF.151	NC_006088.4	8730771	8731034	-	CUFF.151.1	1.44338	681	XM_015295177.1
1000753	TSS	CUFF.1511	NC_006088.4	75362820	75363052	-	CUFF.1511.2	1.27032	3285	XM_015293044.1;XM_416489.5
1000754	TTS	CUFF.1511	NC_006088.4	75352637	75352791	-	CUFF.1511.1	0.553257	3995	XM_015293044.1;XM_416489.5
1000755	IR_ON	CUFF.1511	NC_006088.4	75357252	75357334	-	CUFF.1511.4	0.29183	4384	XM_015293044.1;XM_416489.5
1000756	IR_OFF	CUFF.1511	NC_006088.4	75357252	75357334	-	CUFF.1511.1	0.553257	3995	XM_015293044.1;XM_416489.5
1000755	IR_ON	CUFF.1511	NC_006088.4	75357252	75357334	-	CUFF.1511.4	0.29183	4384	XM_015293044.1;XM_416489.5
1000756	IR_OFF	CUFF.1511	NC_006088.4	75357252	75357334	-	CUFF.1511.2	1.27032	3285	XM_015293044.1;XM_416489.5
1000755	IR_ON	CUFF.1511	NC_006088.4	75357252	75357334	-	CUFF.1511.4	0.29183	4384	XM_015293044.1;XM_416489.5
1000756	IR_OFF	CUFF.1511	NC_006088.4	75357252	75357334	-	CUFF.1511.3	0.989302	4303	XM_015293044.1;XM_416489.5
1000757	TSS	CUFF.1513	NC_006088.4	75168833	75169523	+	CUFF.1513.1	0.930536	7505	XM_004938079.2;XM_015292530.1;XM_423669.5
1000758	TSS	CUFF.1513	NC_006088.4	75193592	75193706	+	CUFF.1513.4	0.543544	6775	XM_004938079.2;XM_004938080.2;XM_015292530.1;XM_423669.5
1000757	TSS	CUFF.1513	NC_006088.4	75168833	75169523	+	CUFF.1513.2	0.59444	7445	XM_004938079.2;XM_015292530.1;XM_423669.5
1000757	TSS	CUFF.1513	NC_006088.4	75168833	75169523	+	CUFF.1513.3	0.948081	4893	XM_004938079.2;XM_015292530.1;XM_423669.5
1000759	TTS	CUFF.1513	NC_006088.4	75219621	75222753	+	CUFF.1513.1	0.930536	7505	XM_004938079.2;XM_004938080.2;XM_015292530.1;XM_423669.5
1000760	SKIP_ON	CUFF.1513	NC_006088.4	75202409	75202472	+	CUFF.1513.1	0.930536	7505	XM_004938079.2;XM_004938080.2;XM_015292530.1;XM_423669.5
1000761	SKIP_OFF	CUFF.1513	NC_006088.4	75202409	75202472	+	CUFF.1513.2	0.59444	7445	XM_004938079.2;XM_004938080.2;XM_015292530.1;XM_423669.5
1000762	SKIP_ON	CUFF.1513	NC_006088.4	75175405	75175515	+	CUFF.1513.1	0.930536	7505	XM_004938079.2;XM_015292530.1;XM_423669.5
1000763	SKIP_OFF	CUFF.1513	NC_006088.4	75175405	75175515	+	CUFF.1513.3	0.948081	4893	XM_004938079.2;XM_015292530.1;XM_423669.5
1000764	SKIP_ON	CUFF.1513	NC_006088.4	75175405	75175519	+	CUFF.1513.2	0.59444	7445	XM_004938079.2;XM_015292530.1;XM_423669.5
1000763	SKIP_OFF	CUFF.1513	NC_006088.4	75175405	75175519	+	CUFF.1513.3	0.948081	4893	XM_004938079.2;XM_015292530.1;XM_423669.5
1000760	SKIP_ON	CUFF.1513	NC_006088.4	75202409	75202472	+	CUFF.1513.3	0.948081	4893	XM_004938079.2;XM_004938080.2;XM_015292530.1;XM_423669.5
1000761	SKIP_OFF	CUFF.1513	NC_006088.4	75202409	75202472	+	CUFF.1513.2	0.59444	7445	XM_004938079.2;XM_004938080.2;XM_015292530.1;XM_423669.5
1000760	SKIP_ON	CUFF.1513	NC_006088.4	75202409	75202472	+	CUFF.1513.4	0.543544	6775	XM_004938079.2;XM_004938080.2;XM_015292530.1;XM_423669.5
1000761	SKIP_OFF	CUFF.1513	NC_006088.4	75202409	75202472	+	CUFF.1513.2	0.59444	7445	XM_004938079.2;XM_004938080.2;XM_015292530.1;XM_423669.5
1000765	IR_ON	CUFF.1513	NC_006088.4	75215255	75217757	+	CUFF.1513.1	0.930536	7505	XM_004938079.2;XM_004938080.2;XM_015292530.1;XM_423669.5
1000766	IR_OFF	CUFF.1513	NC_006088.4	75215255	75217757	+	CUFF.1513.3	0.948081	4893	XM_004938079.2;XM_004938080.2;XM_015292530.1;XM_423669.5
1000765	IR_ON	CUFF.1513	NC_006088.4	75215255	75217757	+	CUFF.1513.2	0.59444	7445	XM_004938079.2;XM_004938080.2;XM_015292530.1;XM_423669.5
1000766	IR_OFF	CUFF.1513	NC_006088.4	75215255	75217757	+	CUFF.1513.3	0.948081	4893	XM_004938079.2;XM_004938080.2;XM_015292530.1;XM_423669.5
1000765	IR_ON	CUFF.1513	NC_006088.4	75215255	75217757	+	CUFF.1513.4	0.543544	6775	XM_004938079.2;XM_004938080.2;XM_015292530.1;XM_423669.5
1000766	IR_OFF	CUFF.1513	NC_006088.4	75215255	75217757	+	CUFF.1513.3	0.948081	4893	XM_004938079.2;XM_004938080.2;XM_015292530.1;XM_423669.5
1000767	AE	CUFF.1513	NC_006088.4	75207371	75207501	+	CUFF.1513.1	0.930536	7505	XM_004938079.2;XM_004938080.2;XM_015292530.1;XM_423669.5
1000768	AE	CUFF.1513	NC_006088.4	75207414	75207501	+	CUFF.1513.4	0.543544	6775	XM_004938079.2;XM_004938080.2;XM_015292530.1;XM_423669.5
1000767	AE	CUFF.1513	NC_006088.4	75207371	75207501	+	CUFF.1513.2	0.59444	7445	XM_004938079.2;XM_004938080.2;XM_015292530.1;XM_423669.5
1000768	AE	CUFF.1513	NC_006088.4	75207414	75207501	+	CUFF.1513.4	0.543544	6775	XM_004938079.2;XM_004938080.2;XM_015292530.1;XM_423669.5
1000767	AE	CUFF.1513	NC_006088.4	75207371	75207501	+	CUFF.1513.3	0.948081	4893	XM_004938079.2;XM_004938080.2;XM_015292530.1;XM_423669.5
1000768	AE	CUFF.1513	NC_006088.4	75207414	75207501	+	CUFF.1513.4	0.543544	6775	XM_004938079.2;XM_004938080.2;XM_015292530.1;XM_423669.5
1000769	TSS	CUFF.1514	NC_006088.4	74491383	74491527	+	CUFF.1514.1	11.0564	8200	NM_204762.1
1000770	TTS	CUFF.1514	NC_006088.4	74514787	74522298	+	CUFF.1514.1	11.0564	8200	NM_204762.1;XM_015292279.1;XM_015292281.1;XM_015292286.1;XM_015292292.1;XM_417224.5
1000771	TSS	CUFF.1519	NC_006088.4	75669727	75670237	+	CUFF.1519.1	1.84522	2441
1000772	TTS	CUFF.1519	NC_006088.4	75685938	75687745	+	CUFF.1519.1	1.84522	2441
1000773	TSS	CUFF.1523	NC_006088.4	75608818	75609328	-	CUFF.1523.2	4.8205	5555	NM_001001337.1;NM_001001339.1;NM_001001340.1;NM_001001341.1;NM_001306152.1;NM_204771.1
1000774	TTS	CUFF.1523	NC_006088.4	75538348	75542177	-	CUFF.1523.1	1.76283	5594	NM_001001337.1;NM_001001339.1;NM_001001340.1;NM_001001341.1;NM_001306152.1;NM_204771.1
1000775	SKIP_ON	CUFF.1523	NC_006088.4	75563333	75563371	-	CUFF.1523.1	1.76283	5594	NM_001001337.1;NM_001001339.1;NM_001001340.1;NM_001001341.1;NM_001306152.1;NM_204771.1
1000776	SKIP_OFF	CUFF.1523	NC_006088.4	75563333	75563371	-	CUFF.1523.2	4.8205	5555	NM_001001337.1;NM_001001339.1;NM_001001340.1;NM_001001341.1;NM_001306152.1;NM_204771.1
1000777	TSS	CUFF.1525	NC_006088.4	75521458	75521560	-	CUFF.1525.2	9.91178	5605	XM_004938083.2;XM_015293008.1;XM_416488.5
1000778	TTS	CUFF.1525	NC_006088.4	75376273	75381109	-	CUFF.1525.1	15.054	5685	XM_004938083.2;XM_015293008.1;XM_416488.5
1000779	SKIP_ON	CUFF.1525	NC_006088.4	75513441	75513516	-	CUFF.1525.1	15.054	5685	XM_004938083.2;XM_015293008.1;XM_416488.5
1000780	SKIP_OFF	CUFF.1525	NC_006088.4	75513441	75513516	-	CUFF.1525.2	9.91178	5605	XM_004938083.2;XM_015293008.1;XM_416488.5
1000781	TSS	CUFF.1526	NC_006088.4	75777581	75777783	-	CUFF.1526.2	26.2111	3011	XM_003640439.3
1000782	TTS	CUFF.1526	NC_006088.4	75770182	75772311	-	CUFF.1526.1	2.97731	3078	XM_003640439.3
1000783	TSS	CUFF.1527	NC_006088.4	75870818	75871163	+	CUFF.1527.1	11.4733	1646	NM_205511.1
1000784	TTS	CUFF.1527	NC_006088.4	75878933	75878978	+	CUFF.1527.1	11.4733	1646	NM_205511.1
1000785	TSS	CUFF.1529	NC_006088.4	75834823	75834967	-	CUFF.1529.2	3.34186	4355	XM_015292876.1
1000786	TTS	CUFF.1529	NC_006088.4	75797271	75799782	-	CUFF.1529.1	5.33622	3930	XM_004938093.2;XM_015292860.1;XM_015292866.1;XM_015292876.1
1000787	TSS	CUFF.153	NC_006088.4	7487567	7487660	+	CUFF.153.1	0.782479	827	XM_015299511.1
1000788	TSS	CUFF.153	NC_006088.4	7490082	7491273	+	CUFF.153.2	0.884184	1874	XM_015299511.1
1000789	TSS	CUFF.153	NC_006088.4	7491283	7491521	+	CUFF.153.3	1.25065	921	XM_015299511.1
1000790	TSS	CUFF.153	NC_006088.4	7491824	7492063	+	CUFF.153.4	0.645265	817	XM_015299511.1
1000791	TTS	CUFF.153	NC_006088.4	7493977	7494553	+	CUFF.153.1	0.782479	827	NM_001080863.2;XM_015295524.1;XM_015299511.1
1000792	TSS	CUFF.1533	NC_006088.4	62185370	62185461	-	CUFF.1533.1	171.713	1371	NM_001277899.1
1000793	TTS	CUFF.1533	NC_006088.4	62176593	62177029	-	CUFF.1533.1	171.713	1371	NM_001277899.1
1000794	TSS	CUFF.1535	NC_006088.4	75649706	75649903	-	CUFF.1535.3	4.07591	1381	XM_004938086.2;XM_004938087.2;XM_015292838.1;XM_423762.5
1000795	TTS	CUFF.1535	NC_006088.4	75614170	75620568	-	CUFF.1535.1	4.04727	7829	XM_004938086.2;XM_004938087.2;XM_015292838.1;XM_423762.5
1000796	TSS	CUFF.1536	NC_006088.4	75654256	75654411	-	CUFF.1536.1	0.340135	1202	NM_001006563.2;XM_015292652.1
1000797	TTS	CUFF.1536	NC_006088.4	75650141	75650917	-	CUFF.1536.1	0.340135	1202	NM_001006563.2;XM_004938086.2;XM_004938087.2;XM_015292652.1;XM_015292838.1;XM_423762.5
1000798	TSS	CUFF.1537	NC_006088.4	76358003	76358025	-	CUFF.1537.1	1.92555	734	NM_205226.2
1000799	TTS	CUFF.1537	NC_006088.4	76345766	76345790	-	CUFF.1537.1	1.92555	734	NM_205226.2
1000800	TSS	CUFF.1538	NC_006088.4	76373716	76373796	-	CUFF.1538.2	0.462987	2042	NM_205226.2
1000801	TTS	CUFF.1538	NC_006088.4	76364114	76364554	-	CUFF.1538.1	0.314052	2003	NM_205226.2
1000802	TTS	CUFF.1538	NC_006088.4	76365370	76366078	-	CUFF.1538.2	0.462987	2042	NM_205226.2
1000803	TSS	CUFF.154	NC_006088.4	635017	635107	-	CUFF.154.2	11.1852	5801	XM_015273039.1;XM_015273565.1;XM_015274391.1;XM_015274836.1;XM_015275302.1;XM_015275791.1;XM_015276256.1;XM_015276715.1;XM_015277248.1;XM_015277663.1;XM_015278140.1
1000804	TTS	CUFF.154	NC_006088.4	576876	577090	-	CUFF.154.1	13.1021	5972	XM_015273039.1;XM_015273565.1;XM_015273973.1;XM_015274391.1;XM_015274836.1;XM_015275302.1;XM_015275791.1;XM_015276256.1;XM_015276715.1;XM_015277248.1;XM_015277663.1;XM_015278140.1
1000805	SKIP_ON	CUFF.154	NC_006088.4	584122	584214	-	CUFF.154.1	13.1021	5972	XM_015273039.1;XM_015273565.1;XM_015273973.1;XM_015274391.1;XM_015274836.1;XM_015275302.1;XM_015275791.1;XM_015276256.1;XM_015276715.1;XM_015277248.1;XM_015277663.1;XM_015278140.1
1000806	SKIP_OFF	CUFF.154	NC_006088.4	584122	584214	-	CUFF.154.2	11.1852	5801	XM_015273039.1;XM_015273565.1;XM_015273973.1;XM_015274391.1;XM_015274836.1;XM_015275302.1;XM_015275791.1;XM_015276256.1;XM_015276715.1;XM_015277248.1;XM_015277663.1;XM_015278140.1
1000807	SKIP_ON	CUFF.154	NC_006088.4	588523	588600	-	CUFF.154.1	13.1021	5972	XM_015273039.1;XM_015273565.1;XM_015273973.1;XM_015274391.1;XM_015274836.1;XM_015275302.1;XM_015275791.1;XM_015276256.1;XM_015276715.1;XM_015277248.1;XM_015277663.1;XM_015278140.1
1000808	SKIP_OFF	CUFF.154	NC_006088.4	588523	588600	-	CUFF.154.2	11.1852	5801	XM_015273039.1;XM_015273565.1;XM_015273973.1;XM_015274391.1;XM_015274836.1;XM_015275302.1;XM_015275791.1;XM_015276256.1;XM_015276715.1;XM_015277248.1;XM_015277663.1;XM_015278140.1
1000809	TSS	CUFF.1540	NC_006088.4	75654556	75654615	+	CUFF.1540.1	0.604345	3752	NM_001012955.1;XM_015292628.1;XM_015292645.1;XM_015292652.1;XM_015292659.1;XM_015292661.1;XM_015292665.1
1000810	TTS	CUFF.1540	NC_006088.4	75662533	75664884	+	CUFF.1540.1	0.604345	3752	NM_001012955.1;XM_015292628.1;XM_015292636.1;XM_015292645.1;XM_015292652.1;XM_015292659.1;XM_015292661.1;XM_015292665.1
1000811	SKIP_ON	CUFF.1540	NC_006088.4	75659740	75659781	+	CUFF.1540.2	0.803053	3794	NM_001012955.1;XM_015292628.1;XM_015292636.1;XM_015292645.1;XM_015292652.1;XM_015292659.1;XM_015292661.1;XM_015292665.1
1000812	SKIP_OFF	CUFF.1540	NC_006088.4	75659740	75659781	+	CUFF.1540.1	0.604345	3752	NM_001012955.1;XM_015292628.1;XM_015292636.1;XM_015292645.1;XM_015292652.1;XM_015292659.1;XM_015292661.1;XM_015292665.1
1000813	IR_ON	CUFF.1540	NC_006088.4	75659189	75660691	+	CUFF.1540.4	1.37177	5231	NM_001012955.1;XM_015292628.1;XM_015292636.1;XM_015292645.1;XM_015292652.1;XM_015292659.1;XM_015292661.1;XM_015292665.1
1000814	IR_OFF	CUFF.1540	NC_006088.4	75659189	75660691	+	CUFF.1540.1	0.604345	3752	NM_001012955.1;XM_015292628.1;XM_015292636.1;XM_015292645.1;XM_015292652.1;XM_015292659.1;XM_015292661.1;XM_015292665.1
1000815	IR_ON	CUFF.1540	NC_006088.4	75659781	75660691	+	CUFF.1540.3	0.475418	4681	NM_001012955.1;XM_015292628.1;XM_015292636.1;XM_015292645.1;XM_015292652.1;XM_015292659.1;XM_015292661.1;XM_015292665.1
1000816	IR_OFF	CUFF.1540	NC_006088.4	75659781	75660691	+	CUFF.1540.2	0.803053	3794	NM_001012955.1;XM_015292628.1;XM_015292636.1;XM_015292645.1;XM_015292652.1;XM_015292659.1;XM_015292661.1;XM_015292665.1
1000817	MIR_ON	CUFF.1540	NC_006088.4	75659189	75660691	+	CUFF.1540.4	1.37177	5231	NM_001012955.1;XM_015292628.1;XM_015292636.1;XM_015292645.1;XM_015292652.1;XM_015292659.1;XM_015292661.1;XM_015292665.1
1000818	MIR_OFF	CUFF.1540	NC_006088.4	75659189	75660691	+	CUFF.1540.2	0.803053	3794	NM_001012955.1;XM_015292628.1;XM_015292636.1;XM_015292645.1;XM_015292652.1;XM_015292659.1;XM_015292661.1;XM_015292665.1
1000813	IR_ON	CUFF.1540	NC_006088.4	75659189	75659740	+	CUFF.1540.4	1.37177	5231	NM_001012955.1;XM_015292628.1;XM_015292636.1;XM_015292645.1;XM_015292652.1;XM_015292659.1;XM_015292661.1;XM_015292665.1
1000819	IR_OFF	CUFF.1540	NC_006088.4	75659189	75659740	+	CUFF.1540.3	0.475418	4681	NM_001012955.1;XM_015292628.1;XM_015292636.1;XM_015292645.1;XM_015292652.1;XM_015292659.1;XM_015292661.1;XM_015292665.1
1000820	AE	CUFF.1540	NC_006088.4	75660691	75660769	+	CUFF.1540.1	0.604345	3752	NM_001012955.1;XM_015292628.1;XM_015292636.1;XM_015292645.1;XM_015292652.1;XM_015292659.1;XM_015292661.1;XM_015292665.1
1000821	AE	CUFF.1540	NC_006088.4	75659740	75660769	+	CUFF.1540.3	0.475418	4681	NM_001012955.1;XM_015292628.1;XM_015292636.1;XM_015292645.1;XM_015292652.1;XM_015292659.1;XM_015292661.1;XM_015292665.1
1000822	TSS	CUFF.1542	NC_006088.4	72958920	72959090	+	CUFF.1542.1	1.47045	7318	XM_004938067.2;XM_417235.5
1000823	TSS	CUFF.1542	NC_006088.4	72971562	72971619	+	CUFF.1542.2	1.66079	7205	XM_004938067.2;XM_417235.5
1000824	TSS	CUFF.1542	NC_006088.4	72972446	72972475	+	CUFF.1542.3	3.56064	7235	XM_004938067.2;XM_417235.5
1000825	TTS	CUFF.1542	NC_006088.4	73086397	73092112	+	CUFF.1542.1	1.47045	7318	XM_004938067.2;XM_417235.5
1000826	TSS	CUFF.1545	NC_006088.4	76650557	76650638	+	CUFF.1545.1	0.688785	1743	NM_001037839.1;XM_015293509.1
1000827	TTS	CUFF.1545	NC_006088.4	76651445	76653105	+	CUFF.1545.1	0.688785	1743	NM_001037839.1;XM_015293509.1
1000828	TSS	CUFF.1547	NC_006088.4	76076581	76076746	+	CUFF.1547.1	2.30644	9186
1000829	TSS	CUFF.1547	NC_006088.4	76090884	76091868	+	CUFF.1547.2	3.38409	4801	XM_015292744.1;XM_015292749.1;XM_015292757.1;XM_015292764.1
1000830	TSS	CUFF.1547	NC_006088.4	76097736	76098340	+	CUFF.1547.3	3.12273	3774	XM_015292744.1;XM_015292749.1;XM_015292757.1;XM_015292764.1
1000831	TTS	CUFF.1547	NC_006088.4	76111991	76112210	+	CUFF.1547.1	2.30644	9186	XM_015292744.1;XM_015292749.1
1000832	SKIP_ON	CUFF.1547	NC_006088.4	76095503	76095617	+	CUFF.1547.1	2.30644	9186	XM_015292744.1;XM_015292749.1;XM_015292757.1;XM_015292764.1
1000833	SKIP_OFF	CUFF.1547	NC_006088.4	76095503	76095617	+	CUFF.1547.2	3.38409	4801	XM_015292744.1;XM_015292749.1;XM_015292757.1;XM_015292764.1
1000834	IR_ON	CUFF.1547	NC_006088.4	76099003	76099490	+	CUFF.1547.1	2.30644	9186	XM_015292744.1;XM_015292749.1;XM_015292757.1;XM_015292764.1
1000835	IR_OFF	CUFF.1547	NC_006088.4	76099003	76099490	+	CUFF.1547.2	3.38409	4801	XM_015292744.1;XM_015292749.1;XM_015292757.1;XM_015292764.1
1000836	IR_ON	CUFF.1547	NC_006088.4	76104869	76105061	+	CUFF.1547.2	3.38409	4801	XM_015292744.1;XM_015292749.1;XM_015292757.1;XM_015292764.1
1000837	IR_OFF	CUFF.1547	NC_006088.4	76104869	76105061	+	CUFF.1547.1	2.30644	9186	XM_015292744.1;XM_015292749.1;XM_015292757.1;XM_015292764.1
1000838	IR_ON	CUFF.1547	NC_006088.4	76109631	76110102	+	CUFF.1547.1	2.30644	9186	XM_015292744.1;XM_015292749.1;XM_015292757.1;XM_015292764.1
1000839	IR_OFF	CUFF.1547	NC_006088.4	76109631	76110102	+	CUFF.1547.2	3.38409	4801	XM_015292744.1;XM_015292749.1;XM_015292757.1;XM_015292764.1
1000840	XIR_ON	CUFF.1547	NC_006088.4	76099003	76099490	+	CUFF.1547.1	2.30644	9186	XM_015292744.1;XM_015292749.1;XM_015292757.1;XM_015292764.1
1000841	XIR_OFF	CUFF.1547	NC_006088.4	76099003	76099490	+	CUFF.1547.3	3.12273	3774	XM_015292744.1;XM_015292749.1;XM_015292757.1;XM_015292764.1
1000842	MIR_ON	CUFF.1547	NC_006088.4	76104339	76105061	+	CUFF.1547.3	3.12273	3774	XM_015292744.1;XM_015292749.1;XM_015292757.1;XM_015292764.1
1000843	MIR_OFF	CUFF.1547	NC_006088.4	76104339	76105061	+	CUFF.1547.1	2.30644	9186	XM_015292744.1;XM_015292749.1;XM_015292757.1;XM_015292764.1
1000844	MIR_ON	CUFF.1547	NC_006088.4	76109631	76110601	+	CUFF.1547.1	2.30644	9186	XM_015292744.1;XM_015292749.1;XM_015292757.1;XM_015292764.1
1000845	MIR_OFF	CUFF.1547	NC_006088.4	76109631	76110601	+	CUFF.1547.3	3.12273	3774	XM_015292744.1;XM_015292749.1;XM_015292757.1;XM_015292764.1
1000846	IR_ON	CUFF.1547	NC_006088.4	76104339	76104713	+	CUFF.1547.3	3.12273	3774	XM_015292744.1;XM_015292749.1;XM_015292757.1;XM_015292764.1
1000847	IR_OFF	CUFF.1547	NC_006088.4	76104339	76104713	+	CUFF.1547.2	3.38409	4801	XM_015292744.1;XM_015292749.1;XM_015292757.1;XM_015292764.1
1000848	IR_ON	CUFF.1547	NC_006088.4	76110226	76110601	+	CUFF.1547.2	3.38409	4801	XM_015292744.1;XM_015292749.1;XM_015292757.1;XM_015292764.1
1000849	IR_OFF	CUFF.1547	NC_006088.4	76110226	76110601	+	CUFF.1547.3	3.12273	3774	XM_015292744.1;XM_015292749.1;XM_015292757.1;XM_015292764.1
1000850	TSS	CUFF.1551	NC_006088.4	76418358	76418585	-	CUFF.1551.1	12.4168	3617	XM_423478.5
1000851	TSS	CUFF.1551	NC_006088.4	76405739	76405947	-	CUFF.1551.2	5.42231	2052	XM_423478.5
1000852	TTS	CUFF.1551	NC_006088.4	76392838	76393372	-	CUFF.1551.1	12.4168	3617	XM_423478.5
1000853	TSS	CUFF.1554	NC_006088.4	76429953	76430064	-	CUFF.1554.1	8.44766	1290	XM_423478.5
1000854	TTS	CUFF.1554	NC_006088.4	76419763	76419922	-	CUFF.1554.1	8.44766	1290	XM_423478.5
1000855	TSS	CUFF.1555	NC_006088.4	72849094	72849741	+	CUFF.1555.1	0.470763	877
1000856	TTS	CUFF.1555	NC_006088.4	72850534	72850762	+	CUFF.1555.1	0.470763	877
1000857	TSS	CUFF.1559	NC_006088.4	76796644	76796709	-	CUFF.1559.1	10.795	651	NM_001278032.1;NM_001278033.1;NM_001278037.1;XM_416495.5
1000858	TTS	CUFF.1559	NC_006088.4	76787549	76787800	-	CUFF.1559.1	10.795	651	NM_001278032.1;NM_001278033.1;NM_001278037.1;XM_416495.5
1000859	TSS	CUFF.1560	NC_006088.4	76796908	76796995	+	CUFF.1560.1	22.6221	534	XM_416495.5
1000860	TTS	CUFF.1560	NC_006088.4	76804436	76804537	+	CUFF.1560.1	22.6221	534	XM_416495.5
1000861	TSS	CUFF.1564	NC_006088.4	76767100	76767266	+	CUFF.1564.1	40.2347	990	NM_001198648.1
1000862	TTS	CUFF.1564	NC_006088.4	76770695	76771415	+	CUFF.1564.1	40.2347	990	NM_001198648.1
1000863	TSS	CUFF.1565	NC_006088.4	76778045	76778201	-	CUFF.1565.1	148.288	455	XM_416493.5
1000864	TTS	CUFF.1565	NC_006088.4	76773163	76773358	-	CUFF.1565.1	148.288	455	XM_416493.5
1000865	TSS	CUFF.1568	NC_006088.4	76859512	76859599	-	CUFF.1568.1	10.788	4757	NM_001030774.1;XM_015293615.1
1000866	TTS	CUFF.1568	NC_006088.4	76808039	76811273	-	CUFF.1568.1	10.788	4757	NM_001030774.1
1000867	TSS	CUFF.1569	NC_006088.4	76879605	76879854	+	CUFF.1569.1	2.46888	3557	NM_001031372.2;XM_015293493.1;XM_015293499.1
1000868	TTS	CUFF.1569	NC_006088.4	76885960	76887991	+	CUFF.1569.1	2.46888	3557	NM_001031372.2;XM_015293493.1;XM_015293499.1
1000869	TSS	CUFF.157	NC_006088.4	7522867	7522999	-	CUFF.157.1	5.04501	2333	NM_001080863.2
1000870	TTS	CUFF.157	NC_006088.4	7496617	7496762	-	CUFF.157.1	5.04501	2333	NM_001080863.2;XM_015295524.1
1000871	TSS	CUFF.1570	NC_006088.4	44000099	44000507	-	CUFF.1570.1	687.438	2195
1000872	TTS	CUFF.1570	NC_006088.4	43987841	43988423	-	CUFF.1570.1	687.438	2195	NM_001276357.1
1000873	TSS	CUFF.1571	NC_006088.4	76920535	76920770	-	CUFF.1571.1	23.0789	1284	NM_001008675.1
1000874	TTS	CUFF.1571	NC_006088.4	76919347	76920394	-	CUFF.1571.1	23.0789	1284	NM_001008675.1
1000875	TSS	CUFF.1572	NC_006088.4	76902365	76902697	+	CUFF.1572.1	0.686664	852	NM_205145.2;XM_015293236.1;XM_015293241.1;XM_015293249.1;XM_015293254.1
1000876	TTS	CUFF.1572	NC_006088.4	76905126	76905200	+	CUFF.1572.1	0.686664	852	NM_205145.2;XM_015293236.1;XM_015293241.1;XM_015293249.1;XM_015293254.1
1000877	TSS	CUFF.1573	NC_006088.4	76917907	76917945	-	CUFF.1573.1	2.25589	2994	NM_001039486.1;XM_015293316.1
1000878	TTS	CUFF.1573	NC_006088.4	76913371	76916036	-	CUFF.1573.1	2.25589	2994	NM_001039486.1;XM_015293316.1
1000879	TSS	CUFF.1574	NC_006088.4	76614252	76614540	-	CUFF.1574.1	11.214	6397	XM_416490.5
1000880	TTS	CUFF.1574	NC_006088.4	76476270	76480886	-	CUFF.1574.1	11.214	6397	XM_416490.5
1000881	TSS	CUFF.1575	NC_006088.4	76906633	76906804	+	CUFF.1575.1	0.54799	2158	NM_205145.2;XM_015293236.1;XM_015293241.1;XM_015293249.1;XM_015293254.1
1000882	TTS	CUFF.1575	NC_006088.4	76908514	76910230	+	CUFF.1575.1	0.54799	2158	NM_205145.2;XM_015293236.1;XM_015293241.1;XM_015293249.1;XM_015293254.1;XM_015293316.1
1000883	TSS	CUFF.1577	NC_006088.4	76920945	76921100	+	CUFF.1577.1	4.90513	4263	NM_001080862.2;XM_015293345.1
1000884	TTS	CUFF.1577	NC_006088.4	76944529	76944615	+	CUFF.1577.1	4.90513	4263	NM_001080862.2;XM_015293345.1
1000885	TSS	CUFF.1583	NC_006088.4	76229975	76230216	+	CUFF.1583.1	1.732	610	XM_015292681.1
1000886	TTS	CUFF.1583	NC_006088.4	76233382	76233405	+	CUFF.1583.1	1.732	610	XM_015292681.1
1000887	TSS	CUFF.1584	NC_006088.4	76234290	76234446	+	CUFF.1584.1	0.234132	2892	XM_015292681.1
1000888	TTS	CUFF.1584	NC_006088.4	76278645	76278721	+	CUFF.1584.1	0.234132	2892	XM_015293087.1
1000889	TTS	CUFF.1584	NC_006088.4	76250822	76250980	+	CUFF.1584.4	0.23807	2974	XM_015292681.1
1000888	TTS	CUFF.1584	NC_006088.4	76278645	76278721	+	CUFF.1584.2	0.27405	2892	XM_015293087.1
1000888	TTS	CUFF.1584	NC_006088.4	76278645	76278721	+	CUFF.1584.3	0.217458	2892	XM_015293087.1
1000888	TTS	CUFF.1584	NC_006088.4	76278645	76278721	+	CUFF.1584.5	0.259563	2892	XM_015293087.1
1000888	TTS	CUFF.1584	NC_006088.4	76278645	76278721	+	CUFF.1584.6	0.225704	2892	XM_015293087.1
1000890	XSKIP_ON	CUFF.1584	NC_006088.4	76249670	76249729	+	CUFF.1584.5	0.259563	2892	XM_015292681.1
1000891	XSKIP_OFF	CUFF.1584	NC_006088.4	76249670	76249729	+	CUFF.1584.2	0.27405	2892	XM_015292681.1
1000892	XSKIP_ON	CUFF.1584	NC_006088.4	76277559	76277582	+	CUFF.1584.5	0.259563	2892	XM_015293087.1
1000893	XSKIP_OFF	CUFF.1584	NC_006088.4	76277559	76277582	+	CUFF.1584.3	0.217458	2892	XM_015293087.1
1000894	TSS	CUFF.1585	NC_006088.4	76975465	76975696	-	CUFF.1585.3	4.33722	1988	XM_015293676.1;XM_015293687.1;XM_015293696.1;XM_015293703.1;XM_015293712.1;XM_015293717.1;XM_015293718.1;XM_015293724.1
1000895	TTS	CUFF.1585	NC_006088.4	76967087	76968035	-	CUFF.1585.1	4.49067	2012	XM_015293676.1;XM_015293687.1;XM_015293696.1;XM_015293703.1;XM_015293712.1;XM_015293717.1;XM_015293718.1;XM_015293724.1
1000896	IR_ON	CUFF.1585	NC_006088.4	76969357	76970183	-	CUFF.1585.2	4.09234	2835	XM_015293676.1;XM_015293687.1;XM_015293696.1;XM_015293703.1;XM_015293712.1;XM_015293717.1;XM_015293718.1;XM_015293724.1
1000897	IR_OFF	CUFF.1585	NC_006088.4	76969357	76970183	-	CUFF.1585.1	4.49067	2012	XM_015293676.1;XM_015293687.1;XM_015293696.1;XM_015293703.1;XM_015293712.1;XM_015293717.1;XM_015293718.1;XM_015293724.1
1000898	XIR_ON	CUFF.1585	NC_006088.4	76969357	76970183	-	CUFF.1585.2	4.09234	2835	XM_015293676.1;XM_015293687.1;XM_015293696.1;XM_015293703.1;XM_015293712.1;XM_015293717.1;XM_015293718.1;XM_015293724.1
1000899	XIR_OFF	CUFF.1585	NC_006088.4	76969357	76970183	-	CUFF.1585.3	4.33722	1988	XM_015293676.1;XM_015293687.1;XM_015293696.1;XM_015293703.1;XM_015293712.1;XM_015293717.1;XM_015293718.1;XM_015293724.1
1000900	AE	CUFF.1585	NC_006088.4	76970183	76970367	-	CUFF.1585.1	4.49067	2012	XM_015293676.1;XM_015293687.1;XM_015293696.1;XM_015293703.1;XM_015293712.1;XM_015293717.1;XM_015293718.1;XM_015293724.1
1000901	AE	CUFF.1585	NC_006088.4	76970183	76970343	-	CUFF.1585.3	4.33722	1988	XM_015293676.1;XM_015293687.1;XM_015293696.1;XM_015293703.1;XM_015293712.1;XM_015293717.1;XM_015293718.1;XM_015293724.1
1000902	TSS	CUFF.1587	NC_006088.4	77036627	77036758	-	CUFF.1587.2	2.7599	1508	XM_015293753.1;XM_416504.5
1000903	TTS	CUFF.1587	NC_006088.4	77027982	77029357	-	CUFF.1587.1	0.554327	1782	XM_015293753.1;XM_416504.5
1000904	SKIP_ON	CUFF.1587	NC_006088.4	77035332	77035605	-	CUFF.1587.1	0.554327	1782	XM_015293753.1;XM_416504.5
1000905	SKIP_OFF	CUFF.1587	NC_006088.4	77035332	77035605	-	CUFF.1587.2	2.7599	1508	XM_015293753.1;XM_416504.5
1000906	TSS	CUFF.1588	NC_006088.4	76314970	76315378	-	CUFF.1588.5	1.31336	2303	XM_015293098.1
1000907	TTS	CUFF.1588	NC_006088.4	76270327	76270403	-	CUFF.1588.1	0.527116	2856	XM_015293067.1
1000908	TTS	CUFF.1588	NC_006088.4	76305027	76305739	-	CUFF.1588.5	1.31336	2303	XM_015293098.1
1000907	TTS	CUFF.1588	NC_006088.4	76270327	76270403	-	CUFF.1588.2	0.626088	2856	XM_015293067.1
1000907	TTS	CUFF.1588	NC_006088.4	76270327	76270403	-	CUFF.1588.3	0.538846	2856	XM_015293067.1
1000907	TTS	CUFF.1588	NC_006088.4	76270327	76270403	-	CUFF.1588.4	0.868939	2856	XM_015293067.1
1000909	TSS	CUFF.159	NC_006088.4	641623	641827	+	CUFF.159.1	0.944552	813	XM_015281706.1;XM_015281753.1
1000910	TTS	CUFF.159	NC_006088.4	644718	644790	+	CUFF.159.1	0.944552	813	XM_015281706.1;XM_015281753.1
1000911	TSS	CUFF.1590	NC_006088.4	76988210	76988375	-	CUFF.1590.2	9.50436	2211	XM_015293670.1
1000912	TTS	CUFF.1590	NC_006088.4	76983368	76983647	-	CUFF.1590.1	8.80481	1511	XM_015293670.1
1000913	IR_ON	CUFF.1590	NC_006088.4	76984077	76984152	-	CUFF.1590.1	8.80481	1511	XM_015293670.1
1000914	IR_OFF	CUFF.1590	NC_006088.4	76984077	76984152	-	CUFF.1590.2	9.50436	2211	XM_015293670.1
1000915	IR_ON	CUFF.1590	NC_006088.4	76985588	76985668	-	CUFF.1590.2	9.50436	2211	XM_015293670.1
1000916	IR_OFF	CUFF.1590	NC_006088.4	76985588	76985668	-	CUFF.1590.1	8.80481	1511	XM_015293670.1
1000917	TSS	CUFF.1594	NC_006088.4	76327053	76327242	-	CUFF.1594.1	5.4725	576	XM_015293098.1
1000918	TTS	CUFF.1594	NC_006088.4	76318816	76318863	-	CUFF.1594.1	5.4725	576	XM_015293098.1
1000919	TSS	CUFF.1596	NC_006088.4	77137889	77138084	-	CUFF.1596.1	1.12711	3035	XM_004938113.2;XM_004938114.2;XM_004938115.2;XM_015293775.1;XM_015293788.1;XM_015293802.1;XM_015293813.1
1000920	TTS	CUFF.1596	NC_006088.4	77134870	77137708	-	CUFF.1596.1	1.12711	3035	XM_004938113.2;XM_004938114.2;XM_004938115.2;XM_015293775.1;XM_015293788.1;XM_015293802.1;XM_015293813.1
1000921	TSS	CUFF.1597	NC_006088.4	77083774	77083830	-	CUFF.1597.1	16.3949	1308	NM_001006251.1;XM_015293359.1
1000922	TTS	CUFF.1597	NC_006088.4	77069369	77069946	-	CUFF.1597.1	16.3949	1308	NM_001006251.1;XM_015293359.1
1000923	TTS	CUFF.1597	NC_006088.4	77069369	77069679	-	CUFF.1597.2	2.13227	1964	NM_001006251.1;XM_015293359.1
1000924	AE	CUFF.1597	NC_006088.4	77071518	77071632	-	CUFF.1597.1	16.3949	1308	NM_001006251.1;XM_015293359.1
1000925	AE	CUFF.1597	NC_006088.4	77071398	77071632	-	CUFF.1597.2	2.13227	1964	NM_001006251.1;XM_015293359.1
1000926	TSS	CUFF.1598	NC_006088.4	77150915	77151289	-	CUFF.1598.3	1.15345	1163	XM_004938113.2;XM_015293775.1
1000927	TTS	CUFF.1598	NC_006088.4	77146457	77146668	-	CUFF.1598.1	0.496067	1320	XM_004938113.2;XM_015293775.1
1000928	AE	CUFF.1598	NC_006088.4	77147821	77148708	-	CUFF.1598.2	0.700671	1475	XM_004938113.2;XM_015293775.1
1000929	AE	CUFF.1598	NC_006088.4	77147821	77148396	-	CUFF.1598.3	1.15345	1163	XM_004938113.2;XM_015293775.1
1000930	TSS	CUFF.1604	NC_006088.4	76191509	76192148	+	CUFF.1604.1	3.5179	5270	NM_001006249.1;XM_015292595.1;XM_015292601.1
1000931	TTS	CUFF.1604	NC_006088.4	76206334	76208256	+	CUFF.1604.1	3.5179	5270	NM_001006249.1;XM_015292595.1;XM_015292601.1;XM_015292699.1;XM_015292714.1;XM_416477.5
1000932	TSS	CUFF.1605	NC_006088.4	76213963	76214116	-	CUFF.1605.2	21.987	4902	XM_004938107.2;XM_015292691.1;XM_015292699.1;XM_015292714.1;XM_416477.5
1000933	TTS	CUFF.1605	NC_006088.4	76205675	76211633	-	CUFF.1605.1	6.14511	6570	NM_001006249.1;XM_004938107.2;XM_015292595.1;XM_015292601.1;XM_015292691.1;XM_015292699.1;XM_015292714.1;XM_416477.5
1000934	TTS	CUFF.1605	NC_006088.4	76205675	76206392	-	CUFF.1605.2	21.987	4902	NM_001006249.1;XM_015292595.1;XM_015292601.1
1000935	TSS	CUFF.1606	NC_006088.4	77208499	77208566	+	CUFF.1606.1	0.586932	1824	NM_204649.1
1000936	TSS	CUFF.1606	NC_006088.4	77210205	77210296	+	CUFF.1606.2	2.85024	1848	NM_204649.1;XM_015293164.1
1000937	TTS	CUFF.1606	NC_006088.4	77219586	77219822	+	CUFF.1606.1	0.586932	1824	NM_204649.1;XM_015293164.1
1000938	TSS	CUFF.1607	NC_006088.4	77151489	77151683	+	CUFF.1607.1	60.8908	1420	NM_001030775.1
1000939	TTS	CUFF.1607	NC_006088.4	77153944	77154542	+	CUFF.1607.1	60.8908	1420	NM_001030775.1
1000940	TSS	CUFF.1608	NC_006088.4	77227058	77227098	+	CUFF.1608.1	7.72693	3014	XM_015293857.1
1000941	TTS	CUFF.1608	NC_006088.4	77232313	77233184	+	CUFF.1608.1	7.72693	3014	XM_015293857.1
1000942	TSS	CUFF.1610	NC_006088.4	77248001	77251420	+	CUFF.1610.1	1.17112	5131	XM_425517.5
1000943	TTS	CUFF.1610	NC_006088.4	77255326	77256177	+	CUFF.1610.1	1.17112	5131	XM_425517.5
1000944	TSS	CUFF.1611	NC_006088.4	77258343	77258447	-	CUFF.1611.2	4.46166	811	NM_001278136.1;NM_001278137.1
1000945	TTS	CUFF.1611	NC_006088.4	77256734	77257821	-	CUFF.1611.1	1.19504	1193	NM_001278136.1;NM_001278137.1
1000946	TTS	CUFF.1611	NC_006088.4	77256734	77257317	-	CUFF.1611.2	4.46166	811	NM_001278136.1;NM_001278137.1
1000947	TSS	CUFF.1613	NC_006088.4	77096034	77096853	-	CUFF.1613.1	1.65947	4790	NM_001079496.1
1000948	TSS	CUFF.1613	NC_006088.4	77115260	77115310	-	CUFF.1613.2	2.88092	5011	NM_001079496.1
1000949	TSS	CUFF.1613	NC_006088.4	77115316	77115461	-	CUFF.1613.3	2.74264	5129	NM_001079496.1
1000950	TTS	CUFF.1613	NC_006088.4	77090255	77093986	-	CUFF.1613.1	1.65947	4790	NM_001079496.1
1000951	SKIP_ON	CUFF.1613	NC_006088.4	77096034	77096216	-	CUFF.1613.3	2.74264	5129	NM_001079496.1
1000952	SKIP_OFF	CUFF.1613	NC_006088.4	77096034	77096216	-	CUFF.1613.2	2.88092	5011	NM_001079496.1
1000953	SKIP_ON	CUFF.1613	NC_006088.4	77113867	77114026	-	CUFF.1613.2	2.88092	5011	NM_001079496.1
1000954	SKIP_OFF	CUFF.1613	NC_006088.4	77113867	77114026	-	CUFF.1613.3	2.74264	5129	NM_001079496.1
1000955	XSKIP_ON	CUFF.1613	NC_006088.4	77096034	77096071	-	CUFF.1613.4	0.958275	6142	NM_001079496.1
1000956	XSKIP_OFF	CUFF.1613	NC_006088.4	77096034	77096071	-	CUFF.1613.2	2.88092	5011	NM_001079496.1
1000957	XAE	CUFF.1613	NC_006088.4	77096034	77096216	-	CUFF.1613.3	2.74264	5129	NM_001079496.1
1000958	XAE	CUFF.1613	NC_006088.4	77096034	77096071	-	CUFF.1613.4	0.958275	6142	NM_001079496.1
1000959	XAE	CUFF.1613	NC_006088.4	77096870	77097094	-	CUFF.1613.3	2.74264	5129	NM_001079496.1
1000960	XAE	CUFF.1613	NC_006088.4	77096905	77097094	-	CUFF.1613.4	0.958275	6142	NM_001079496.1
1000961	TSS	CUFF.1617	NC_006088.4	77172646	77172813	-	CUFF.1617.2	18.8942	1412	NM_001030776.2;XM_015293367.1;XM_015293370.1;XM_015293372.1
1000962	TTS	CUFF.1617	NC_006088.4	77165820	77166245	-	CUFF.1617.1	69.1121	1246	NM_001030776.2;XM_015293370.1;XM_015293372.1
1000963	TSS	CUFF.1618	NC_006088.4	77234592	77234809	+	CUFF.1618.1	4.08686	2249	XM_015293835.1;XM_015293839.1
1000964	TSS	CUFF.1618	NC_006088.4	77236947	77237278	+	CUFF.1618.3	4.09156	1227	XM_015293835.1;XM_015293839.1;XM_015293842.1
1000963	TSS	CUFF.1618	NC_006088.4	77234592	77234809	+	CUFF.1618.2	6.45514	1806	XM_015293835.1;XM_015293839.1
1000965	TTS	CUFF.1618	NC_006088.4	77244127	77244202	+	CUFF.1618.1	4.08686	2249	XM_015293835.1;XM_015293842.1;XM_425517.5
1000966	IR_ON	CUFF.1618	NC_006088.4	77237680	77237861	+	CUFF.1618.1	4.08686	2249	XM_015293835.1;XM_015293839.1;XM_015293842.1
1000967	IR_OFF	CUFF.1618	NC_006088.4	77237680	77237861	+	CUFF.1618.2	6.45514	1806	XM_015293835.1;XM_015293839.1;XM_015293842.1
1000968	IR_ON	CUFF.1618	NC_006088.4	77243428	77243692	+	CUFF.1618.1	4.08686	2249	XM_015293835.1;XM_015293842.1;XM_425517.5
1000969	IR_OFF	CUFF.1618	NC_006088.4	77243428	77243692	+	CUFF.1618.2	6.45514	1806	XM_015293835.1;XM_015293842.1;XM_425517.5
1000966	IR_ON	CUFF.1618	NC_006088.4	77237680	77237861	+	CUFF.1618.1	4.08686	2249	XM_015293835.1;XM_015293839.1;XM_015293842.1
1000967	IR_OFF	CUFF.1618	NC_006088.4	77237680	77237861	+	CUFF.1618.3	4.09156	1227	XM_015293835.1;XM_015293839.1;XM_015293842.1
1000968	IR_ON	CUFF.1618	NC_006088.4	77243428	77243692	+	CUFF.1618.1	4.08686	2249	XM_015293835.1;XM_015293842.1;XM_425517.5
1000969	IR_OFF	CUFF.1618	NC_006088.4	77243428	77243692	+	CUFF.1618.3	4.09156	1227	XM_015293835.1;XM_015293842.1;XM_425517.5
1000970	TSS	CUFF.1619	NC_006088.4	77279470	77279488	+	CUFF.1619.1	0.782528	1173	XM_015293907.1;XM_416514.5
1000971	TTS	CUFF.1619	NC_006088.4	77287082	77287380	+	CUFF.1619.1	0.782528	1173	XM_015293907.1;XM_416514.5
1000972	TSS	CUFF.162	NC_006088.4	8825775	8825978	+	CUFF.162.1	2.48019	6257	NM_204977.1;XM_015295177.1
1000973	TTS	CUFF.162	NC_006088.4	8994489	8998790	+	CUFF.162.1	2.48019	6257	NM_204977.1;XM_015295177.1
1000974	TSS	CUFF.1620	NC_006088.4	77287602	77287741	+	CUFF.1620.1	1.58111	2513	NM_204876.1
1000975	TSS	CUFF.1620	NC_006088.4	77292273	77293130	+	CUFF.1620.2	0.837341	2706	NM_204876.1;XM_015293201.1
1000976	TTS	CUFF.1620	NC_006088.4	77295948	77296870	+	CUFF.1620.2	0.837341	2706	NM_204876.1;XM_015293201.1
1000977	TSS	CUFF.1621	NC_006088.4	77325970	77326348	+	CUFF.1621.1	19.7076	637	NM_001278146.1;XM_015293555.1;XM_015293562.1
1000978	TTS	CUFF.1621	NC_006088.4	77326679	77326759	+	CUFF.1621.1	19.7076	637	NM_001278146.1;XM_015293555.1;XM_015293562.1
1000979	TSS	CUFF.1622	NC_006088.4	77259320	77259454	+	CUFF.1622.1	6.14434	2583	XM_003640442.3;XM_416513.5
1000980	TTS	CUFF.1622	NC_006088.4	77273959	77274040	+	CUFF.1622.1	6.14434	2583	XM_003640442.3;XM_416513.5
1000981	AE	CUFF.1622	NC_006088.4	77271753	77271944	+	CUFF.1622.1	6.14434	2583	XM_003640442.3;XM_416513.5
1000982	AE	CUFF.1622	NC_006088.4	77271753	77271875	+	CUFF.1622.2	18.4048	2514	XM_003640442.3;XM_416513.5
1000983	TSS	CUFF.1623	NC_006088.4	77302477	77302653	+	CUFF.1623.1	7.93658	3925	XM_015293875.1
1000984	TSS	CUFF.1623	NC_006088.4	77317504	77317924	+	CUFF.1623.2	2.46344	3974	XM_004938120.2;XM_015293875.1;XM_015293881.1
1000985	TTS	CUFF.1623	NC_006088.4	77324624	77324682	+	CUFF.1623.1	7.93658	3925	XM_004938120.2;XM_015293875.1;XM_015293881.1
1000986	TSS	CUFF.1627	NC_006088.4	77339218	77339597	+	CUFF.1627.1	11.9632	2201	NM_001031484.1;XM_015293521.1
1000987	TTS	CUFF.1627	NC_006088.4	77348050	77348166	+	CUFF.1627.1	11.9632	2201	NM_001031484.1;XM_015293521.1
1000988	TSS	CUFF.1628	NC_006088.4	77274832	77274986	+	CUFF.1628.1	88.6979	1225	NM_205451.1
1000989	TTS	CUFF.1628	NC_006088.4	77277200	77277753	+	CUFF.1628.1	88.6979	1225	NM_205451.1
1000990	TSS	CUFF.1629	NC_006088.4	77010601	77010621	-	CUFF.1629.4	6.4951	6454
1000991	TTS	CUFF.1629	NC_006088.4	76988723	76989290	-	CUFF.1629.1	4.35743	6457	XM_015293636.1;XM_015293639.1;XM_015293647.1;XM_015293654.1;XM_015293657.1;XM_015293661.1;XM_015293665.1
1000992	AE	CUFF.1629	NC_006088.4	77009101	77009261	-	CUFF.1629.1	4.35743	6457	XM_015293636.1;XM_015293639.1;XM_015293647.1;XM_015293654.1;XM_015293657.1;XM_015293661.1;XM_015293665.1
1000993	AE	CUFF.1629	NC_006088.4	77009101	77009243	-	CUFF.1629.2	10.7899	6422	XM_015293636.1;XM_015293639.1;XM_015293647.1;XM_015293654.1;XM_015293657.1;XM_015293661.1;XM_015293665.1
1000994	AE	CUFF.1629	NC_006088.4	76989391	76989566	-	CUFF.1629.1	4.35743	6457	XM_015293636.1;XM_015293639.1;XM_015293647.1;XM_015293654.1;XM_015293657.1;XM_015293661.1;XM_015293665.1
1000995	AE	CUFF.1629	NC_006088.4	76989423	76989566	-	CUFF.1629.3	8.17011	6425	XM_015293636.1;XM_015293639.1;XM_015293647.1;XM_015293654.1;XM_015293657.1;XM_015293661.1;XM_015293665.1
1000994	AE	CUFF.1629	NC_006088.4	76989391	76989566	-	CUFF.1629.2	10.7899	6422	XM_015293636.1;XM_015293639.1;XM_015293647.1;XM_015293654.1;XM_015293657.1;XM_015293661.1;XM_015293665.1
1000995	AE	CUFF.1629	NC_006088.4	76989423	76989566	-	CUFF.1629.3	8.17011	6425	XM_015293636.1;XM_015293639.1;XM_015293647.1;XM_015293654.1;XM_015293657.1;XM_015293661.1;XM_015293665.1
1000993	AE	CUFF.1629	NC_006088.4	77009101	77009243	-	CUFF.1629.2	10.7899	6422	XM_015293636.1;XM_015293639.1;XM_015293647.1;XM_015293654.1;XM_015293657.1;XM_015293661.1;XM_015293665.1
1000992	AE	CUFF.1629	NC_006088.4	77009101	77009261	-	CUFF.1629.3	8.17011	6425	XM_015293636.1;XM_015293639.1;XM_015293647.1;XM_015293654.1;XM_015293657.1;XM_015293661.1;XM_015293665.1
1000993	AE	CUFF.1629	NC_006088.4	77009101	77009243	-	CUFF.1629.2	10.7899	6422	XM_015293636.1;XM_015293639.1;XM_015293647.1;XM_015293654.1;XM_015293657.1;XM_015293661.1;XM_015293665.1
1000992	AE	CUFF.1629	NC_006088.4	77009101	77009261	-	CUFF.1629.4	6.4951	6454	XM_015293636.1;XM_015293639.1;XM_015293647.1;XM_015293654.1;XM_015293657.1;XM_015293661.1;XM_015293665.1
1000995	AE	CUFF.1629	NC_006088.4	76989423	76989566	-	CUFF.1629.3	8.17011	6425	XM_015293636.1;XM_015293639.1;XM_015293647.1;XM_015293654.1;XM_015293657.1;XM_015293661.1;XM_015293665.1
1000994	AE	CUFF.1629	NC_006088.4	76989391	76989566	-	CUFF.1629.4	6.4951	6454	XM_015293636.1;XM_015293639.1;XM_015293647.1;XM_015293654.1;XM_015293657.1;XM_015293661.1;XM_015293665.1
1000996	TSS	CUFF.163	NC_006088.4	6665552	6666908	-	CUFF.163.1	39.6233	3920	XM_003640333.2
1000997	TTS	CUFF.163	NC_006088.4	6624897	6627284	-	CUFF.163.1	39.6233	3920	XM_003640333.2
1000998	TSS	CUFF.1632	NC_006088.4	77354683	77354830	+	CUFF.1632.1	7.82954	758	NM_001278069.1
1000999	TTS	CUFF.1632	NC_006088.4	77356592	77356748	+	CUFF.1632.1	7.82954	758	NM_001278069.1
1001000	TSS	CUFF.1633	NC_006088.4	77405443	77405653	-	CUFF.1633.1	31.9992	621	NM_001278040.1
1001001	TTS	CUFF.1633	NC_006088.4	77404143	77404271	-	CUFF.1633.1	31.9992	621	NM_001278040.1
1001002	TSS	CUFF.1634	NC_006088.4	77354403	77354533	-	CUFF.1634.1	43.3851	2450	NM_001080885.1;XM_015293575.1
1001003	TTS	CUFF.1634	NC_006088.4	77348880	77350536	-	CUFF.1634.1	43.3851	2450	NM_001080885.1;XM_015293575.1
1001004	TSS	CUFF.1635	NC_006088.4	77372585	77372742	-	CUFF.1635.1	31.8367	1753	XM_416516.5
1001005	TTS	CUFF.1635	NC_006088.4	77357168	77357439	-	CUFF.1635.1	31.8367	1753	XM_416516.5
1001006	TSS	CUFF.1639	NC_006088.4	75991721	75992128	-	CUFF.1639.2	19.5534	3257	XM_004938101.2
1001007	TTS	CUFF.1639	NC_006088.4	75970363	75972702	-	CUFF.1639.1	99.5898	2732	XM_004938101.2;XM_015292825.1;XM_416482.5
1001008	TSS	CUFF.164	NC_006088.4	9506998	9507413	+	CUFF.164.1	0.731034	1657	NM_204242.1
1001009	TTS	CUFF.164	NC_006088.4	9621856	9622068	+	CUFF.164.1	0.731034	1657	NM_204242.1
1001010	TSS	CUFF.1642	NC_006088.4	77433952	77433974	+	CUFF.1642.1	5.95271	1857	NM_001012818.2
1001011	TSS	CUFF.1642	NC_006088.4	77434702	77434959	+	CUFF.1642.3	1.14514	1865	NM_001012818.2
1001010	TSS	CUFF.1642	NC_006088.4	77433952	77433974	+	CUFF.1642.2	2.25034	2251	NM_001012818.2
1001012	TTS	CUFF.1642	NC_006088.4	77443835	77443891	+	CUFF.1642.1	5.95271	1857	NM_001012818.2
1001013	IR_ON	CUFF.1642	NC_006088.4	77438909	77439304	+	CUFF.1642.2	2.25034	2251	NM_001012818.2
1001014	IR_OFF	CUFF.1642	NC_006088.4	77438909	77439304	+	CUFF.1642.1	5.95271	1857	NM_001012818.2
1001013	IR_ON	CUFF.1642	NC_006088.4	77438909	77439304	+	CUFF.1642.2	2.25034	2251	NM_001012818.2
1001014	IR_OFF	CUFF.1642	NC_006088.4	77438909	77439304	+	CUFF.1642.3	1.14514	1865	NM_001012818.2
1001015	TSS	CUFF.1643	NC_006088.4	77405912	77405996	+	CUFF.1643.1	14.0528	3288	XM_015293918.1
1001016	TTS	CUFF.1643	NC_006088.4	77420506	77420957	+	CUFF.1643.1	14.0528	3288	XM_015293918.1
1001017	IR_ON	CUFF.1643	NC_006088.4	77412991	77413071	+	CUFF.1643.1	14.0528	3288	XM_015293918.1
1001018	IR_OFF	CUFF.1643	NC_006088.4	77412991	77413071	+	CUFF.1643.2	12.9607	769	XM_015293918.1
1001019	TSS	CUFF.1646	NC_006088.4	75992426	75992505	+	CUFF.1646.1	3.73707	3948
1001020	TSS	CUFF.1646	NC_006088.4	75997891	75998110	+	CUFF.1646.2	0.987045	4088	XM_004938100.2;XM_015292777.1;XM_015292784.1;XM_015292792.1;XM_416481.5
1001021	TSS	CUFF.1646	NC_006088.4	75997937	75999446	+	CUFF.1646.3	2.219	2347	XM_004938100.2;XM_015292777.1;XM_015292784.1;XM_015292792.1;XM_416481.5
1001022	TTS	CUFF.1646	NC_006088.4	76040638	76043292	+	CUFF.1646.1	3.73707	3948	XM_004938100.2;XM_015292777.1;XM_015292784.1;XM_015292792.1;XM_015292806.1;XM_015292813.1;XM_416481.5
1001023	TSS	CUFF.1649	NC_006088.4	77430262	77430322	-	CUFF.1649.1	2.75102	2371	XM_015293928.1
1001024	TTS	CUFF.1649	NC_006088.4	77421136	77422738	-	CUFF.1649.1	2.75102	2371	XM_015293928.1
1001025	TSS	CUFF.1651	NC_006088.4	77496477	77496708	+	CUFF.1651.1	6.20524	2859	NM_204360.2
1001026	TSS	CUFF.1651	NC_006088.4	77518117	77518560	+	CUFF.1651.2	1.81854	2180	NM_204360.2
1001027	TTS	CUFF.1651	NC_006088.4	77527490	77527723	+	CUFF.1651.1	6.20524	2859	NM_204360.2
1001028	TSS	CUFF.1653	NC_006088.4	77527996	77528151	+	CUFF.1653.1	13.8957	1178	NM_204360.2
1001029	TTS	CUFF.1653	NC_006088.4	77529000	77530021	+	CUFF.1653.1	13.8957	1178	NM_204360.2
1001030	TSS	CUFF.1655	NC_006088.4	77399408	77399496	-	CUFF.1655.2	39.1055	2595	XM_416518.5
1001031	TTS	CUFF.1655	NC_006088.4	77392152	77393329	-	CUFF.1655.1	33.6809	1288	XM_416518.5
1001032	TSS	CUFF.1659	NC_006088.4	75715493	75717084	-	CUFF.1659.1	32.1464	2941	XM_004938088.2;XM_004938089.2;XM_004938090.2;XM_004938091.2;XM_004938092.2;XM_416486.5
1001033	TTS	CUFF.1659	NC_006088.4	75691507	75691851	-	CUFF.1659.1	32.1464	2941
1001034	TSS	CUFF.166	NC_006088.4	8342995	8343192	+	CUFF.166.1	1.28452	3538	NM_205373.1;XM_015295302.1
1001035	TSS	CUFF.166	NC_006088.4	8354915	8354953	+	CUFF.166.2	10.2877	3379	NM_205373.1;XM_015295302.1;XM_015295369.1
1001036	TTS	CUFF.166	NC_006088.4	8451467	8452861	+	CUFF.166.1	1.28452	3538	NM_205373.1;XM_015295302.1;XM_015295369.1
1001037	TSS	CUFF.1662	NC_006088.4	77696956	77696987	-	CUFF.1662.2	8.43306	3122	NM_001167701.1;XM_015293213.1
1001038	TTS	CUFF.1662	NC_006088.4	77671032	77672980	-	CUFF.1662.1	2.07578	2334	NM_001167701.1;XM_015293213.1;XM_015293223.1
1001039	TSS	CUFF.1663	NC_006088.4	77697094	77697119	+	CUFF.1663.1	0.368631	1494	XM_015293172.1;XM_015293174.1;XM_015293180.1
1001040	TTS	CUFF.1663	NC_006088.4	77752281	77752359	+	CUFF.1663.1	0.368631	1494	NM_204843.2;XM_015293172.1;XM_015293176.1;XM_015293180.1
1001041	SKIP_ON	CUFF.1663	NC_006088.4	77747560	77747663	+	CUFF.1663.3	0.570252	1472	NM_204843.2;XM_015293172.1;XM_015293174.1;XM_015293176.1;XM_015293180.1
1001042	SKIP_OFF	CUFF.1663	NC_006088.4	77747560	77747663	+	CUFF.1663.1	0.368631	1494	NM_204843.2;XM_015293172.1;XM_015293174.1;XM_015293176.1;XM_015293180.1
1001043	XSKIP_ON	CUFF.1663	NC_006088.4	77747560	77747663	+	CUFF.1663.3	0.570252	1472	NM_204843.2;XM_015293172.1;XM_015293174.1;XM_015293176.1;XM_015293180.1
1001044	XSKIP_OFF	CUFF.1663	NC_006088.4	77747560	77747663	+	CUFF.1663.2	0.920526	1518	NM_204843.2;XM_015293172.1;XM_015293174.1;XM_015293176.1;XM_015293180.1
1001045	AE	CUFF.1663	NC_006088.4	77749742	77749855	+	CUFF.1663.1	0.368631	1494	NM_204843.2;XM_015293172.1;XM_015293174.1;XM_015293176.1;XM_015293180.1
1001046	AE	CUFF.1663	NC_006088.4	77749718	77749855	+	CUFF.1663.2	0.920526	1518	NM_204843.2;XM_015293172.1;XM_015293174.1;XM_015293176.1;XM_015293180.1
1001047	TSS	CUFF.1664	NC_006088.4	77703331	77703356	-	CUFF.1664.1	4.22371	2067	XM_004938136.2;XM_015293172.1;XM_015293174.1;XM_015293180.1;XM_015294066.1;XM_015294073.1;XM_015294078.1
1001048	TTS	CUFF.1664	NC_006088.4	77698859	77700486	-	CUFF.1664.1	4.22371	2067	XM_004938136.2;XM_015293172.1;XM_015293174.1;XM_015293180.1;XM_015294066.1;XM_015294073.1;XM_015294078.1
1001049	TSS	CUFF.1665	NC_006088.4	77770646	77770923	+	CUFF.1665.2	1.03323	745
1001050	TTS	CUFF.1665	NC_006088.4	77780520	77780986	+	CUFF.1665.2	1.03323	745	XM_015294055.1;XM_015294059.1
1001051	TSS	CUFF.1669	NC_006088.4	77770473	77770581	-	CUFF.1669.1	4.03048	5014	NM_001198649.1
1001052	TTS	CUFF.1669	NC_006088.4	77756962	77761307	-	CUFF.1669.1	4.03048	5014	NM_001198649.1
1001053	TSS	CUFF.1670	NC_006088.4	77376571	77376681	+	CUFF.1670.1	86.4303	1617
1001054	TTS	CUFF.1670	NC_006088.4	77387437	77387523	+	CUFF.1670.1	86.4303	1617	NM_001030777.1
1001055	TSS	CUFF.1671	NC_006088.4	44058797	44059133	-	CUFF.1671.1	498.235	3964	NM_001030747.2
1001056	TTS	CUFF.1671	NC_006088.4	44018055	44020774	-	CUFF.1671.1	498.235	3964	NM_001030747.2
1001057	TSS	CUFF.1673	NC_006088.4	77565325	77565531	+	CUFF.1673.1	1.02267	5939	XM_015293412.1;XM_015293419.1;XM_015293940.1;XM_015293946.1;XM_015293948.1;XM_015293959.1
1001058	TSS	CUFF.1673	NC_006088.4	77588197	77591340	+	CUFF.1673.2	0.3861	5716	XM_015293940.1;XM_015293946.1;XM_015293948.1;XM_015293951.1;XM_015293959.1;XM_015293965.1;XM_015293969.1;XM_015293976.1;XM_015293980.1;XM_015293983.1;XM_015293985.1;XM_015293993.1;XM_015294002.1;XM_015294008.1
1001059	TTS	CUFF.1673	NC_006088.4	77592230	77594657	+	CUFF.1673.1	1.02267	5939	XM_015293940.1;XM_015293946.1;XM_015293948.1;XM_015293951.1;XM_015293959.1;XM_015293965.1;XM_015293969.1;XM_015293976.1;XM_015293980.1;XM_015293983.1;XM_015293985.1;XM_015293993.1;XM_015294002.1;XM_015294008.1
1001060	TSS	CUFF.1677	NC_006088.4	77874770	77874819	+	CUFF.1677.1	0.742479	886	XM_015294099.1;XM_015294100.1;XM_015294101.1;XM_015294107.1;XM_015294116.1;XM_015294126.1
1001061	TTS	CUFF.1677	NC_006088.4	77876139	77876974	+	CUFF.1677.1	0.742479	886	XM_015294099.1;XM_015294100.1;XM_015294101.1;XM_015294107.1;XM_015294116.1;XM_015294126.1
1001062	TSS	CUFF.1680	NC_006088.4	75735844	75736177	-	CUFF.1680.1	77.144	2052	NM_001006250.1
1001063	TTS	CUFF.1680	NC_006088.4	75722467	75723017	-	CUFF.1680.1	77.144	2052	NM_001006250.1
1001064	TSS	CUFF.1682	NC_006088.4	78085587	78085802	-	CUFF.1682.1	0.699561	1321
1001065	TSS	CUFF.1682	NC_006088.4	78093907	78093951	-	CUFF.1682.2	1.22136	1150
1001066	TSS	CUFF.1682	NC_006088.4	78083581	78083604	-	CUFF.1682.3	0.684936	1129
1001067	TSS	CUFF.1682	NC_006088.4	78092235	78092277	-	CUFF.1682.4	0.617561	1148
1001064	TSS	CUFF.1682	NC_006088.4	78085587	78085624	-	CUFF.1682.5	0.608444	1214
1001068	TTS	CUFF.1682	NC_006088.4	78077144	78077488	-	CUFF.1682.1	0.699561	1321
1001069	SKIP_ON	CUFF.1682	NC_006088.4	78084537	78084607	-	CUFF.1682.5	0.608444	1214
1001070	SKIP_OFF	CUFF.1682	NC_006088.4	78084537	78084607	-	CUFF.1682.1	0.699561	1321
1001071	TSS	CUFF.1683	NC_006088.4	77178928	77179200	+	CUFF.1683.1	266.812	1287	XM_015293826.1
1001072	TTS	CUFF.1683	NC_006088.4	77181506	77182300	+	CUFF.1683.1	266.812	1287	XM_015293826.1
1001073	TSS	CUFF.1685	NC_006088.4	77904327	77904933	+	CUFF.1685.1	1.85054	6439	XM_004938142.2;XM_004938143.2
1001074	TSS	CUFF.1685	NC_006088.4	77929807	77930451	+	CUFF.1685.2	1.89629	4814	XM_004938142.2;XM_004938143.2
1001075	TTS	CUFF.1685	NC_006088.4	77933635	77937696	+	CUFF.1685.1	1.85054	6439	XM_004938142.2;XM_004938143.2
1001076	TSS	CUFF.1688	NC_006088.4	78268734	78268901	+	CUFF.1688.1	1.33667	1390
1001077	TTS	CUFF.1688	NC_006088.4	78279773	78280772	+	CUFF.1688.1	1.33667	1390
1001078	TSS	CUFF.1689	NC_006088.4	78318001	78318315	-	CUFF.1689.4	0.551722	974
1001079	TTS	CUFF.1689	NC_006088.4	78306723	78308671	-	CUFF.1689.2	0.259814	2396
1001080	TTS	CUFF.1689	NC_006088.4	78317097	78317755	-	CUFF.1689.4	0.551722	974
1001081	TSS	CUFF.1695	NC_006088.4	78430598	78430778	-	CUFF.1695.1	0.384873	1168	NM_001079740.1
1001082	TTS	CUFF.1695	NC_006088.4	78423668	78424200	-	CUFF.1695.1	0.384873	1168	NM_001079740.1
1001083	TSS	CUFF.1696	NC_006088.4	78351857	78351914	+	CUFF.1696.1	1.74198	3869	XM_004938146.2;XM_004938147.2;XM_004938148.2;XM_015294293.1;XM_015294294.1
1001084	TSS	CUFF.1696	NC_006088.4	78356794	78357225	+	CUFF.1696.3	0.380249	4243	XM_004938145.2;XM_004938146.2;XM_004938147.2;XM_004938148.2;XM_015294273.1;XM_015294293.1;XM_015294294.1
1001083	TSS	CUFF.1696	NC_006088.4	78351857	78351914	+	CUFF.1696.2	0.826784	4124	XM_004938146.2;XM_004938147.2;XM_004938148.2;XM_015294293.1;XM_015294294.1
1001085	TTS	CUFF.1696	NC_006088.4	78372857	78375545	+	CUFF.1696.1	1.74198	3869	XM_004938145.2;XM_004938146.2;XM_004938147.2;XM_004938148.2;XM_015294273.1;XM_015294290.1;XM_015294293.1;XM_015294294.1;XM_015294300.1;XM_015294301.1;XM_416534.5
1001086	IR_ON	CUFF.1696	NC_006088.4	78371026	78371282	+	CUFF.1696.2	0.826784	4124	XM_004938145.2;XM_004938146.2;XM_004938147.2;XM_004938148.2;XM_015294273.1;XM_015294290.1;XM_015294293.1;XM_015294294.1;XM_015294300.1;XM_015294301.1;XM_416534.5
1001087	IR_OFF	CUFF.1696	NC_006088.4	78371026	78371282	+	CUFF.1696.1	1.74198	3869	XM_004938145.2;XM_004938146.2;XM_004938147.2;XM_004938148.2;XM_015294273.1;XM_015294290.1;XM_015294293.1;XM_015294294.1;XM_015294300.1;XM_015294301.1;XM_416534.5
1001086	IR_ON	CUFF.1696	NC_006088.4	78371026	78371282	+	CUFF.1696.2	0.826784	4124	XM_004938145.2;XM_004938146.2;XM_004938147.2;XM_004938148.2;XM_015294273.1;XM_015294290.1;XM_015294293.1;XM_015294294.1;XM_015294300.1;XM_015294301.1;XM_416534.5
1001087	IR_OFF	CUFF.1696	NC_006088.4	78371026	78371282	+	CUFF.1696.3	0.380249	4243	XM_004938145.2;XM_004938146.2;XM_004938147.2;XM_004938148.2;XM_015294273.1;XM_015294290.1;XM_015294293.1;XM_015294294.1;XM_015294300.1;XM_015294301.1;XM_416534.5
1001088	TSS	CUFF.17	NC_006088.4	698907	699005	+	CUFF.17.1	2.8649	418
1001089	TTS	CUFF.17	NC_006088.4	700429	700500	+	CUFF.17.1	2.8649	418
1001090	TSS	CUFF.1700	NC_006088.4	78497759	78497909	-	CUFF.1700.3	0.326911	3049
1001091	TTS	CUFF.1700	NC_006088.4	78481523	78483544	-	CUFF.1700.1	0.960322	2796	XM_015294381.1;XM_015294390.1
1001092	SKIP_ON	CUFF.1700	NC_006088.4	78488033	78488191	-	CUFF.1700.1	0.960322	2796	XM_015294381.1;XM_015294390.1
1001093	SKIP_OFF	CUFF.1700	NC_006088.4	78488033	78488191	-	CUFF.1700.3	0.326911	3049	XM_015294381.1;XM_015294390.1
1001092	SKIP_ON	CUFF.1700	NC_006088.4	78488033	78488191	-	CUFF.1700.2	0.748511	3208	XM_015294381.1;XM_015294390.1
1001093	SKIP_OFF	CUFF.1700	NC_006088.4	78488033	78488191	-	CUFF.1700.3	0.326911	3049	XM_015294381.1;XM_015294390.1
1001094	TSS	CUFF.1701	NC_006088.4	78481436	78481466	-	CUFF.1701.1	0.813161	2754
1001095	TSS	CUFF.1701	NC_006088.4	78478273	78478319	-	CUFF.1701.3	0.687624	2770
1001096	TTS	CUFF.1701	NC_006088.4	78465935	78468270	-	CUFF.1701.1	0.813161	2754	NM_205118.1;XM_015294359.1;XM_015294362.1;XM_015294370.1
1001097	TSS	CUFF.1706	NC_006088.4	77994386	77994517	-	CUFF.1706.1	4.17359	2460	NM_001004387.1;XM_015293471.1;XM_015293473.1;XM_015293476.1;XM_015293482.1
1001098	TTS	CUFF.1706	NC_006088.4	77977938	77978847	-	CUFF.1706.1	4.17359	2460	NM_001004387.1;XM_015293471.1;XM_015293473.1;XM_015293476.1;XM_015293482.1
1001099	TSS	CUFF.1707	NC_006088.4	78051301	78051397	-	CUFF.1707.1	1.11431	1606	XM_015293473.1
1001100	TSS	CUFF.1707	NC_006088.4	78051124	78051158	-	CUFF.1707.2	1.72859	1544	XM_015293471.1;XM_015293473.1
1001101	TTS	CUFF.1707	NC_006088.4	77999282	77999619	-	CUFF.1707.1	1.11431	1606	NM_001004387.1;XM_015293471.1;XM_015293473.1;XM_015293476.1;XM_015293482.1
1001102	TSS	CUFF.1708	NC_006088.4	78585932	78586043	+	CUFF.1708.1	0.345509	4624
1001103	TTS	CUFF.1708	NC_006088.4	78636778	78640679	+	CUFF.1708.1	0.345509	4624	XM_015294415.1
1001104	XAE	CUFF.1708	NC_006088.4	78632212	78632369	+	CUFF.1708.1	0.345509	4624	XM_015294415.1
1001105	XAE	CUFF.1708	NC_006088.4	78632212	78632311	+	CUFF.1708.2	0.546973	4572	XM_015294415.1
1001104	XAE	CUFF.1708	NC_006088.4	78632212	78632369	+	CUFF.1708.1	0.345509	4624	XM_015294415.1
1001106	XAE	CUFF.1708	NC_006088.4	78632212	78632297	+	CUFF.1708.3	1.53681	4558	XM_015294415.1
1001107	AE	CUFF.1708	NC_006088.4	78632212	78632311	+	CUFF.1708.2	0.546973	4572	XM_015294415.1
1001108	AE	CUFF.1708	NC_006088.4	78632212	78632297	+	CUFF.1708.3	1.53681	4558	XM_015294415.1
1001109	TSS	CUFF.1709	NC_006088.4	78660033	78660354	+	CUFF.1709.1	1.07231	3310	XM_416537.5
1001110	TTS	CUFF.1709	NC_006088.4	78747542	78749714	+	CUFF.1709.1	1.07231	3310	XM_416537.5
1001111	TSS	CUFF.1711	NC_006088.4	79177747	79177880	+	CUFF.1711.1	4.00467	1013	NM_001278099.1
1001112	TTS	CUFF.1711	NC_006088.4	79180825	79181300	+	CUFF.1711.1	4.00467	1013	NM_001278099.1
1001113	TSS	CUFF.1715	NC_006088.4	78400761	78400981	-	CUFF.1715.1	46.8825	3464	XM_001231887.4
1001114	TTS	CUFF.1715	NC_006088.4	78391027	78394071	-	CUFF.1715.1	46.8825	3464	XM_001231887.4
1001115	TSS	CUFF.1716	NC_006088.4	79210094	79210146	-	CUFF.1716.2	13.4249	4073	XM_015294463.1;XM_015294475.1
1001116	TTS	CUFF.1716	NC_006088.4	79181791	79184036	-	CUFF.1716.1	7.628	3158	NM_204974.1;XM_015294463.1;XM_015294470.1;XM_015294475.1
1001117	TSS	CUFF.172	NC_006088.4	10650469	10650656	+	CUFF.172.1	0.673361	1235	NM_001030370.2;XM_015300900.1;XM_015300944.1
1001118	TTS	CUFF.172	NC_006088.4	10692079	10692173	+	CUFF.172.1	0.673361	1235	NM_001030370.2;XM_015300900.1;XM_015300944.1
1001119	TTS	CUFF.172	NC_006088.4	10668808	10669510	+	CUFF.172.2	0.354366	1285	NM_001030370.2;XM_015300900.1;XM_015300944.1
1001120	TSS	CUFF.1720	NC_006088.4	79355274	79355397	+	CUFF.1720.1	16.1944	1541	XM_015295165.1
1001121	TSS	CUFF.1720	NC_006088.4	79358971	79359458	+	CUFF.1720.2	4.53771	1041	XM_015295165.1
1001122	TTS	CUFF.1720	NC_006088.4	79362416	79362726	+	CUFF.1720.1	16.1944	1541	XM_015295165.1
1001123	TSS	CUFF.1721	NC_006088.4	77546489	77546621	-	CUFF.1721.3	61.6973	2844	NM_001004386.1;XM_015293412.1;XM_015293419.1;XM_015293430.1;XM_015293437.1
1001124	TTS	CUFF.1721	NC_006088.4	77535068	77536249	-	CUFF.1721.1	19.7189	2937	NM_001004386.1;XM_015293412.1;XM_015293419.1;XM_015293430.1;XM_015293437.1;XM_015293439.1;XM_015293446.1
1001125	SKIP_ON	CUFF.1721	NC_006088.4	77539078	77539170	-	CUFF.1721.1	19.7189	2937	NM_001004386.1;XM_015293412.1;XM_015293419.1;XM_015293430.1;XM_015293437.1;XM_015293439.1;XM_015293446.1
1001126	SKIP_OFF	CUFF.1721	NC_006088.4	77539078	77539170	-	CUFF.1721.3	61.6973	2844	NM_001004386.1;XM_015293412.1;XM_015293419.1;XM_015293430.1;XM_015293437.1;XM_015293439.1;XM_015293446.1
1001127	MIR_ON	CUFF.1721	NC_006088.4	77538791	77540300	-	CUFF.1721.2	10.3532	4352	NM_001004386.1;XM_015293412.1;XM_015293419.1;XM_015293430.1;XM_015293437.1;XM_015293439.1;XM_015293446.1
1001128	MIR_OFF	CUFF.1721	NC_006088.4	77538791	77540300	-	CUFF.1721.1	19.7189	2937	NM_001004386.1;XM_015293412.1;XM_015293419.1;XM_015293430.1;XM_015293437.1;XM_015293439.1;XM_015293446.1
1001129	IR_ON	CUFF.1721	NC_006088.4	77538791	77540300	-	CUFF.1721.2	10.3532	4352	NM_001004386.1;XM_015293412.1;XM_015293419.1;XM_015293430.1;XM_015293437.1;XM_015293439.1;XM_015293446.1
1001130	IR_OFF	CUFF.1721	NC_006088.4	77538791	77540300	-	CUFF.1721.3	61.6973	2844	NM_001004386.1;XM_015293412.1;XM_015293419.1;XM_015293430.1;XM_015293437.1;XM_015293439.1;XM_015293446.1
1001131	TSS	CUFF.1722	NC_006088.4	78318615	78318897	+	CUFF.1722.1	108.628	1155	NM_205406.2
1001132	TTS	CUFF.1722	NC_006088.4	78342658	78342849	+	CUFF.1722.1	108.628	1155	NM_205406.2
1001133	TSS	CUFF.1723	NC_006088.4	79311477	79311564	+	CUFF.1723.1	3.08635	4240	XM_004938165.2;XM_015295141.1;XM_015295155.1;XM_416545.5
1001134	TTS	CUFF.1723	NC_006088.4	79343515	79343613	+	CUFF.1723.3	3.56428	4800
1001135	IR_ON	CUFF.1723	NC_006088.4	79322552	79323342	+	CUFF.1723.3	3.56428	4800	XM_004938165.2;XM_015295141.1;XM_015295155.1;XM_416545.5
1001136	IR_OFF	CUFF.1723	NC_006088.4	79322552	79323342	+	CUFF.1723.1	3.08635	4240	XM_004938165.2;XM_015295141.1;XM_015295155.1;XM_416545.5
1001137	IR_ON	CUFF.1723	NC_006088.4	79337227	79337943	+	CUFF.1723.3	3.56428	4800	XM_004938165.2;XM_015295141.1;XM_015295155.1;XM_416545.5
1001138	IR_OFF	CUFF.1723	NC_006088.4	79337227	79337943	+	CUFF.1723.1	3.08635	4240	XM_004938165.2;XM_015295141.1;XM_015295155.1;XM_416545.5
1001135	IR_ON	CUFF.1723	NC_006088.4	79322552	79323342	+	CUFF.1723.3	3.56428	4800	XM_004938165.2;XM_015295141.1;XM_015295155.1;XM_416545.5
1001136	IR_OFF	CUFF.1723	NC_006088.4	79322552	79323342	+	CUFF.1723.2	4.8497	3425	XM_004938165.2;XM_015295141.1;XM_015295155.1;XM_416545.5
1001137	IR_ON	CUFF.1723	NC_006088.4	79337227	79337943	+	CUFF.1723.3	3.56428	4800	XM_004938165.2;XM_015295141.1;XM_015295155.1;XM_416545.5
1001138	IR_OFF	CUFF.1723	NC_006088.4	79337227	79337943	+	CUFF.1723.2	4.8497	3425	XM_004938165.2;XM_015295141.1;XM_015295155.1;XM_416545.5
1001139	TSS	CUFF.1724	NC_006088.4	79210388	79210493	+	CUFF.1724.1	19.0616	4335	NM_001030778.1;XM_015294532.1;XM_015294536.1
1001140	TTS	CUFF.1724	NC_006088.4	79227314	79231218	+	CUFF.1724.1	19.0616	4335	NM_001030778.1;XM_015294532.1;XM_015294536.1
1001141	TSS	CUFF.1725	NC_006088.4	79411344	79411517	+	CUFF.1725.1	10.0431	2159	NM_001031602.1
1001142	TTS	CUFF.1725	NC_006088.4	79421152	79422202	+	CUFF.1725.1	10.0431	2159	NM_001031602.1
1001143	TSS	CUFF.1726	NC_006088.4	79436264	79436318	+	CUFF.1726.1	0.84041	917	XM_416549.5
1001144	TTS	CUFF.1726	NC_006088.4	79448892	79449049	+	CUFF.1726.1	0.84041	917	XM_416549.5
1001145	TSS	CUFF.1727	NC_006088.4	79467245	79467285	+	CUFF.1727.1	0.821859	1217	XM_416549.5
1001146	TTS	CUFF.1727	NC_006088.4	79478737	79479220	+	CUFF.1727.1	0.821859	1217	XM_416549.5
1001147	TSS	CUFF.1728	NC_006088.4	79452042	79455153	+	CUFF.1728.1	0.122372	3652	XM_416549.5
1001148	TTS	CUFF.1728	NC_006088.4	79464684	79465049	+	CUFF.1728.3	0.548655	4561	XM_416549.5
1001149	TSS	CUFF.1729	NC_006088.4	79551036	79551157	-	CUFF.1729.3	0.253613	2611	XM_015295017.1;XM_015295020.1;XM_015295028.1;XM_015295033.1;XM_015295037.1;XM_015295046.1;XM_015295055.1;XM_015295075.1;XM_015295083.1;XM_015295092.1;XM_015295100.1;XM_015295102.1;XM_015295105.1;XM_015295110.1;XM_015295115.1;XM_416550.5
1001150	TTS	CUFF.1729	NC_006088.4	79486936	79487375	-	CUFF.1729.1	0.245094	2677	XM_015295017.1;XM_015295020.1;XM_015295028.1;XM_015295033.1;XM_015295037.1;XM_015295046.1;XM_015295055.1;XM_015295075.1;XM_015295083.1;XM_015295092.1;XM_015295100.1;XM_015295102.1;XM_015295105.1;XM_015295110.1;XM_015295115.1;XM_416550.5
1001151	SKIP_ON	CUFF.1729	NC_006088.4	79507219	79507389	-	CUFF.1729.1	0.245094	2677	XM_015295017.1;XM_015295020.1;XM_015295028.1;XM_015295033.1;XM_015295037.1;XM_015295046.1;XM_015295055.1;XM_015295075.1;XM_015295083.1;XM_015295092.1;XM_015295100.1;XM_015295102.1;XM_015295105.1;XM_015295110.1;XM_015295115.1;XM_416550.5
1001152	SKIP_OFF	CUFF.1729	NC_006088.4	79507219	79507389	-	CUFF.1729.2	0.264404	2506	XM_015295017.1;XM_015295020.1;XM_015295028.1;XM_015295033.1;XM_015295037.1;XM_015295046.1;XM_015295055.1;XM_015295075.1;XM_015295083.1;XM_015295092.1;XM_015295100.1;XM_015295102.1;XM_015295105.1;XM_015295110.1;XM_015295115.1;XM_416550.5
1001153	SKIP_ON	CUFF.1729	NC_006088.4	79527552	79527617	-	CUFF.1729.1	0.245094	2677	XM_015295017.1;XM_015295020.1;XM_015295028.1;XM_015295033.1;XM_015295037.1;XM_015295046.1;XM_015295055.1;XM_015295075.1;XM_015295083.1;XM_015295092.1;XM_015295100.1;XM_015295102.1;XM_015295105.1;XM_015295110.1;XM_015295115.1;XM_416550.5
1001154	SKIP_OFF	CUFF.1729	NC_006088.4	79527552	79527617	-	CUFF.1729.3	0.253613	2611	XM_015295017.1;XM_015295020.1;XM_015295028.1;XM_015295033.1;XM_015295037.1;XM_015295046.1;XM_015295055.1;XM_015295075.1;XM_015295083.1;XM_015295092.1;XM_015295100.1;XM_015295102.1;XM_015295105.1;XM_015295110.1;XM_015295115.1;XM_416550.5
1001155	TSS	CUFF.1731	NC_006088.4	79245821	79245846	+	CUFF.1731.1	3.60386	12655	NM_001277825.1
1001156	TTS	CUFF.1731	NC_006088.4	79249896	79262344	+	CUFF.1731.1	3.60386	12655	NM_001277825.1
1001157	TSS	CUFF.1732	NC_006088.4	79769506	79769559	-	CUFF.1732.1	7.21376	2646	XM_416551.5
1001158	TTS	CUFF.1732	NC_006088.4	79716616	79718282	-	CUFF.1732.1	7.21376	2646	XM_015295015.1;XM_416551.5
1001159	TSS	CUFF.1733	NC_006088.4	79769685	79769823	+	CUFF.1733.1	6.42753	3282	NM_001030780.2
1001160	TTS	CUFF.1733	NC_006088.4	79780073	79782616	+	CUFF.1733.1	6.42753	3282	NM_001030780.2
1001161	TSS	CUFF.1734	NC_006088.4	79819221	79819442	-	CUFF.1734.1	100.346	409	XM_015294998.1
1001162	TTS	CUFF.1734	NC_006088.4	79816710	79816749	-	CUFF.1734.1	100.346	409	XM_015294998.1
1001163	TSS	CUFF.1735	NC_006088.4	79394267	79394337	-	CUFF.1735.4	5.18068	3709	XM_015295118.1;XM_015295120.1
1001164	TTS	CUFF.1735	NC_006088.4	79374281	79376074	-	CUFF.1735.1	3.50303	6036	XM_015295174.1;XM_015295180.1;XM_015295191.1;XM_015295196.1;XM_416546.5
1001165	TTS	CUFF.1735	NC_006088.4	79374281	79378454	-	CUFF.1735.2	1.55019	7965	XM_015295118.1;XM_015295120.1;XM_015295123.1;XM_015295174.1;XM_015295180.1;XM_015295191.1;XM_015295196.1;XM_416546.5
1001165	TTS	CUFF.1735	NC_006088.4	79374281	79378454	-	CUFF.1735.3	2.9193	8042	XM_015295118.1;XM_015295120.1;XM_015295123.1;XM_015295174.1;XM_015295180.1;XM_015295191.1;XM_015295196.1;XM_416546.5
1001166	TTS	CUFF.1735	NC_006088.4	79381758	79382624	-	CUFF.1735.4	5.18068	3709	XM_015295118.1;XM_015295120.1;XM_015295123.1
1001167	SKIP_ON	CUFF.1735	NC_006088.4	79380236	79380300	-	CUFF.1735.1	3.50303	6036	XM_015295118.1;XM_015295120.1;XM_015295123.1
1001168	SKIP_OFF	CUFF.1735	NC_006088.4	79380236	79380300	-	CUFF.1735.3	2.9193	8042	XM_015295118.1;XM_015295120.1;XM_015295123.1
1001167	SKIP_ON	CUFF.1735	NC_006088.4	79380236	79380300	-	CUFF.1735.2	1.55019	7965	XM_015295118.1;XM_015295120.1;XM_015295123.1
1001168	SKIP_OFF	CUFF.1735	NC_006088.4	79380236	79380300	-	CUFF.1735.3	2.9193	8042	XM_015295118.1;XM_015295120.1;XM_015295123.1
1001169	IR_ON	CUFF.1735	NC_006088.4	79385422	79385494	-	CUFF.1735.2	1.55019	7965	XM_015295118.1;XM_015295120.1;XM_015295123.1
1001170	IR_OFF	CUFF.1735	NC_006088.4	79385422	79385494	-	CUFF.1735.1	3.50303	6036	XM_015295118.1;XM_015295120.1;XM_015295123.1
1001171	XIR_ON	CUFF.1735	NC_006088.4	79381484	79381627	-	CUFF.1735.3	2.9193	8042	XM_015295118.1;XM_015295120.1;XM_015295123.1
1001172	XIR_OFF	CUFF.1735	NC_006088.4	79381484	79381627	-	CUFF.1735.1	3.50303	6036	XM_015295118.1;XM_015295120.1;XM_015295123.1
1001169	IR_ON	CUFF.1735	NC_006088.4	79385422	79385494	-	CUFF.1735.3	2.9193	8042	XM_015295118.1;XM_015295120.1;XM_015295123.1
1001170	IR_OFF	CUFF.1735	NC_006088.4	79385422	79385494	-	CUFF.1735.1	3.50303	6036	XM_015295118.1;XM_015295120.1;XM_015295123.1
1001169	IR_ON	CUFF.1735	NC_006088.4	79385422	79385494	-	CUFF.1735.4	5.18068	3709	XM_015295118.1;XM_015295120.1;XM_015295123.1
1001170	IR_OFF	CUFF.1735	NC_006088.4	79385422	79385494	-	CUFF.1735.1	3.50303	6036	XM_015295118.1;XM_015295120.1;XM_015295123.1
1001173	IR_ON	CUFF.1735	NC_006088.4	79381484	79381627	-	CUFF.1735.3	2.9193	8042	XM_015295118.1;XM_015295120.1;XM_015295123.1
1001174	IR_OFF	CUFF.1735	NC_006088.4	79381484	79381627	-	CUFF.1735.2	1.55019	7965	XM_015295118.1;XM_015295120.1;XM_015295123.1
1001175	TSS	CUFF.1736	NC_006088.4	79396751	79396917	+	CUFF.1736.1	54.4622	1476	NM_001030779.1
1001176	TSS	CUFF.1736	NC_006088.4	79404499	79405604	+	CUFF.1736.2	9.85741	1858	NM_001030779.1;XM_015294558.1
1001177	TSS	CUFF.1736	NC_006088.4	79406083	79406336	+	CUFF.1736.3	21.2988	815	NM_001030779.1;XM_015294558.1
1001178	TTS	CUFF.1736	NC_006088.4	79408085	79408450	+	CUFF.1736.1	54.4622	1476	NM_001030779.1;XM_015294558.1
1001179	TSS	CUFF.1737	NC_006088.4	79937424	79937596	+	CUFF.1737.1	0.527595	2881	XM_004938173.2;XM_015294959.1;XM_015294965.1;XM_416556.5
1001180	TSS	CUFF.1737	NC_006088.4	79942597	79942626	+	CUFF.1737.2	0.649995	1892	XM_004938173.2;XM_015294959.1;XM_015294965.1;XM_416556.5
1001181	TTS	CUFF.1737	NC_006088.4	79943938	79945640	+	CUFF.1737.1	0.527595	2881	XM_004938173.2;XM_015294959.1;XM_015294965.1;XM_416556.5
1001182	TSS	CUFF.1738	NC_006088.4	80119889	80119922	-	CUFF.1738.1	0.705994	2534	XM_004938180.2;XM_015294889.1;XM_015294896.1;XM_015294902.1;XM_015294909.1;XM_425525.5
1001183	TTS	CUFF.1738	NC_006088.4	80108808	80110844	-	CUFF.1738.1	0.705994	2534	XM_004938180.2;XM_015294889.1;XM_015294896.1;XM_015294902.1;XM_015294909.1;XM_425525.5
1001184	TTS	CUFF.1738	NC_006088.4	80112659	80113944	-	CUFF.1738.3	0.366376	1872	XM_004938180.2;XM_015294889.1;XM_015294896.1;XM_015294902.1;XM_015294909.1;XM_425525.5
1001185	TSS	CUFF.1739	NC_006088.4	80152049	80152256	+	CUFF.1739.1	74.3703	499	NM_001302169.1
1001186	TTS	CUFF.1739	NC_006088.4	80153773	80153952	+	CUFF.1739.1	74.3703	499	NM_001302169.1
1001187	TSS	CUFF.1740	NC_006088.4	79909613	79909766	+	CUFF.1740.1	9.15033	4899	XM_015294969.1
1001188	TSS	CUFF.1740	NC_006088.4	79916694	79916837	+	CUFF.1740.2	1.44019	4889	XM_015294969.1
1001189	TTS	CUFF.1740	NC_006088.4	79920083	79924420	+	CUFF.1740.1	9.15033	4899	XM_015294969.1
1001190	TSS	CUFF.1741	NC_006088.4	80137915	80138275	-	CUFF.1741.2	0.319485	1350	XM_004938180.2;XM_015294889.1;XM_015294896.1;XM_015294902.1;XM_015294909.1;XM_425525.5
1001191	TTS	CUFF.1741	NC_006088.4	80120730	80120801	-	CUFF.1741.1	0.870556	1535	XM_004938180.2;XM_015294889.1;XM_015294896.1;XM_015294902.1;XM_015294909.1;XM_425525.5
1001192	TTS	CUFF.1741	NC_006088.4	80129456	80129841	-	CUFF.1741.2	0.319485	1350	XM_004938180.2;XM_015294889.1;XM_015294896.1;XM_015294902.1;XM_015294909.1;XM_425525.5
1001193	MSKIP_ON	CUFF.1741	NC_006088.4	80131996	80133127	-	CUFF.1741.1	0.870556	1535	XM_004938180.2;XM_015294889.1;XM_015294896.1;XM_015294902.1;XM_015294909.1;XM_425525.5
1001194	MSKIP_OFF	CUFF.1741	NC_006088.4	80131996	80133127	-	CUFF.1741.2	0.319485	1350	XM_004938180.2;XM_015294889.1;XM_015294896.1;XM_015294902.1;XM_015294909.1;XM_425525.5
1001195	TSS	CUFF.1742	NC_006088.4	78955477	78955593	+	CUFF.1742.1	0.479498	2846	XM_015294613.1
1001196	TTS	CUFF.1742	NC_006088.4	78989441	78989538	+	CUFF.1742.1	0.479498	2846	XM_015294613.1
1001197	TTS	CUFF.1742	NC_006088.4	78986890	78987035	+	CUFF.1742.2	1.37271	1172	XM_015294613.1
1001198	SKIP_ON	CUFF.1742	NC_006088.4	78968124	78969625	+	CUFF.1742.1	0.479498	2846	XM_015294613.1
1001199	SKIP_OFF	CUFF.1742	NC_006088.4	78968124	78969625	+	CUFF.1742.2	1.37271	1172	XM_015294613.1
1001200	SKIP_ON	CUFF.1742	NC_006088.4	78988207	78988325	+	CUFF.1742.3	2.29522	389	XM_015294613.1
1001201	SKIP_OFF	CUFF.1742	NC_006088.4	78988207	78988325	+	CUFF.1742.1	0.479498	2846	XM_015294613.1
1001202	TSS	CUFF.1749	NC_006088.4	80321734	80321830	-	CUFF.1749.1	0.528263	1918	XM_004938188.2;XM_004938189.2;XM_015294858.1
1001203	TTS	CUFF.1749	NC_006088.4	80311268	80312419	-	CUFF.1749.1	0.528263	1918	XM_004938188.2;XM_004938189.2;XM_015294858.1
1001204	TSS	CUFF.175	NC_006088.4	10698497	10698593	+	CUFF.175.1	1.06023	4649	NM_001030370.2;XM_015300900.1;XM_015300944.1
1001205	TSS	CUFF.175	NC_006088.4	10701818	10702270	+	CUFF.175.2	0.329286	4783	NM_001030370.2;XM_015300900.1;XM_015300944.1
1001206	TTS	CUFF.175	NC_006088.4	10709207	10713283	+	CUFF.175.1	1.06023	4649	NM_001030370.2;XM_015300900.1;XM_015300944.1
1001207	TSS	CUFF.1754	NC_006088.4	80352592	80352705	-	CUFF.1754.1	1.48432	906	XM_015294827.1;XM_015294833.1;XM_416558.5
1001208	TTS	CUFF.1754	NC_006088.4	80343231	80343760	-	CUFF.1754.1	1.48432	906	XM_015294827.1;XM_015294833.1;XM_416558.5
1001209	TSS	CUFF.176	NC_006088.4	4199350	4199563	-	CUFF.176.3	21.0088	2865	XM_015294280.1;XM_015294316.1
1001210	TTS	CUFF.176	NC_006088.4	4144983	4153201	-	CUFF.176.1	10.6039	9743	NM_001030842.1;XM_015293958.1;XM_015294280.1;XM_015294316.1
1001211	TSS	CUFF.1760	NC_006088.4	80186104	80186331	-	CUFF.1760.2	3.0271	6666	XM_001233531.4
1001212	TTS	CUFF.1760	NC_006088.4	80164950	80169442	-	CUFF.1760.1	1.65524	5957	NM_206865.1;XM_001233531.4;XM_015294501.1;XM_015294870.1
1001213	SKIP_ON	CUFF.1760	NC_006088.4	80184540	80184741	-	CUFF.1760.1	1.65524	5957	XM_001233531.4
1001214	SKIP_OFF	CUFF.1760	NC_006088.4	80184540	80184741	-	CUFF.1760.2	3.0271	6666	XM_001233531.4
1001215	IR_ON	CUFF.1760	NC_006088.4	80174484	80175419	-	CUFF.1760.2	3.0271	6666	XM_001233531.4;XM_015294870.1
1001216	IR_OFF	CUFF.1760	NC_006088.4	80174484	80175419	-	CUFF.1760.1	1.65524	5957	XM_001233531.4;XM_015294870.1
1001217	TSS	CUFF.1762	NC_006088.4	80551648	80551764	-	CUFF.1762.2	3.64621	3169	XM_015294709.1;XM_416560.5
1001218	TTS	CUFF.1762	NC_006088.4	80530761	80531434	-	CUFF.1762.1	2.64409	2411	XM_015294709.1;XM_416560.5
1001219	TSS	CUFF.1763	NC_006088.4	80635786	80636069	-	CUFF.1763.1	3.24334	1826	XM_416564.5
1001220	TTS	CUFF.1763	NC_006088.4	80621941	80622833	-	CUFF.1763.1	3.24334	1826	XM_416564.5
1001221	TSS	CUFF.1764	NC_006088.4	79963084	79964363	+	CUFF.1764.1	10.4468	3288	XM_004938179.2;XM_416557.5
1001222	TTS	CUFF.1764	NC_006088.4	80099713	80100613	+	CUFF.1764.1	10.4468	3288	XM_004938179.2;XM_015294935.1;XM_416557.5
1001223	TSS	CUFF.1765	NC_006088.4	80665789	80665831	-	CUFF.1765.2	1.00256	4134	XM_416565.4
1001224	TTS	CUFF.1765	NC_006088.4	80638792	80641789	-	CUFF.1765.1	0.750437	4126	NM_001293310.1;XM_416565.4
1001225	TSS	CUFF.1766	NC_006088.4	80596535	80596541	+	CUFF.1766.1	8.84758	1281	XM_004938191.2;XM_004938211.1;XM_015294725.1;XM_015294775.1;XM_416563.4
1001226	TTS	CUFF.1766	NC_006088.4	80620413	80620570	+	CUFF.1766.1	8.84758	1281	XM_004938191.2;XM_015294748.1;XM_015294752.1;XM_015294757.1;XM_015294768.1;XM_416563.4
1001227	TSS	CUFF.177	NC_006088.4	6745627	6745893	-	CUFF.177.2	90.946	2075	XM_424238.5
1001228	TTS	CUFF.177	NC_006088.4	6734108	6735036	-	CUFF.177.1	33.8664	1526	XM_424238.5
1001229	TSS	CUFF.1770	NC_006088.4	80525723	80525798	-	CUFF.1770.2	6.46912	7294	XM_015294791.1;XM_015294796.1
1001230	TTS	CUFF.1770	NC_006088.4	80484514	80490211	-	CUFF.1770.1	1.17484	6238	XM_004938190.2;XM_015294786.1;XM_015294791.1;XM_015294796.1;XM_015294803.1;XM_015294808.1;XM_015294821.1
1001231	TSS	CUFF.1771	NC_006088.4	78990150	78990278	+	CUFF.1771.1	5.76242	6675	XM_015294613.1
1001232	TTS	CUFF.1771	NC_006088.4	79047474	79049141	+	CUFF.1771.1	5.76242	6675	XM_015294613.1;XM_015295247.1
1001233	TSS	CUFF.1775	NC_006088.4	80919791	80919950	+	CUFF.1775.1	0.335223	3385	XM_004938202.2;XM_015294655.1;XM_015294662.1;XM_416568.5
1001234	TTS	CUFF.1775	NC_006088.4	80924105	80926814	+	CUFF.1775.1	0.335223	3385	XM_004938202.2;XM_015294655.1;XM_015294662.1;XM_416568.5
1001235	SKIP_ON	CUFF.1775	NC_006088.4	80922937	80923059	+	CUFF.1775.2	1.1358	3508	XM_004938202.2;XM_015294655.1;XM_015294662.1;XM_416568.5
1001236	SKIP_OFF	CUFF.1775	NC_006088.4	80922937	80923059	+	CUFF.1775.1	0.335223	3385	XM_004938202.2;XM_015294655.1;XM_015294662.1;XM_416568.5
1001237	TSS	CUFF.1779	NC_006088.4	79119031	79119273	-	CUFF.1779.1	6.06183	1482	NM_001031485.1
1001238	TTS	CUFF.1779	NC_006088.4	79111392	79111485	-	CUFF.1779.1	6.06183	1482	NM_001031485.1
1001239	TSS	CUFF.178	NC_006088.4	10970256	10970321	-	CUFF.178.1	0.572035	1330
1001240	TTS	CUFF.178	NC_006088.4	10967858	10969121	-	CUFF.178.1	0.572035	1330
1001241	TSS	CUFF.1781	NC_006088.4	79119321	79119410	+	CUFF.1781.1	1.07415	2574	XM_004938156.2;XM_004938157.2
1001242	TTS	CUFF.1781	NC_006088.4	79140411	79141570	+	CUFF.1781.1	1.07415	2574	XM_004938156.2
1001243	SKIP_ON	CUFF.1781	NC_006088.4	79132530	79132680	+	CUFF.1781.2	6.76244	2762	XM_004938156.2;XM_004938157.2
1001244	SKIP_OFF	CUFF.1781	NC_006088.4	79132530	79132680	+	CUFF.1781.1	1.07415	2574	XM_004938156.2;XM_004938157.2
1001245	AE	CUFF.1781	NC_006088.4	79139436	79139542	+	CUFF.1781.1	1.07415	2574	XM_004938156.2;XM_004938157.2
1001246	AE	CUFF.1781	NC_006088.4	79139399	79139542	+	CUFF.1781.2	6.76244	2762	XM_004938156.2;XM_004938157.2
1001247	TSS	CUFF.1785	NC_006088.4	81944955	81945573	+	CUFF.1785.1	3.60939	2048	NM_204874.1
1001248	TTS	CUFF.1785	NC_006088.4	82235420	82236084	+	CUFF.1785.1	3.60939	2048	NM_204874.1
1001249	TSS	CUFF.1786	NC_006088.4	80710874	80711660	+	CUFF.1786.1	14.6867	10440
1001250	TTS	CUFF.1786	NC_006088.4	80761679	80769433	+	CUFF.1786.1	14.6867	10440
1001251	TSS	CUFF.1787	NC_006088.4	76953267	76953339	+	CUFF.1787.1	638.718	1012	NM_204305.1
1001252	TTS	CUFF.1787	NC_006088.4	76956507	76956536	+	CUFF.1787.1	638.718	1012	NM_204305.1
1001253	TSS	CUFF.1788	NC_006088.4	82979302	82979473	+	CUFF.1788.1	0.474367	1514	XM_004938205.2
1001254	TSS	CUFF.1788	NC_006088.4	82987260	82987324	+	CUFF.1788.2	0.524353	1294	XM_004938205.2
1001255	TTS	CUFF.1788	NC_006088.4	82988857	82989739	+	CUFF.1788.1	0.474367	1514	XM_004938205.2
1001256	TSS	CUFF.1790	NC_006088.4	83030868	83031116	+	CUFF.1790.1	2.39028	794	XM_015295313.1;XM_015295333.1;XM_015295341.1;XM_015295362.1;XM_015295368.1
1001257	TTS	CUFF.1790	NC_006088.4	83033433	83033510	+	CUFF.1790.1	2.39028	794	XM_015295313.1;XM_015295319.1;XM_015295324.1;XM_015295333.1;XM_015295341.1;XM_015295362.1;XM_015295368.1
1001258	TSS	CUFF.1791	NC_006088.4	83025965	83026144	+	CUFF.1791.1	2.93983	753	XM_015295313.1;XM_015295333.1;XM_015295341.1;XM_015295362.1;XM_015295368.1
1001259	TTS	CUFF.1791	NC_006088.4	83029931	83030122	+	CUFF.1791.1	2.93983	753	XM_015295313.1;XM_015295333.1;XM_015295341.1;XM_015295362.1;XM_015295368.1
1001260	TSS	CUFF.1792	NC_006088.4	80255353	80255545	-	CUFF.1792.1	73.3682	3739	NM_205521.1
1001261	TTS	CUFF.1792	NC_006088.4	80242227	80243951	-	CUFF.1792.1	73.3682	3739	NM_205521.1
1001262	TSS	CUFF.1793	NC_006088.4	83133334	83136180	-	CUFF.1793.1	0.501943	3579	XM_004938210.2;XM_015295443.1;XM_015295448.1;XM_015295455.1;XM_015295458.1;XM_015295463.1;XM_015295470.1
1001263	TTS	CUFF.1793	NC_006088.4	83118792	83118915	-	CUFF.1793.1	0.501943	3579	XM_003640454.3;XM_004938210.2;XM_015295443.1;XM_015295448.1;XM_015295455.1;XM_015295458.1;XM_015295463.1;XM_015295470.1
1001264	TSS	CUFF.1794	NC_006088.4	83035082	83035164	+	CUFF.1794.1	2.2855	2651	XM_015295303.1;XM_015295313.1;XM_015295319.1;XM_015295324.1;XM_015295333.1;XM_015295341.1;XM_015295362.1;XM_015295368.1
1001265	TTS	CUFF.1794	NC_006088.4	83040948	83042961	+	CUFF.1794.1	2.2855	2651	XM_015295303.1;XM_015295313.1;XM_015295319.1;XM_015295324.1;XM_015295333.1;XM_015295341.1;XM_015295362.1;XM_015295368.1
1001266	TSS	CUFF.1795	NC_006088.4	80267468	80267632	-	CUFF.1795.1	62.0909	1023	NM_205521.1
1001267	TTS	CUFF.1795	NC_006088.4	80256721	80256842	-	CUFF.1795.1	62.0909	1023	NM_205521.1
1001268	TSS	CUFF.1798	NC_006088.4	83226332	83226372	-	CUFF.1798.1	0.61513	2064	XM_015296567.1
1001269	TTS	CUFF.1798	NC_006088.4	83212207	83212679	-	CUFF.1798.1	0.61513	2064	XM_015296567.1
1001270	TSS	CUFF.180	NC_006088.4	651633	651763	-	CUFF.180.2	37.1254	2035	NM_001031572.1;XM_004937401.2;XM_015281624.1;XM_015295734.1;XM_015296244.1
1001271	TTS	CUFF.180	NC_006088.4	645629	645823	-	CUFF.180.1	12.9428	2038	NM_001031572.1;XM_015295734.1;XM_015296244.1
1001272	TSS	CUFF.1800	NC_006088.4	80553309	80553408	+	CUFF.1800.1	19.4642	1688	XM_015294709.1;XM_416561.5
1001273	TTS	CUFF.1800	NC_006088.4	80569223	80569295	+	CUFF.1800.1	19.4642	1688	XM_416561.5
1001274	TSS	CUFF.1801	NC_006088.4	83100562	83100654	-	CUFF.1801.1	2.69265	2528	XM_015295373.1;XM_015295377.1;XM_015295380.1;XM_015295386.1;XM_015295392.1;XM_015295398.1;XM_015295402.1;XM_015295409.1
1001275	TSS	CUFF.1801	NC_006088.4	83104666	83104713	-	CUFF.1801.2	4.84536	2612	XM_015295373.1;XM_015295377.1;XM_015295380.1;XM_015295386.1;XM_015295392.1;XM_015295398.1
1001276	TTS	CUFF.1801	NC_006088.4	83052909	83053606	-	CUFF.1801.1	2.69265	2528	XM_015295303.1;XM_015295313.1;XM_015295319.1;XM_015295324.1;XM_015295333.1;XM_015295341.1;XM_015295373.1;XM_015295377.1;XM_015295386.1;XM_015295392.1;XM_015295398.1;XM_015295402.1;XM_015295409.1
1001277	TSS	CUFF.1805	NC_006088.4	83021929	83021983	-	CUFF.1805.2	4.19734	1668	NM_001030781.1;XM_015295294.1
1001278	TTS	CUFF.1805	NC_006088.4	83004603	83005396	-	CUFF.1805.1	4.19734	1668	NM_001030781.1;XM_015295288.1;XM_015295294.1
1001279	TSS	CUFF.1806	NC_006088.4	83052391	83052513	-	CUFF.1806.1	0.731403	5202	NM_001012819.1;XM_015295303.1;XM_015295313.1;XM_015295319.1;XM_015295324.1;XM_015295333.1;XM_015295341.1
1001280	TTS	CUFF.1806	NC_006088.4	83045405	83049625	-	CUFF.1806.1	0.731403	5202	NM_001012819.1;XM_015295303.1;XM_015295313.1;XM_015295319.1;XM_015295324.1;XM_015295333.1;XM_015295341.1;XM_015295368.1
1001281	TTS	CUFF.1806	NC_006088.4	83045405	83049869	-	CUFF.1806.2	2.98362	5476	NM_001012819.1;XM_015295303.1;XM_015295313.1;XM_015295319.1;XM_015295324.1;XM_015295333.1;XM_015295341.1;XM_015295368.1
1001282	TSS	CUFF.1807	NC_006088.4	80591716	80591832	-	CUFF.1807.2	9.17839	2249	XM_015294725.1;XM_015294730.1
1001283	TTS	CUFF.1807	NC_006088.4	80571881	80572189	-	CUFF.1807.1	30.7046	1725	XM_015294725.1;XM_015294730.1
1001284	IR_ON	CUFF.1807	NC_006088.4	80572823	80573348	-	CUFF.1807.2	9.17839	2249	XM_015294725.1;XM_015294730.1
1001285	IR_OFF	CUFF.1807	NC_006088.4	80572823	80573348	-	CUFF.1807.1	30.7046	1725	XM_015294725.1;XM_015294730.1
1001286	TSS	CUFF.1814	NC_006088.4	83183367	83183518	-	CUFF.1814.3	8.08441	2063	NM_001012820.1;XM_015295972.1;XM_015295992.1
1001287	TTS	CUFF.1814	NC_006088.4	83174249	83175446	-	CUFF.1814.1	7.07668	2066	NM_001012820.1;XM_015295972.1;XM_015295983.1;XM_015295985.1;XM_015295992.1
1001288	TSS	CUFF.1815	NC_006088.4	83405718	83405879	-	CUFF.1815.3	2.50282	2182	XM_015296604.1
1001289	TTS	CUFF.1815	NC_006088.4	83401500	83402943	-	CUFF.1815.1	3.70209	2049	XM_015296604.1
1001290	TSS	CUFF.1816	NC_006088.4	83392112	83392238	+	CUFF.1816.1	5.59248	1118	XM_003640456.3;XM_004938221.2;XM_004938222.2
1001291	TTS	CUFF.1816	NC_006088.4	83396831	83396865	+	CUFF.1816.1	5.59248	1118	XM_003640456.3;XM_004938221.2;XM_004938222.2
1001292	TSS	CUFF.1817	NC_006088.4	83400428	83400481	-	CUFF.1817.1	38.142	781	NM_001006252.1
1001293	TTS	CUFF.1817	NC_006088.4	83398242	83398791	-	CUFF.1817.1	38.142	781	NM_001006252.1
1001294	TSS	CUFF.1818	NC_006088.4	83436814	83437136	+	CUFF.1818.1	0.489417	2078	NM_001079484.1;XM_015296439.1
1001295	TTS	CUFF.1818	NC_006088.4	83457468	83458612	+	CUFF.1818.1	0.489417	2078	NM_001079484.1;XM_015296439.1
1001296	SKIP_ON	CUFF.1818	NC_006088.4	83453489	83453588	+	CUFF.1818.2	1.16002	2178	NM_001079484.1;XM_015296439.1
1001297	SKIP_OFF	CUFF.1818	NC_006088.4	83453489	83453588	+	CUFF.1818.1	0.489417	2078	NM_001079484.1;XM_015296439.1
1001298	TSS	CUFF.1819	NC_006088.4	83301226	83301408	-	CUFF.1819.1	4.19898	5880	XM_015296544.1;XM_015296548.1;XM_015296551.1;XM_015296560.1
1001299	TSS	CUFF.1819	NC_006088.4	83316833	83317266	-	CUFF.1819.2	10.616	6125	XM_015296544.1;XM_015296548.1;XM_015296551.1;XM_015296560.1
1001300	TSS	CUFF.1819	NC_006088.4	83283332	83283332	-	CUFF.1819.3	5.53291	4182	XM_015296544.1;XM_015296548.1;XM_015296551.1;XM_015296560.1
1001301	TTS	CUFF.1819	NC_006088.4	83271347	83273815	-	CUFF.1819.1	4.19898	5880	XM_004938217.2;XM_015296532.1;XM_015296544.1;XM_015296548.1;XM_015296551.1;XM_015296560.1
1001302	XIR_ON	CUFF.1819	NC_006088.4	83283231	83283332	-	CUFF.1819.1	4.19898	5880	XM_015296544.1;XM_015296548.1;XM_015296551.1;XM_015296560.1
1001303	XIR_OFF	CUFF.1819	NC_006088.4	83283231	83283332	-	CUFF.1819.3	5.53291	4182	XM_015296544.1;XM_015296548.1;XM_015296551.1;XM_015296560.1
1001302	XIR_ON	CUFF.1819	NC_006088.4	83283231	83283332	-	CUFF.1819.2	10.616	6125	XM_015296544.1;XM_015296548.1;XM_015296551.1;XM_015296560.1
1001303	XIR_OFF	CUFF.1819	NC_006088.4	83283231	83283332	-	CUFF.1819.3	5.53291	4182	XM_015296544.1;XM_015296548.1;XM_015296551.1;XM_015296560.1
1001304	TSS	CUFF.182	NC_006088.4	6389047	6389597	+	CUFF.182.1	32.4696	8805	XM_003640331.3;XM_015298135.1
1001305	TTS	CUFF.182	NC_006088.4	6602711	6609996	+	CUFF.182.1	32.4696	8805	XM_003640331.3;XM_015298135.1
1001306	TSS	CUFF.1820	NC_006088.4	83652454	83652499	+	CUFF.1820.1	0.851009	3641	XM_015296689.1
1001307	TTS	CUFF.1820	NC_006088.4	83662413	83664843	+	CUFF.1820.1	0.851009	3641	XM_015296689.1
1001308	TSS	CUFF.1822	NC_006088.4	83575037	83575179	+	CUFF.1822.1	24.3754	998	NM_001278070.1
1001309	TTS	CUFF.1822	NC_006088.4	83598319	83598385	+	CUFF.1822.1	24.3754	998	NM_001278070.1
1001310	TSS	CUFF.1823	NC_006088.4	83991377	83991489	+	CUFF.1823.1	0.546371	1161
1001311	TSS	CUFF.1823	NC_006088.4	83995475	83995646	+	CUFF.1823.2	1.21931	1338	NM_205046.1
1001312	TTS	CUFF.1823	NC_006088.4	83998880	83999927	+	CUFF.1823.1	0.546371	1161	NM_205046.1
1001313	TSS	CUFF.1824	NC_006088.4	84135934	84135977	+	CUFF.1824.1	0.614346	3024	XM_416595.5
1001314	TTS	CUFF.1824	NC_006088.4	84149408	84149654	+	CUFF.1824.2	1.54975	3116	XM_416595.5
1001315	TSS	CUFF.1825	NC_006088.4	84149938	84150111	+	CUFF.1825.1	4.40713	843	XM_416595.5
1001316	TTS	CUFF.1825	NC_006088.4	84154761	84155117	+	CUFF.1825.1	4.40713	843	XM_416595.5
1001317	TSS	CUFF.1826	NC_006088.4	84169017	84169236	-	CUFF.1826.2	4.86347	1965	XM_416596.5
1001318	TTS	CUFF.1826	NC_006088.4	84160894	84161420	-	CUFF.1826.1	9.18224	1065	XM_416596.5
1001319	TSS	CUFF.1827	NC_006088.4	84171318	84171647	+	CUFF.1827.1	2.1938	602
1001320	TTS	CUFF.1827	NC_006088.4	84178190	84178239	+	CUFF.1827.1	2.1938	602
1001321	TSS	CUFF.1828	NC_006088.4	84123181	84123241	+	CUFF.1828.1	1.33911	4382	XM_004938232.2;XM_004938233.2;XM_004938234.2;XM_015296748.1;XM_416594.4
1001322	TTS	CUFF.1828	NC_006088.4	84132124	84134959	+	CUFF.1828.1	1.33911	4382	XM_004938232.2;XM_004938233.2;XM_004938234.2;XM_015296748.1;XM_416594.4
1001323	AE	CUFF.1828	NC_006088.4	84130283	84130414	+	CUFF.1828.1	1.33911	4382	XM_004938232.2;XM_004938233.2;XM_004938234.2;XM_015296748.1;XM_416594.4
1001324	AE	CUFF.1828	NC_006088.4	84130283	84130402	+	CUFF.1828.2	4.52803	4370	XM_004938232.2;XM_004938233.2;XM_004938234.2;XM_015296748.1;XM_416594.4
1001325	TSS	CUFF.1829	NC_006088.4	84122365	84122620	-	CUFF.1829.2	9.65223	2946	XM_416593.5
1001326	TTS	CUFF.1829	NC_006088.4	84113109	84115227	-	CUFF.1829.1	2.44422	2903	XM_416593.5
1001327	AE	CUFF.1829	NC_006088.4	84120153	84120289	-	CUFF.1829.1	2.44422	2903	XM_416593.5
1001328	AE	CUFF.1829	NC_006088.4	84120110	84120289	-	CUFF.1829.2	9.65223	2946	XM_416593.5
1001329	TSS	CUFF.1830	NC_006088.4	84112675	84112789	-	CUFF.1830.1	7.67352	5115	XM_416592.5
1001330	TTS	CUFF.1830	NC_006088.4	84102305	84106924	-	CUFF.1830.1	7.67352	5115	XM_416592.5
1001331	TSS	CUFF.1831	NC_006088.4	83605453	83605625	+	CUFF.1831.1	8.9404	6730	XM_001231900.4;XM_015296621.1;XM_015296624.1;XM_015296631.1;XM_015296641.1
1001332	TSS	CUFF.1831	NC_006088.4	83618130	83620089	+	CUFF.1831.2	4.53273	7379	XM_001231900.4;XM_015296621.1;XM_015296624.1;XM_015296631.1;XM_015296634.1;XM_015296641.1
1001333	TSS	CUFF.1831	NC_006088.4	83633119	83633120	+	CUFF.1831.3	11.482	1937	XM_001231900.4;XM_015296621.1;XM_015296624.1;XM_015296631.1;XM_015296634.1;XM_015296641.1
1001334	TTS	CUFF.1831	NC_006088.4	83640310	83641447	+	CUFF.1831.1	8.9404	6730	XM_001231900.4;XM_015296621.1;XM_015296634.1;XM_015296641.1
1001335	TSS	CUFF.1835	NC_006088.4	84590071	84590375	-	CUFF.1835.1	0.661299	1672	XM_015296849.1
1001336	TTS	CUFF.1835	NC_006088.4	84584111	84585038	-	CUFF.1835.1	0.661299	1672	XM_015296849.1
1001337	TSS	CUFF.1837	NC_006088.4	84664037	84664120	-	CUFF.1837.1	0.583164	1689	XM_003640468.3;XM_004938243.2;XM_004938244.2;XM_015296824.1
1001338	TSS	CUFF.1837	NC_006088.4	84663324	84663377	-	CUFF.1837.2	1.5662	1449	XM_003640468.3;XM_004938243.2;XM_004938244.2;XM_015296824.1
1001338	TSS	CUFF.1837	NC_006088.4	84663324	84663385	-	CUFF.1837.3	0.36923	1667	XM_003640468.3;XM_004938243.2;XM_004938244.2;XM_015296824.1
1001339	TSS	CUFF.1837	NC_006088.4	84732349	84732393	-	CUFF.1837.4	0.44749	1650	XM_003640468.3;XM_004938243.2;XM_004938244.2;XM_015296824.1
1001340	TSS	CUFF.1837	NC_006088.4	84702927	84702972	-	CUFF.1837.5	0.467728	1442	XM_003640468.3;XM_004938243.2;XM_004938244.2;XM_015296824.1
1001341	TTS	CUFF.1837	NC_006088.4	84593240	84593933	-	CUFF.1837.1	0.583164	1689	NM_001285926.1;XM_004938247.2;XM_004938248.2
1001342	SKIP_ON	CUFF.1837	NC_006088.4	84623157	84623366	-	CUFF.1837.3	0.36923	1667	XM_003640468.3;XM_004938243.2;XM_004938244.2;XM_004938248.2;XM_015296824.1
1001343	SKIP_OFF	CUFF.1837	NC_006088.4	84623157	84623366	-	CUFF.1837.2	1.5662	1449	XM_003640468.3;XM_004938243.2;XM_004938244.2;XM_004938248.2;XM_015296824.1
1001344	TSS	CUFF.1838	NC_006088.4	83683765	83683826	-	CUFF.1838.1	16.2057	2324	XM_416590.5
1001345	TTS	CUFF.1838	NC_006088.4	83677303	83678518	-	CUFF.1838.1	16.2057	2324	XM_004938226.2;XM_015296670.1;XM_015296677.1;XM_015296682.1;XM_015296706.1;XM_416590.5
1001346	TSS	CUFF.1839	NC_006088.4	84531259	84531334	+	CUFF.1839.1	8.16155	4974	NM_001030783.1;XM_015296035.1;XM_015296044.1
1001347	TSS	CUFF.1839	NC_006088.4	84567249	84567497	+	CUFF.1839.2	2.3472	3671	NM_001030783.1;XM_015296035.1;XM_015296044.1;XM_015296049.1
1001348	TTS	CUFF.1839	NC_006088.4	84570251	84573534	+	CUFF.1839.1	8.16155	4974	NM_001030783.1;XM_015296035.1;XM_015296044.1;XM_015296049.1
1001349	TSS	CUFF.184	NC_006088.4	651917	651940	+	CUFF.184.1	1.94038	1958	XM_004937401.2;XM_015281465.1;XM_015281624.1
1001350	TTS	CUFF.184	NC_006088.4	661194	661264	+	CUFF.184.1	1.94038	1958	XM_004937396.2;XM_004937397.2;XM_004937398.2;XM_004937399.2;XM_004937400.2;XM_004937401.2;XM_004937402.2;XM_015281051.1;XM_015281199.1;XM_015281247.1;XM_015281465.1;XM_423939.5
1001351	IR_ON	CUFF.184	NC_006088.4	660102	660175	+	CUFF.184.1	1.94038	1958	XM_004937396.2;XM_004937397.2;XM_004937398.2;XM_004937399.2;XM_004937400.2;XM_004937401.2;XM_004937402.2;XM_015281051.1;XM_015281199.1;XM_015281247.1;XM_015281465.1;XM_015281559.1;XM_423939.5
1001352	IR_OFF	CUFF.184	NC_006088.4	660102	660175	+	CUFF.184.2	2.78468	1624	XM_004937396.2;XM_004937397.2;XM_004937398.2;XM_004937399.2;XM_004937400.2;XM_004937401.2;XM_004937402.2;XM_015281051.1;XM_015281199.1;XM_015281247.1;XM_015281465.1;XM_015281559.1;XM_423939.5
1001353	TSS	CUFF.1840	NC_006088.4	84924517	84924664	+	CUFF.1840.1	1.44605	1227	NM_001278043.1;XM_015296096.1;XM_015296102.1;XM_015296108.1
1001354	TTS	CUFF.1840	NC_006088.4	84927640	84928572	+	CUFF.1840.1	1.44605	1227	NM_001278043.1;XM_015296096.1;XM_015296102.1;XM_015296108.1
1001355	TSS	CUFF.1841	NC_006088.4	83786891	83787207	-	CUFF.1841.1	46.1856	2261	NM_205520.4
1001356	TTS	CUFF.1841	NC_006088.4	83773212	83774604	-	CUFF.1841.1	46.1856	2261	NM_205520.4;XM_015296719.1;XM_015296724.1
1001357	TSS	CUFF.1844	NC_006088.4	84819676	84819730	+	CUFF.1844.1	2.17554	3727	NM_001030784.1;XM_015296083.1
1001358	TSS	CUFF.1844	NC_006088.4	84843700	84844005	+	CUFF.1844.3	6.55295	2338	NM_001030784.1;XM_015296083.1
1001357	TSS	CUFF.1844	NC_006088.4	84819676	84819730	+	CUFF.1844.2	7.1495	3724	NM_001030784.1;XM_015296083.1
1001359	TTS	CUFF.1844	NC_006088.4	84849130	84850830	+	CUFF.1844.1	2.17554	3727	NM_001030784.1;XM_015296083.1
1001360	TSS	CUFF.1847	NC_006088.4	85215694	85216014	-	CUFF.1847.1	0.778528	2888	NM_001044639.2;XM_015296118.1
1001361	TTS	CUFF.1847	NC_006088.4	85206563	85206645	-	CUFF.1847.1	0.778528	2888	NM_001044639.2;XM_015296118.1
1001362	TSS	CUFF.1848	NC_006088.4	84962541	84962670	+	CUFF.1848.1	36.0118	1089	XM_416608.5
1001363	TTS	CUFF.1848	NC_006088.4	84980324	84980336	+	CUFF.1848.1	36.0118	1089	XM_416608.5
1001364	TSS	CUFF.1851	NC_006088.4	84851881	84852192	+	CUFF.1851.1	2.20504	5317	XM_004938249.2;XM_416604.5
1001365	TTS	CUFF.1851	NC_006088.4	84858214	84862605	+	CUFF.1851.1	2.20504	5317	XM_004938249.2;XM_416604.5;XM_416605.5
1001366	TSS	CUFF.1852	NC_006088.4	84883713	84883805	-	CUFF.1852.2	13.5359	3534	XM_416605.5
1001367	TTS	CUFF.1852	NC_006088.4	84859363	84859621	-	CUFF.1852.1	4.23373	4064	XM_004938249.2;XM_416604.5
1001368	TSS	CUFF.1853	NC_006088.4	85305876	85306230	-	CUFF.1853.2	6.00764	785	NM_001278071.1;NM_001278072.1;XM_015296138.1
1001369	TTS	CUFF.1853	NC_006088.4	85304316	85304593	-	CUFF.1853.2	6.00764	785	NM_001278071.1;NM_001278072.1;XM_015296138.1
1001370	TSS	CUFF.1854	NC_006088.4	85306280	85306373	+	CUFF.1854.1	3.4803	1422	NM_001278071.1;XM_015297190.1;XM_015297198.1;XM_015297202.1
1001371	TSS	CUFF.1854	NC_006088.4	85306288	85306405	+	CUFF.1854.2	8.03825	1446	NM_001278071.1;XM_015297190.1;XM_015297198.1;XM_015297202.1
1001372	TTS	CUFF.1854	NC_006088.4	85307866	85309193	+	CUFF.1854.1	3.4803	1422	NM_001278071.1;XM_015297190.1;XM_015297198.1;XM_015297202.1
1001373	TSS	CUFF.1856	NC_006088.4	85265420	85265588	-	CUFF.1856.1	9.79811	2637	XM_001232522.4;XM_004938265.2;XM_004938266.2;XM_004938267.2;XM_004938268.2;XM_004938269.2;XM_004938270.2;XM_015297104.1;XM_015297109.1;XM_015297113.1;XM_015297124.1;XM_015297136.1;XM_015297145.1
1001374	TTS	CUFF.1856	NC_006088.4	85258827	85261074	-	CUFF.1856.1	9.79811	2637	XM_001232522.4;XM_004938265.2;XM_004938266.2;XM_004938267.2;XM_004938268.2;XM_004938269.2;XM_004938270.2;XM_015297104.1;XM_015297109.1;XM_015297113.1;XM_015297124.1;XM_015297136.1;XM_015297145.1
1001375	TSS	CUFF.1857	NC_006088.4	82767768	82767885	+	CUFF.1857.1	10.2214	10538	XM_015295512.1;XM_015295520.1;XM_015295525.1;XM_015295530.1;XM_015295539.1;XM_015295546.1
1001376	TTS	CUFF.1857	NC_006088.4	82948476	82957129	+	CUFF.1857.1	10.2214	10538	XM_004938203.2;XM_015295501.1;XM_015295512.1;XM_015295520.1;XM_015295525.1;XM_015295530.1;XM_015295539.1;XM_015295546.1;XM_015295559.1;XM_015295565.1;XM_015295572.1;XM_015295579.1;XM_416569.5
1001377	TSS	CUFF.1858	NC_006088.4	85299055	85299152	-	CUFF.1858.2	3.43216	2470	XM_003640460.3;XM_004938265.2;XM_004938266.2;XM_004938267.2;XM_004938268.2;XM_004938269.2;XM_004938270.2;XM_015297104.1;XM_015297109.1;XM_015297113.1;XM_015297124.1;XM_015297136.1;XM_015297145.1
1001378	TSS	CUFF.1858	NC_006088.4	85298974	85299090	-	CUFF.1858.3	3.07464	2241	XM_003640460.3;XM_004938265.2;XM_004938266.2;XM_004938267.2;XM_004938268.2;XM_004938269.2;XM_004938270.2;XM_015297104.1;XM_015297109.1;XM_015297113.1;XM_015297124.1;XM_015297136.1;XM_015297145.1
1001379	TTS	CUFF.1858	NC_006088.4	85265777	85265829	-	CUFF.1858.1	2.99748	1619	XM_001232522.4;XM_004938265.2;XM_004938266.2;XM_004938267.2;XM_004938268.2;XM_004938269.2;XM_004938270.2;XM_015297104.1;XM_015297109.1;XM_015297113.1;XM_015297124.1;XM_015297136.1;XM_015297145.1
1001380	MSKIP_ON	CUFF.1858	NC_006088.4	85293437	85295594	-	CUFF.1858.2	3.43216	2470	XM_001232522.4;XM_004938265.2;XM_004938266.2;XM_004938267.2;XM_004938268.2;XM_004938269.2;XM_004938270.2;XM_015297104.1;XM_015297109.1;XM_015297113.1;XM_015297124.1;XM_015297136.1;XM_015297145.1
1001381	MSKIP_OFF	CUFF.1858	NC_006088.4	85293437	85295594	-	CUFF.1858.3	3.07464	2241	XM_001232522.4;XM_004938265.2;XM_004938266.2;XM_004938267.2;XM_004938268.2;XM_004938269.2;XM_004938270.2;XM_015297104.1;XM_015297109.1;XM_015297113.1;XM_015297124.1;XM_015297136.1;XM_015297145.1
1001382	AE	CUFF.1858	NC_006088.4	85279242	85279342	-	CUFF.1858.2	3.43216	2470	XM_001232522.4;XM_004938265.2;XM_004938266.2;XM_004938267.2;XM_004938268.2;XM_004938269.2;XM_004938270.2;XM_015297104.1;XM_015297109.1;XM_015297113.1;XM_015297124.1;XM_015297136.1;XM_015297145.1
1001383	AE	CUFF.1858	NC_006088.4	85279287	85279342	-	CUFF.1858.3	3.07464	2241	XM_001232522.4;XM_004938265.2;XM_004938266.2;XM_004938267.2;XM_004938268.2;XM_004938269.2;XM_004938270.2;XM_015297104.1;XM_015297109.1;XM_015297113.1;XM_015297124.1;XM_015297136.1;XM_015297145.1
1001384	TSS	CUFF.186	NC_006088.4	11278136	11278203	+	CUFF.186.1	0.549527	1001	NM_001267811.1
1001385	TTS	CUFF.186	NC_006088.4	11291618	11291979	+	CUFF.186.1	0.549527	1001	NM_001267811.1
1001386	TSS	CUFF.1860	NC_006088.4	85347556	85347729	+	CUFF.1860.1	1.72695	7251	XM_004938271.2;XM_015297175.1;XM_015297183.1;XM_416617.4
1001387	TTS	CUFF.1860	NC_006088.4	85359853	85364545	+	CUFF.1860.1	1.72695	7251	XM_004938271.2;XM_015297175.1;XM_015297183.1;XM_416617.4
1001388	TSS	CUFF.1863	NC_006088.4	85369256	85369358	+	CUFF.1863.1	0.751122	5817	XM_004938272.2;XM_004938273.2
1001389	TSS	CUFF.1863	NC_006088.4	85370811	85370952	+	CUFF.1863.2	1.48663	5856	XM_004938272.2;XM_004938273.2;XM_015297239.1;XM_015297258.1;XM_416618.5
1001390	TTS	CUFF.1863	NC_006088.4	85385282	85389686	+	CUFF.1863.1	0.751122	5817	XM_004938272.2;XM_004938273.2;XM_015297239.1;XM_015297258.1;XM_416618.5
1001391	TSS	CUFF.1865	NC_006088.4	85475760	85475780	+	CUFF.1865.1	1.13233	2830	XM_004938275.2;XM_004938276.2;XM_015297281.1;XM_015297289.1
1001392	TSS	CUFF.1865	NC_006088.4	85584976	85585153	+	CUFF.1865.2	0.486251	1907	XM_004938275.2;XM_004938276.2;XM_015297281.1;XM_015297289.1
1001393	TTS	CUFF.1865	NC_006088.4	85586285	85588013	+	CUFF.1865.1	1.13233	2830	XM_004938275.2;XM_004938276.2;XM_015297281.1;XM_015297289.1
1001394	TSS	CUFF.1866	NC_006088.4	84784224	84784321	+	CUFF.1866.1	102.956	3039	XM_003640468.3;XM_004938243.2;XM_004938244.2;XM_004938245.2;XM_015296824.1
1001395	TTS	CUFF.1866	NC_006088.4	84799497	84802437	+	CUFF.1866.1	102.956	3039	XM_003640468.3;XM_004938243.2;XM_004938244.2;XM_004938245.2;XM_015296824.1
1001396	TSS	CUFF.1872	NC_006088.4	85310922	85314658	+	CUFF.1872.1	12.3072	5297	NM_001006253.1
1001397	TTS	CUFF.1872	NC_006088.4	85318318	85319746	+	CUFF.1872.1	12.3072	5297	NM_001006253.1
1001398	TSS	CUFF.1873	NC_006088.4	85403513	85403821	+	CUFF.1873.1	14.3329	2142	NM_001006254.1;XM_015296148.1;XM_015296152.1;XM_015296158.1;XM_015296165.1;XM_015296174.1;XM_015296184.1
1001399	TSS	CUFF.1873	NC_006088.4	85404171	85405099	+	CUFF.1873.2	5.00159	2582	NM_001006254.1;XM_015296148.1;XM_015296152.1;XM_015296158.1;XM_015296165.1;XM_015296174.1;XM_015296184.1
1001399	TSS	CUFF.1873	NC_006088.4	85404171	85405099	+	CUFF.1873.3	2.29645	2588	NM_001006254.1;XM_015296148.1;XM_015296152.1;XM_015296158.1;XM_015296165.1;XM_015296174.1;XM_015296184.1
1001400	TTS	CUFF.1873	NC_006088.4	85410155	85410173	+	CUFF.1873.1	14.3329	2142	NM_001006254.1;XM_015296152.1;XM_015296165.1
1001401	TSS	CUFF.1874	NC_006088.4	85339381	85339468	-	CUFF.1874.2	0.95561	5357	XM_416615.5
1001402	TSS	CUFF.1874	NC_006088.4	85337415	85337463	-	CUFF.1874.3	2.40447	5318	XM_416615.5
1001403	TTS	CUFF.1874	NC_006088.4	85323020	85325987	-	CUFF.1874.1	2.11889	4879	XM_416615.5
1001404	TSS	CUFF.1876	NC_006088.4	83908100	83908461	+	CUFF.1876.1	215.654	1453	XM_001231675.4
1001405	TTS	CUFF.1876	NC_006088.4	83933975	83934831	+	CUFF.1876.1	215.654	1453	XM_001231675.4
1001406	TSS	CUFF.1877	NC_006088.4	85037352	85037536	-	CUFF.1877.1	6.81103	3851	XM_015296923.1;XM_015296932.1;XM_015296937.1;XM_015296941.1;XM_015296943.1;XM_015296948.1;XM_015296952.1;XM_015296959.1;XM_015296967.1;XM_015296978.1;XM_015296987.1;XM_015296995.1;XM_015297002.1;XM_015297007.1;XM_015297017.1;XM_015297025.1;XM_015297032.1;XM_015297034.1;XM_015297037.1;XM_015297043.1;XM_015297048.1;XM_015297057.1;XM_015297064.1;XM_015297073.1;XM_015297083.1;XM_015297088.1;XM_015297…
1001407	TSS	CUFF.1877	NC_006088.4	85117017	85117189	-	CUFF.1877.2	6.41107	4610	XM_015296923.1;XM_015296932.1;XM_015296937.1;XM_015296941.1;XM_015296943.1;XM_015296948.1;XM_015296952.1;XM_015296959.1;XM_015296967.1;XM_015296978.1;XM_015296987.1;XM_015296995.1;XM_015297002.1;XM_015297007.1;XM_015297017.1;XM_015297025.1;XM_015297032.1;XM_015297034.1;XM_015297037.1;XM_015297043.1;XM_015297048.1;XM_015297057.1;XM_015297064.1;XM_015297073.1;XM_015297083.1;XM_015297088.1;XM_015297…
1001407	TSS	CUFF.1877	NC_006088.4	85117017	85117189	-	CUFF.1877.4	6.85673	4538	XM_015296923.1;XM_015296932.1;XM_015296937.1;XM_015296941.1;XM_015296943.1;XM_015296948.1;XM_015296952.1;XM_015296959.1;XM_015296967.1;XM_015296978.1;XM_015296987.1;XM_015296995.1;XM_015297002.1;XM_015297007.1;XM_015297017.1;XM_015297025.1;XM_015297032.1;XM_015297034.1;XM_015297037.1;XM_015297043.1;XM_015297048.1;XM_015297057.1;XM_015297064.1;XM_015297073.1;XM_015297083.1;XM_015297088.1;XM_015297…
1001406	TSS	CUFF.1877	NC_006088.4	85037352	85037536	-	CUFF.1877.3	5.40449	3854	XM_015296923.1;XM_015296932.1;XM_015296937.1;XM_015296941.1;XM_015296943.1;XM_015296948.1;XM_015296952.1;XM_015296959.1;XM_015296967.1;XM_015296978.1;XM_015296987.1;XM_015296995.1;XM_015297002.1;XM_015297007.1;XM_015297017.1;XM_015297025.1;XM_015297032.1;XM_015297034.1;XM_015297037.1;XM_015297043.1;XM_015297048.1;XM_015297057.1;XM_015297064.1;XM_015297073.1;XM_015297083.1;XM_015297088.1;XM_015297…
1001408	TTS	CUFF.1877	NC_006088.4	84984091	84985452	-	CUFF.1877.1	6.81103	3851	XM_015296923.1;XM_015296932.1;XM_015296937.1;XM_015296941.1;XM_015296943.1;XM_015296948.1;XM_015296952.1;XM_015296959.1;XM_015296967.1;XM_015296978.1;XM_015296987.1;XM_015296995.1;XM_015297002.1;XM_015297007.1;XM_015297017.1;XM_015297025.1;XM_015297032.1;XM_015297034.1;XM_015297037.1;XM_015297043.1;XM_015297048.1;XM_015297057.1;XM_015297064.1;XM_015297073.1;XM_015297083.1;XM_015297088.1;XM_015297…
1001409	SKIP_ON	CUFF.1877	NC_006088.4	85030997	85031071	-	CUFF.1877.2	6.41107	4610	XM_015296923.1;XM_015296932.1;XM_015296937.1;XM_015296941.1;XM_015296943.1;XM_015296948.1;XM_015296952.1;XM_015296959.1;XM_015296967.1;XM_015296978.1;XM_015296987.1;XM_015296995.1;XM_015297002.1;XM_015297007.1;XM_015297017.1;XM_015297025.1;XM_015297032.1;XM_015297034.1;XM_015297037.1;XM_015297043.1;XM_015297048.1;XM_015297057.1;XM_015297064.1;XM_015297073.1;XM_015297083.1;XM_015297088.1;XM_015297…
1001410	SKIP_OFF	CUFF.1877	NC_006088.4	85030997	85031071	-	CUFF.1877.4	6.85673	4538	XM_015296923.1;XM_015296932.1;XM_015296937.1;XM_015296941.1;XM_015296943.1;XM_015296948.1;XM_015296952.1;XM_015296959.1;XM_015296967.1;XM_015296978.1;XM_015296987.1;XM_015296995.1;XM_015297002.1;XM_015297007.1;XM_015297017.1;XM_015297025.1;XM_015297032.1;XM_015297034.1;XM_015297037.1;XM_015297043.1;XM_015297048.1;XM_015297057.1;XM_015297064.1;XM_015297073.1;XM_015297083.1;XM_015297088.1;XM_015297…
1001411	TSS	CUFF.1881	NC_006088.4	86503621	86503653	+	CUFF.1881.1	11.3251	935	NM_205179.1
1001412	TTS	CUFF.1881	NC_006088.4	86600599	86600715	+	CUFF.1881.1	11.3251	935	NM_205179.1
1001413	TSS	CUFF.1883	NC_006088.4	86604929	86605041	+	CUFF.1883.1	16.3535	3155	NM_205179.1
1001414	TTS	CUFF.1883	NC_006088.4	86617961	86620325	+	CUFF.1883.1	16.3535	3155	NM_205179.1
1001415	TSS	CUFF.1885	NC_006088.4	86770025	86770131	-	CUFF.1885.2	5.073	6346	XM_004938278.2;XM_416621.5
1001416	TTS	CUFF.1885	NC_006088.4	86643821	86647388	-	CUFF.1885.1	1.62413	4363	XM_004938278.2;XM_416621.5
1001417	TSS	CUFF.1886	NC_006088.4	85347135	85347336	-	CUFF.1886.1	508.915	634	XM_416616.5
1001418	TTS	CUFF.1886	NC_006088.4	85343226	85343345	-	CUFF.1886.1	508.915	634	XM_416616.5
1001419	TSS	CUFF.1889	NC_006088.4	87625973	87626151	-	CUFF.1889.2	0.776909	1570	XM_015296239.1
1001420	TTS	CUFF.1889	NC_006088.4	87602396	87603379	-	CUFF.1889.2	0.776909	1570	NM_001278073.1;XM_015296239.1
1001421	TTS	CUFF.1889	NC_006088.4	87608223	87608765	-	CUFF.1889.4	0.555435	813	NM_001278073.1;XM_015296239.1
1001422	TSS	CUFF.1890	NC_006088.4	87601814	87602009	-	CUFF.1890.1	2.64288	4255	NM_001030785.2
1001423	TTS	CUFF.1890	NC_006088.4	87567942	87569543	-	CUFF.1890.1	2.64288	4255	NM_001030785.2
1001424	TSS	CUFF.1893	NC_006088.4	87679069	87680661	-	CUFF.1893.1	1.87841	2344	NM_001006255.2;XM_015296247.1
1001425	TTS	CUFF.1893	NC_006088.4	87675117	87675715	-	CUFF.1893.1	1.87841	2344	NM_001006255.2;XM_015296247.1
1001426	TSS	CUFF.1894	NC_006088.4	87488603	87488770	-	CUFF.1894.1	7.35674	1501	XM_015297457.1;XM_416624.5
1001427	TSS	CUFF.1894	NC_006088.4	87484475	87486007	-	CUFF.1894.3	3.1418	1961	XM_015297457.1;XM_416624.5
1001428	TTS	CUFF.1894	NC_006088.4	87486149	87487219	-	CUFF.1894.4	4.04853	1402	XM_015297457.1;XM_416624.5
1001429	TSS	CUFF.1895	NC_006088.4	87689264	87689391	-	CUFF.1895.1	1.08441	606	NM_001006255.2;XM_015296247.1
1001430	TTS	CUFF.1895	NC_006088.4	87681225	87681381	-	CUFF.1895.1	1.08441	606	NM_001006255.2;XM_015296247.1
1001431	TSS	CUFF.1899	NC_006088.4	88412392	88412474	+	CUFF.1899.1	3.31372	4435	XM_416631.5
1001432	TTS	CUFF.1899	NC_006088.4	88430121	88433769	+	CUFF.1899.1	3.31372	4435	XM_416631.5
1001433	TSS	CUFF.1900	NC_006088.4	87488918	87489197	+	CUFF.1900.1	15.7829	1633	XM_015297457.1;XM_015297466.1;XM_015297471.1;XM_015297484.1;XM_015297489.1;XM_015297495.1;XM_015297498.1;XM_416624.5
1001434	TTS	CUFF.1900	NC_006088.4	87500326	87500511	+	CUFF.1900.1	15.7829	1633	XM_015297466.1;XM_015297471.1;XM_015297479.1;XM_015297484.1;XM_015297489.1;XM_015297495.1;XM_015297498.1
1001435	TSS	CUFF.1903	NC_006088.4	87514347	87514525	-	CUFF.1903.1	0.705823	1785	NM_204766.1;XM_015295778.1;XM_015297466.1;XM_015297471.1;XM_015297479.1;XM_015297484.1;XM_015297498.1
1001436	TTS	CUFF.1903	NC_006088.4	87502476	87502595	-	CUFF.1903.1	0.705823	1785	NM_204766.1;XM_015295778.1;XM_015297466.1;XM_015297471.1;XM_015297479.1;XM_015297484.1;XM_015297498.1
1001437	TSS	CUFF.1904	NC_006088.4	79864062	79864193	+	CUFF.1904.1	293.712	1072	NM_204638.2
1001438	TTS	CUFF.1904	NC_006088.4	79904496	79904535	+	CUFF.1904.1	293.712	1072	NM_204638.2
1001439	TSS	CUFF.1906	NC_006088.4	88233998	88234228	+	CUFF.1906.1	6.94042	4656	XM_004938289.2;XM_416630.5
1001440	TTS	CUFF.1906	NC_006088.4	88292814	88296048	+	CUFF.1906.1	6.94042	4656	XM_004938289.2;XM_416630.5
1001441	TTS	CUFF.1906	NC_006088.4	88276597	88277504	+	CUFF.1906.2	4.12174	2045	XM_004938289.2;XM_416630.5
1001442	TSS	CUFF.1909	NC_006088.4	88561161	88561338	+	CUFF.1909.1	2.80074	4040	XM_416633.5
1001443	TTS	CUFF.1909	NC_006088.4	88563751	88567362	+	CUFF.1909.1	2.80074	4040	XM_416633.5
1001444	TSS	CUFF.191	NC_006088.4	12504427	12504516	+	CUFF.191.1	8.60305	743	NM_001199477.1;XM_015275730.1;XM_015275731.1
1001445	TSS	CUFF.191	NC_006088.4	12505108	12507905	+	CUFF.191.2	2.56814	3451	NM_001199477.1;XM_015275730.1;XM_015275731.1
1001446	TTS	CUFF.191	NC_006088.4	12507997	12508649	+	CUFF.191.1	8.60305	743	NM_001199477.1;XM_015275730.1;XM_015275731.1
1001447	TSS	CUFF.1912	NC_006088.4	88649266	88649311	+	CUFF.1912.1	0.726436	1424	XM_004938296.2;XM_004938297.2;XM_015297700.1;XM_015297705.1;XM_015297731.1;XM_015297738.1;XM_015297743.1;XM_015297751.1;XM_015297753.1;XM_015297758.1;XM_416635.5
1001448	TTS	CUFF.1912	NC_006088.4	88655788	88657028	+	CUFF.1912.1	0.726436	1424	XM_004938296.2;XM_004938297.2;XM_015297700.1;XM_015297705.1;XM_015297731.1;XM_015297738.1;XM_416635.5
1001449	TSS	CUFF.1915	NC_006088.4	88675539	88677128	+	CUFF.1915.1	0.301235	1611	XM_429578.4
1001450	TTS	CUFF.1915	NC_006088.4	88677890	88677910	+	CUFF.1915.1	0.301235	1611	XM_429578.4
1001451	TSS	CUFF.1916	NC_006088.4	87226217	87226256	+	CUFF.1916.1	0.925763	9276	XM_015297349.1;XM_015297371.1;XM_015297382.1
1001452	TTS	CUFF.1916	NC_006088.4	87349241	87355758	+	CUFF.1916.1	0.925763	9276	XM_004938282.2;XM_015297328.1;XM_015297332.1;XM_015297340.1;XM_015297349.1;XM_015297353.1;XM_015297357.1;XM_015297365.1;XM_015297371.1;XM_015297377.1;XM_015297382.1;XM_015297392.1;XM_015297403.1;XM_015297423.1
1001453	SKIP_ON	CUFF.1916	NC_006088.4	87317516	87317596	+	CUFF.1916.2	2.91541	9357	XM_004938282.2;XM_015297328.1;XM_015297332.1;XM_015297340.1;XM_015297349.1;XM_015297353.1;XM_015297357.1;XM_015297365.1;XM_015297371.1;XM_015297377.1;XM_015297382.1;XM_015297392.1;XM_015297403.1
1001454	SKIP_OFF	CUFF.1916	NC_006088.4	87317516	87317596	+	CUFF.1916.1	0.925763	9276	XM_004938282.2;XM_015297328.1;XM_015297332.1;XM_015297340.1;XM_015297349.1;XM_015297353.1;XM_015297357.1;XM_015297365.1;XM_015297371.1;XM_015297377.1;XM_015297382.1;XM_015297392.1;XM_015297403.1
1001455	TSS	CUFF.1917	NC_006088.4	88659263	88659494	+	CUFF.1917.1	0.520629	2671	XM_004938296.2;XM_004938297.2;XM_015297700.1;XM_015297705.1;XM_015297731.1;XM_015297738.1;XM_416635.5
1001456	TSS	CUFF.1917	NC_006088.4	88660193	88660532	+	CUFF.1917.3	3.03649	2124	XM_004938296.2;XM_004938297.2;XM_015297700.1;XM_015297705.1;XM_015297731.1;XM_015297738.1;XM_416635.5
1001455	TSS	CUFF.1917	NC_006088.4	88659263	88659494	+	CUFF.1917.2	1.83839	2250	XM_004938296.2;XM_004938297.2;XM_015297700.1;XM_015297705.1;XM_015297731.1;XM_015297738.1;XM_416635.5
1001457	TTS	CUFF.1917	NC_006088.4	88671941	88673546	+	CUFF.1917.1	0.520629	2671	XM_429578.4
1001458	TSS	CUFF.192	NC_006088.4	6850117	6850208	+	CUFF.192.1	15.6235	1038	XM_004937491.2;XM_417229.5
1001459	TSS	CUFF.192	NC_006088.4	6854315	6854588	+	CUFF.192.2	3.04164	1037	XM_004937491.2;XM_417229.5
1001460	TTS	CUFF.192	NC_006088.4	6866183	6866246	+	CUFF.192.1	15.6235	1038	XM_004937491.2;XM_417229.5
1001461	TSS	CUFF.1920	NC_006088.4	88820587	88820780	+	CUFF.1920.1	8.4652	1846	XM_416640.5
1001462	TSS	CUFF.1920	NC_006088.4	88821558	88822532	+	CUFF.1920.2	2.24732	2406	XM_004938306.2;XM_416640.5
1001463	TTS	CUFF.1920	NC_006088.4	88826323	88827753	+	CUFF.1920.1	8.4652	1846	XM_004938306.2;XM_416640.5
1001464	TSS	CUFF.1927	NC_006088.4	88780993	88781588	-	CUFF.1927.1	5.29005	1755	XM_004938303.2;XM_015297795.1;XM_015297802.1;XM_015297805.1
1001465	TTS	CUFF.1927	NC_006088.4	88778366	88779524	-	CUFF.1927.1	5.29005	1755	XM_004938303.2;XM_015297795.1;XM_015297802.1;XM_015297805.1
1001466	TSS	CUFF.1928	NC_006088.4	88791229	88791647	+	CUFF.1928.1	4.7991	7492	XM_015297817.1;XM_416639.5
1001467	TTS	CUFF.1928	NC_006088.4	88816265	88820332	+	CUFF.1928.1	4.7991	7492	XM_015297817.1;XM_416639.5
1001468	TSS	CUFF.1932	NC_006088.4	88471709	88471797	+	CUFF.1932.1	3.64639	5622
1001469	TSS	CUFF.1932	NC_006088.4	88488923	88488974	+	CUFF.1932.2	6.61642	5312	XM_015297596.1;XM_015297598.1;XM_015297602.1;XM_015297607.1;XM_015297617.1;XM_015297628.1;XM_015297639.1;XM_015297646.1;XM_015297649.1;XM_015297657.1;XM_015297661.1;XM_015297663.1
1001470	TSS	CUFF.1932	NC_006088.4	88534861	88535141	+	CUFF.1932.3	9.74342	3031	XM_015297596.1;XM_015297598.1;XM_015297602.1;XM_015297607.1;XM_015297617.1;XM_015297628.1;XM_015297639.1;XM_015297646.1;XM_015297649.1;XM_015297657.1;XM_015297661.1;XM_015297663.1
1001471	TTS	CUFF.1932	NC_006088.4	88552823	88554720	+	CUFF.1932.1	3.64639	5622	XM_015297596.1;XM_015297598.1;XM_015297602.1;XM_015297607.1;XM_015297617.1;XM_015297628.1;XM_015297639.1;XM_015297646.1;XM_015297649.1;XM_015297657.1;XM_015297661.1;XM_015297663.1
1001472	SKIP_ON	CUFF.1932	NC_006088.4	88523530	88523658	+	CUFF.1932.1	3.64639	5622	XM_015297596.1;XM_015297598.1;XM_015297602.1;XM_015297607.1;XM_015297617.1;XM_015297628.1;XM_015297639.1;XM_015297646.1;XM_015297649.1;XM_015297657.1;XM_015297661.1;XM_015297663.1
1001473	SKIP_OFF	CUFF.1932	NC_006088.4	88523530	88523658	+	CUFF.1932.2	6.61642	5312	XM_015297596.1;XM_015297598.1;XM_015297602.1;XM_015297607.1;XM_015297617.1;XM_015297628.1;XM_015297639.1;XM_015297646.1;XM_015297649.1;XM_015297657.1;XM_015297661.1;XM_015297663.1
1001474	SKIP_ON	CUFF.1932	NC_006088.4	88533224	88533367	+	CUFF.1932.1	3.64639	5622	XM_015297596.1;XM_015297598.1;XM_015297602.1;XM_015297607.1;XM_015297617.1;XM_015297628.1;XM_015297639.1;XM_015297646.1;XM_015297649.1;XM_015297657.1;XM_015297661.1;XM_015297663.1
1001475	SKIP_OFF	CUFF.1932	NC_006088.4	88533224	88533367	+	CUFF.1932.2	6.61642	5312	XM_015297596.1;XM_015297598.1;XM_015297602.1;XM_015297607.1;XM_015297617.1;XM_015297628.1;XM_015297639.1;XM_015297646.1;XM_015297649.1;XM_015297657.1;XM_015297661.1;XM_015297663.1
1001476	TSS	CUFF.1933	NC_006088.4	89165221	89165263	+	CUFF.1933.1	3.61357	6732	NM_205430.2;XM_015295857.1
1001477	TTS	CUFF.1933	NC_006088.4	89382240	89386167	+	CUFF.1933.1	3.61357	6732	NM_205430.2;XM_015295857.1
1001478	TSS	CUFF.1937	NC_006088.4	89781471	89783155	+	CUFF.1937.1	0.62444	2506
1001479	TTS	CUFF.1937	NC_006088.4	89790276	89790705	+	CUFF.1937.1	0.62444	2506
1001480	TSS	CUFF.1939	NC_006088.4	89747320	89747433	+	CUFF.1939.1	0.539879	3158	XM_004938314.2;XM_015297960.1;XM_416643.5
1001481	TSS	CUFF.1939	NC_006088.4	89748216	89748350	+	CUFF.1939.3	0.590109	3076	XM_004938314.2;XM_015297960.1;XM_416643.5
1001480	TSS	CUFF.1939	NC_006088.4	89747320	89747433	+	CUFF.1939.2	2.51844	2960	XM_004938314.2;XM_015297960.1;XM_416643.5
1001482	TTS	CUFF.1939	NC_006088.4	89765095	89767209	+	CUFF.1939.1	0.539879	3158	XM_004938314.2;XM_416643.5
1001483	SKIP_ON	CUFF.1939	NC_006088.4	89751239	89751341	+	CUFF.1939.1	0.539879	3158	XM_004938314.2;XM_015297960.1;XM_416643.5
1001484	SKIP_OFF	CUFF.1939	NC_006088.4	89751239	89751341	+	CUFF.1939.2	2.51844	2960	XM_004938314.2;XM_015297960.1;XM_416643.5
1001485	SKIP_ON	CUFF.1939	NC_006088.4	89752677	89752771	+	CUFF.1939.1	0.539879	3158	XM_004938314.2;XM_015297960.1;XM_416643.5
1001486	SKIP_OFF	CUFF.1939	NC_006088.4	89752677	89752771	+	CUFF.1939.2	2.51844	2960	XM_004938314.2;XM_015297960.1;XM_416643.5
1001483	SKIP_ON	CUFF.1939	NC_006088.4	89751239	89751341	+	CUFF.1939.1	0.539879	3158	XM_004938314.2;XM_015297960.1;XM_416643.5
1001484	SKIP_OFF	CUFF.1939	NC_006088.4	89751239	89751341	+	CUFF.1939.3	0.590109	3076	XM_004938314.2;XM_015297960.1;XM_416643.5
1001485	SKIP_ON	CUFF.1939	NC_006088.4	89752677	89752771	+	CUFF.1939.3	0.590109	3076	XM_004938314.2;XM_015297960.1;XM_416643.5
1001486	SKIP_OFF	CUFF.1939	NC_006088.4	89752677	89752771	+	CUFF.1939.2	2.51844	2960	XM_004938314.2;XM_015297960.1;XM_416643.5
1001487	TSS	CUFF.1940	NC_006088.4	74458316	74458436	-	CUFF.1940.1	155.39	8651	XM_004938077.2;XM_417223.5
1001488	TTS	CUFF.1940	NC_006088.4	74319842	74320157	-	CUFF.1940.1	155.39	8651	XM_417223.5
1001489	TSS	CUFF.1941	NC_006088.4	88719634	88720057	+	CUFF.1941.1	2.89146	3497	NM_001030787.1;XM_015296303.1
1001490	TSS	CUFF.1941	NC_006088.4	88720254	88720413	+	CUFF.1941.2	10.4483	3233	NM_001030787.1;XM_015296303.1
1001490	TSS	CUFF.1941	NC_006088.4	88720254	88720413	+	CUFF.1941.3	4.32811	2480	NM_001030787.1;XM_015296303.1
1001491	TTS	CUFF.1941	NC_006088.4	88760462	88760568	+	CUFF.1941.3	4.32811	2480	XM_015297782.1;XM_429579.5
1001492	TSS	CUFF.1943	NC_006088.4	90553853	90553940	-	CUFF.1943.1	2.87204	520
1001493	TTS	CUFF.1943	NC_006088.4	90548625	90548971	-	CUFF.1943.1	2.87204	520
1001494	TSS	CUFF.1944	NC_006088.4	89695795	89695833	+	CUFF.1944.1	1.59257	1383	XM_004938308.2;XM_004938310.2;XM_004938311.2;XM_004938312.2;XM_004938313.2;XM_015297891.1;XM_015297902.1;XM_015297918.1;XM_015297922.1;XM_416642.5
1001495	TSS	CUFF.1944	NC_006088.4	89696120	89696141	+	CUFF.1944.2	6.48023	1366	XM_004938308.2;XM_004938310.2;XM_004938311.2;XM_004938312.2;XM_004938313.2;XM_015297891.1;XM_015297902.1;XM_015297918.1;XM_015297922.1;XM_416642.5
1001496	TSS	CUFF.1944	NC_006088.4	89696550	89696654	+	CUFF.1944.3	1.02491	1449	XM_004938308.2;XM_004938309.2;XM_004938310.2;XM_004938311.2;XM_004938312.2;XM_004938313.2;XM_015297891.1;XM_015297902.1;XM_015297910.1;XM_015297918.1;XM_015297922.1;XM_416642.5
1001497	TTS	CUFF.1944	NC_006088.4	89743183	89743219	+	CUFF.1944.1	1.59257	1383	XM_004938308.2;XM_004938309.2;XM_004938310.2;XM_004938311.2;XM_004938312.2;XM_004938313.2;XM_015297891.1;XM_015297902.1;XM_015297910.1;XM_015297922.1;XM_416642.5
1001498	TSS	CUFF.1945	NC_006088.4	84210315	84210448	+	CUFF.1945.1	6.04235	5255	NM_204479.1;XM_015295670.1;XM_015295674.1;XM_015295685.1;XM_015295693.1;XM_015295701.1;XM_015295716.1;XM_015295724.1;XM_015295729.1;XM_015295735.1
1001499	TSS	CUFF.1945	NC_006088.4	84210472	84211041	+	CUFF.1945.2	7.88085	4923	NM_204479.1;XM_015295670.1;XM_015295674.1;XM_015295685.1;XM_015295693.1;XM_015295701.1;XM_015295716.1;XM_015295724.1;XM_015295729.1;XM_015295735.1
1001500	TTS	CUFF.1945	NC_006088.4	84253442	84255832	+	CUFF.1945.2	7.88085	4923
1001501	SKIP_ON	CUFF.1945	NC_006088.4	84229296	84229364	+	CUFF.1945.2	7.88085	4923	NM_204479.1;XM_015295670.1;XM_015295674.1;XM_015295676.1;XM_015295681.1;XM_015295685.1;XM_015295693.1;XM_015295701.1;XM_015295703.1;XM_015295705.1;XM_015295708.1;XM_015295716.1;XM_015295724.1;XM_015295729.1;XM_015295735.1;XM_015295740.1
1001502	SKIP_OFF	CUFF.1945	NC_006088.4	84229296	84229364	+	CUFF.1945.1	6.04235	5255	NM_204479.1;XM_015295670.1;XM_015295674.1;XM_015295676.1;XM_015295681.1;XM_015295685.1;XM_015295693.1;XM_015295701.1;XM_015295703.1;XM_015295705.1;XM_015295708.1;XM_015295716.1;XM_015295724.1;XM_015295729.1;XM_015295735.1;XM_015295740.1
1001503	TSS	CUFF.1947	NC_006088.4	89725599	89725859	-	CUFF.1947.1	1.12715	1528	XM_004938308.2;XM_004938309.2;XM_004938310.2;XM_004938311.2;XM_004938312.2;XM_004938313.2;XM_015297891.1;XM_015297902.1;XM_015297910.1;XM_015297918.1;XM_015297922.1;XM_015297932.1;XM_416642.5
1001504	TTS	CUFF.1947	NC_006088.4	89710543	89711699	-	CUFF.1947.1	1.12715	1528	XM_004938308.2;XM_004938309.2;XM_004938310.2;XM_004938311.2;XM_004938312.2;XM_004938313.2;XM_015297891.1;XM_015297902.1;XM_015297910.1;XM_015297918.1;XM_015297922.1;XM_015297932.1;XM_015297940.1;XM_416642.5
1001505	TSS	CUFF.1948	NC_006088.4	91211096	91211149	+	CUFF.1948.1	1.90837	1303	NM_001305114.1;XM_015296312.1
1001506	TSS	CUFF.1948	NC_006088.4	91223779	91225260	+	CUFF.1948.3	1.13353	2224	NM_001305114.1;XM_015296312.1
1001507	TTS	CUFF.1948	NC_006088.4	91229058	91229743	+	CUFF.1948.1	1.90837	1303	NM_001305114.1;XM_015296312.1
1001508	TSS	CUFF.1949	NC_006088.4	91345277	91345360	-	CUFF.1949.1	7.90097	1462	NM_001079723.1
1001509	TTS	CUFF.1949	NC_006088.4	91333136	91333252	-	CUFF.1949.1	7.90097	1462	NM_001079723.1
1001510	TSS	CUFF.1955	NC_006088.4	91388016	91388460	-	CUFF.1955.1	0.309486	3313	XM_015298030.1;XM_015298039.1
1001511	TSS	CUFF.1955	NC_006088.4	91354446	91354671	-	CUFF.1955.3	0.62329	2375	XM_015298030.1;XM_015298039.1
1001512	TSS	CUFF.1955	NC_006088.4	91379093	91379357	-	CUFF.1955.2	0.523819	3460	XM_015298030.1;XM_015298039.1
1001510	TSS	CUFF.1955	NC_006088.4	91388016	91388141	-	CUFF.1955.4	0.812984	3410	XM_015298030.1;XM_015298039.1
1001513	TTS	CUFF.1955	NC_006088.4	91354787	91356250	-	CUFF.1955.5	0.813793	2527	XM_015298030.1;XM_015298039.1
1001514	SKIP_ON	CUFF.1955	NC_006088.4	91353415	91353520	-	CUFF.1955.3	0.62329	2375	XM_015298030.1;XM_015298039.1
1001515	SKIP_OFF	CUFF.1955	NC_006088.4	91353415	91353520	-	CUFF.1955.1	0.309486	3313	XM_015298030.1;XM_015298039.1
1001514	SKIP_ON	CUFF.1955	NC_006088.4	91353415	91353520	-	CUFF.1955.4	0.812984	3410	XM_015298030.1;XM_015298039.1
1001515	SKIP_OFF	CUFF.1955	NC_006088.4	91353415	91353520	-	CUFF.1955.1	0.309486	3313	XM_015298030.1;XM_015298039.1
1001514	SKIP_ON	CUFF.1955	NC_006088.4	91353415	91353520	-	CUFF.1955.3	0.62329	2375	XM_015298030.1;XM_015298039.1
1001515	SKIP_OFF	CUFF.1955	NC_006088.4	91353415	91353520	-	CUFF.1955.2	0.523819	3460	XM_015298030.1;XM_015298039.1
1001514	SKIP_ON	CUFF.1955	NC_006088.4	91353415	91353520	-	CUFF.1955.4	0.812984	3410	XM_015298030.1;XM_015298039.1
1001515	SKIP_OFF	CUFF.1955	NC_006088.4	91353415	91353520	-	CUFF.1955.2	0.523819	3460	XM_015298030.1;XM_015298039.1
1001516	AE	CUFF.1955	NC_006088.4	91353657	91353809	-	CUFF.1955.1	0.309486	3313	XM_015298030.1;XM_015298039.1
1001517	AE	CUFF.1955	NC_006088.4	91353657	91354445	-	CUFF.1955.2	0.523819	3460	XM_015298030.1;XM_015298039.1
1001518	AE	CUFF.1955	NC_006088.4	91386374	91386569	-	CUFF.1955.1	0.309486	3313	XM_015298030.1;XM_015298039.1
1001519	AE	CUFF.1955	NC_006088.4	91386374	91386879	-	CUFF.1955.4	0.812984	3410	XM_015298030.1;XM_015298039.1
1001518	AE	CUFF.1955	NC_006088.4	91386374	91386569	-	CUFF.1955.1	0.309486	3313	XM_015298030.1;XM_015298039.1
1001520	AE	CUFF.1955	NC_006088.4	91386374	91386503	-	CUFF.1955.5	0.813793	2527	XM_015298030.1;XM_015298039.1
1001517	AE	CUFF.1955	NC_006088.4	91353657	91354445	-	CUFF.1955.2	0.523819	3460	XM_015298030.1;XM_015298039.1
1001516	AE	CUFF.1955	NC_006088.4	91353657	91353809	-	CUFF.1955.4	0.812984	3410	XM_015298030.1;XM_015298039.1
1001519	AE	CUFF.1955	NC_006088.4	91386374	91386879	-	CUFF.1955.4	0.812984	3410	XM_015298030.1;XM_015298039.1
1001520	AE	CUFF.1955	NC_006088.4	91386374	91386503	-	CUFF.1955.5	0.813793	2527	XM_015298030.1;XM_015298039.1
1001521	TSS	CUFF.1956	NC_006088.4	91498585	91498771	+	CUFF.1956.1	41.5162	536	NM_001278124.1
1001522	TTS	CUFF.1956	NC_006088.4	91505092	91505202	+	CUFF.1956.1	41.5162	536	NM_001278124.1
1001523	TSS	CUFF.1957	NC_006088.4	91603976	91604343	+	CUFF.1957.1	3.2824	817	NM_206879.1;XM_015295833.1
1001524	TTS	CUFF.1957	NC_006088.4	91649504	91649575	+	CUFF.1957.1	3.2824	817	NM_206879.1;XM_015295833.1
1001525	TSS	CUFF.1959	NC_006088.4	91590685	91590842	+	CUFF.1959.1	44.0745	2019	NM_001305064.1
1001526	TTS	CUFF.1959	NC_006088.4	91593754	91595309	+	CUFF.1959.1	44.0745	2019	NM_001305064.1
1001527	TSS	CUFF.1960	NC_006088.4	91689279	91689343	-	CUFF.1960.1	1.13807	2262	NM_205472.1;XM_015295868.1;XM_015295876.1;XM_015295883.1;XM_015295887.1;XM_015295892.1;XM_015295899.1;XM_015295902.1;XM_015295906.1;XM_015295915.1
1001528	TTS	CUFF.1960	NC_006088.4	91662496	91663414	-	CUFF.1960.1	1.13807	2262	NM_205472.1;XM_015295868.1;XM_015295876.1;XM_015295883.1;XM_015295887.1;XM_015295892.1;XM_015295899.1;XM_015295902.1;XM_015295906.1;XM_015295915.1
1001529	TSS	CUFF.1962	NC_006088.4	91266535	91266977	+	CUFF.1962.1	7.85656	9302	XM_003640472.3
1001530	TSS	CUFF.1962	NC_006088.4	91313044	91313315	+	CUFF.1962.2	7.26438	2939	XM_003640472.3
1001531	TTS	CUFF.1962	NC_006088.4	91330652	91332608	+	CUFF.1962.1	7.85656	9302	NM_001079723.1;XM_003640472.3
1001532	TSS	CUFF.1963	NC_006088.4	91581880	91582069	-	CUFF.1963.4	8.17003	3401	NM_001030789.1;XM_015296322.1;XM_015296328.1
1001533	TTS	CUFF.1963	NC_006088.4	91546890	91548974	-	CUFF.1963.1	1.3119	4575	NM_001030789.1;XM_015296322.1;XM_015296326.1;XM_015296328.1
1001534	SKIP_ON	CUFF.1963	NC_006088.4	91554135	91554224	-	CUFF.1963.3	1.91315	4665	NM_001030789.1;XM_015296322.1;XM_015296326.1;XM_015296328.1
1001535	SKIP_OFF	CUFF.1963	NC_006088.4	91554135	91554224	-	CUFF.1963.1	1.3119	4575	NM_001030789.1;XM_015296322.1;XM_015296326.1;XM_015296328.1
1001534	SKIP_ON	CUFF.1963	NC_006088.4	91554135	91554224	-	CUFF.1963.4	8.17003	3401	NM_001030789.1;XM_015296322.1;XM_015296326.1;XM_015296328.1
1001535	SKIP_OFF	CUFF.1963	NC_006088.4	91554135	91554224	-	CUFF.1963.1	1.3119	4575	NM_001030789.1;XM_015296322.1;XM_015296326.1;XM_015296328.1
1001534	SKIP_ON	CUFF.1963	NC_006088.4	91554135	91554224	-	CUFF.1963.3	1.91315	4665	NM_001030789.1;XM_015296322.1;XM_015296326.1;XM_015296328.1
1001535	SKIP_OFF	CUFF.1963	NC_006088.4	91554135	91554224	-	CUFF.1963.2	1.48667	3311	NM_001030789.1;XM_015296322.1;XM_015296326.1;XM_015296328.1
1001534	SKIP_ON	CUFF.1963	NC_006088.4	91554135	91554224	-	CUFF.1963.4	8.17003	3401	NM_001030789.1;XM_015296322.1;XM_015296326.1;XM_015296328.1
1001535	SKIP_OFF	CUFF.1963	NC_006088.4	91554135	91554224	-	CUFF.1963.2	1.48667	3311	NM_001030789.1;XM_015296322.1;XM_015296326.1;XM_015296328.1
1001536	IR_ON	CUFF.1963	NC_006088.4	91551492	91552757	-	CUFF.1963.1	1.3119	4575	NM_001030789.1;XM_015296322.1;XM_015296326.1;XM_015296328.1
1001537	IR_OFF	CUFF.1963	NC_006088.4	91551492	91552757	-	CUFF.1963.2	1.48667	3311	NM_001030789.1;XM_015296322.1;XM_015296326.1;XM_015296328.1
1001536	IR_ON	CUFF.1963	NC_006088.4	91551492	91552757	-	CUFF.1963.1	1.3119	4575	NM_001030789.1;XM_015296322.1;XM_015296326.1;XM_015296328.1
1001537	IR_OFF	CUFF.1963	NC_006088.4	91551492	91552757	-	CUFF.1963.4	8.17003	3401	NM_001030789.1;XM_015296322.1;XM_015296326.1;XM_015296328.1
1001536	IR_ON	CUFF.1963	NC_006088.4	91551492	91552757	-	CUFF.1963.3	1.91315	4665	NM_001030789.1;XM_015296322.1;XM_015296326.1;XM_015296328.1
1001537	IR_OFF	CUFF.1963	NC_006088.4	91551492	91552757	-	CUFF.1963.2	1.48667	3311	NM_001030789.1;XM_015296322.1;XM_015296326.1;XM_015296328.1
1001536	IR_ON	CUFF.1963	NC_006088.4	91551492	91552757	-	CUFF.1963.3	1.91315	4665	NM_001030789.1;XM_015296322.1;XM_015296326.1;XM_015296328.1
1001537	IR_OFF	CUFF.1963	NC_006088.4	91551492	91552757	-	CUFF.1963.4	8.17003	3401	NM_001030789.1;XM_015296322.1;XM_015296326.1;XM_015296328.1
1001538	TSS	CUFF.1964	NC_006088.4	91908580	91908953	-	CUFF.1964.1	0.396094	1290
1001539	TTS	CUFF.1964	NC_006088.4	91906563	91907478	-	CUFF.1964.1	0.396094	1290
1001540	TSS	CUFF.1966	NC_006088.4	91887805	91887834	-	CUFF.1966.2	2.41837	2046	NM_001012821.2;XM_015296339.1
1001541	TTS	CUFF.1966	NC_006088.4	91883066	91884833	-	CUFF.1966.2	2.41837	2046	NM_001012821.2;XM_015296339.1
1001542	TSS	CUFF.1967	NC_006088.4	91515815	91516934	-	CUFF.1967.1	3.61927	5705	XM_416652.5
1001543	TSS	CUFF.1967	NC_006088.4	91527948	91528200	-	CUFF.1967.2	3.99468	5185	XM_416652.5
1001544	TTS	CUFF.1967	NC_006088.4	91506616	91511200	-	CUFF.1967.1	3.61927	5705	XM_416652.5
1001545	SKIP_ON	CUFF.1967	NC_006088.4	91515815	91515920	-	CUFF.1967.3	9.5128	5291	XM_416652.5
1001546	SKIP_OFF	CUFF.1967	NC_006088.4	91515815	91515920	-	CUFF.1967.2	3.99468	5185	XM_416652.5
1001547	TSS	CUFF.1968	NC_006088.4	84343992	84344081	-	CUFF.1968.2	77.0944	4103	NM_001293134.1;XM_004938241.2;XM_015296025.1
1001548	TTS	CUFF.1968	NC_006088.4	84257425	84260877	-	CUFF.1968.1	25.708	3990	NM_001293134.1;XM_004938241.2;XM_015296025.1
1001549	SKIP_ON	CUFF.1968	NC_006088.4	84287956	84288068	-	CUFF.1968.2	77.0944	4103	NM_001293134.1;XM_004938241.2;XM_015296025.1
1001550	SKIP_OFF	CUFF.1968	NC_006088.4	84287956	84288068	-	CUFF.1968.1	25.708	3990	NM_001293134.1;XM_004938241.2;XM_015296025.1
1001551	TSS	CUFF.1969	NC_006088.4	87455055	87455192	-	CUFF.1969.2	26.8645	3405	NM_001004388.3;XM_015296200.1;XM_015296203.1;XM_015296209.1;XM_015296217.1
1001552	TTS	CUFF.1969	NC_006088.4	87434477	87436836	-	CUFF.1969.1	50.4189	3400	NM_001004388.3;XM_015296200.1;XM_015296203.1;XM_015296209.1;XM_015296217.1
1001553	MSKIP_ON	CUFF.1969	NC_006088.4	87438648	87439321	-	CUFF.1969.2	26.8645	3405	NM_001004388.3;XM_015296200.1;XM_015296203.1;XM_015296209.1;XM_015296217.1
1001554	MSKIP_OFF	CUFF.1969	NC_006088.4	87438648	87439321	-	CUFF.1969.1	50.4189	3400	NM_001004388.3;XM_015296200.1;XM_015296203.1;XM_015296209.1;XM_015296217.1
1001555	SKIP_ON	CUFF.1969	NC_006088.4	87451183	87451230	-	CUFF.1969.1	50.4189	3400	NM_001004388.3;XM_015296200.1;XM_015296203.1;XM_015296209.1;XM_015296217.1
1001556	SKIP_OFF	CUFF.1969	NC_006088.4	87451183	87451230	-	CUFF.1969.2	26.8645	3405	NM_001004388.3;XM_015296200.1;XM_015296203.1;XM_015296209.1;XM_015296217.1
1001553	MSKIP_ON	CUFF.1969	NC_006088.4	87438648	87439321	-	CUFF.1969.2	26.8645	3405	NM_001004388.3;XM_015296200.1;XM_015296203.1;XM_015296209.1;XM_015296217.1
1001554	MSKIP_OFF	CUFF.1969	NC_006088.4	87438648	87439321	-	CUFF.1969.3	17.6383	4675	NM_001004388.3;XM_015296200.1;XM_015296203.1;XM_015296209.1;XM_015296217.1
1001557	TSS	CUFF.197	NC_006088.4	7075804	7076101	-	CUFF.197.2	2.38356	6595	XM_015298850.1;XM_015298894.1;XM_015298935.1
1001558	TSS	CUFF.197	NC_006088.4	7043380	7043635	-	CUFF.197.3	1.99344	6553	XM_015298714.1;XM_015298775.1;XM_015298850.1;XM_015298894.1;XM_015298935.1
1001559	TTS	CUFF.197	NC_006088.4	6869185	6872506	-	CUFF.197.1	5.86124	5618	XM_015298602.1;XM_015298662.1;XM_015298714.1;XM_015298775.1;XM_015298850.1;XM_015298894.1;XM_015298935.1;XM_015298970.1
1001560	TSS	CUFF.1971	NC_006088.4	91994151	91994220	+	CUFF.1971.1	6.94263	436	XM_416660.5
1001561	TTS	CUFF.1971	NC_006088.4	92020912	92021277	+	CUFF.1971.1	6.94263	436	XM_416660.5
1001562	TSS	CUFF.1972	NC_006088.4	92306819	92306925	-	CUFF.1972.1	12.8244	3233	NM_001012542.1;XM_015296381.1
1001563	TTS	CUFF.1972	NC_006088.4	92291424	92293612	-	CUFF.1972.1	12.8244	3233	NM_001012542.1;XM_015296381.1
1001564	TSS	CUFF.1974	NC_006088.4	92247687	92247847	-	CUFF.1974.2	27.5067	2036	NM_001030790.1;NM_001278101.1;NM_001278103.1;XM_015296356.1
1001565	TTS	CUFF.1974	NC_006088.4	92237487	92238653	-	CUFF.1974.1	9.55098	1687	NM_001278101.1;NM_001278103.1;XM_015296356.1;XM_015296361.1
1001566	SKIP_ON	CUFF.1974	NC_006088.4	92246073	92246419	-	CUFF.1974.2	27.5067	2036	NM_001030790.1;NM_001278101.1;NM_001278103.1;XM_015296356.1;XM_015296361.1
1001567	SKIP_OFF	CUFF.1974	NC_006088.4	92246073	92246419	-	CUFF.1974.1	9.55098	1687	NM_001030790.1;NM_001278101.1;NM_001278103.1;XM_015296356.1;XM_015296361.1
1001568	TSS	CUFF.1975	NC_006088.4	92022084	92022505	+	CUFF.1975.1	11.621	5693	XM_416660.5
1001569	TTS	CUFF.1975	NC_006088.4	92055923	92059549	+	CUFF.1975.1	11.621	5693	XM_416660.5
1001570	TSS	CUFF.1976	NC_006088.4	91842263	91842380	+	CUFF.1976.1	3.92142	8299	XM_015298162.1;XM_416658.5
1001571	TTS	CUFF.1976	NC_006088.4	91873869	91880265	+	CUFF.1976.1	3.92142	8299	XM_015298162.1;XM_416658.5
1001572	SKIP_ON	CUFF.1976	NC_006088.4	91859308	91859364	+	CUFF.1976.2	3.87039	8359	XM_015298162.1;XM_416658.5
1001573	SKIP_OFF	CUFF.1976	NC_006088.4	91859308	91859364	+	CUFF.1976.1	3.92142	8299	XM_015298162.1;XM_416658.5
1001574	TSS	CUFF.1977	NC_006088.4	91497810	91497922	-	CUFF.1977.3	6.11265	2996	XM_015298052.1;XM_015298060.1;XM_015298062.1;XM_015298068.1;XM_015298074.1;XM_015298077.1;XM_015298085.1;XM_015298093.1;XM_015298097.1;XM_015298102.1
1001575	TTS	CUFF.1977	NC_006088.4	91417547	91417980	-	CUFF.1977.1	7.17732	3004	XM_015298052.1;XM_015298060.1;XM_015298062.1;XM_015298068.1;XM_015298074.1;XM_015298077.1;XM_015298085.1;XM_015298093.1;XM_015298097.1;XM_015298102.1
1001576	SKIP_ON	CUFF.1977	NC_006088.4	91436461	91436502	-	CUFF.1977.1	7.17732	3004	XM_015298052.1;XM_015298060.1;XM_015298062.1;XM_015298068.1;XM_015298074.1;XM_015298077.1;XM_015298085.1;XM_015298093.1;XM_015298097.1;XM_015298102.1
1001577	SKIP_OFF	CUFF.1977	NC_006088.4	91436461	91436502	-	CUFF.1977.2	23.1482	2935	XM_015298052.1;XM_015298060.1;XM_015298062.1;XM_015298068.1;XM_015298074.1;XM_015298077.1;XM_015298085.1;XM_015298093.1;XM_015298097.1;XM_015298102.1
1001576	SKIP_ON	CUFF.1977	NC_006088.4	91436461	91436502	-	CUFF.1977.1	7.17732	3004	XM_015298052.1;XM_015298060.1;XM_015298062.1;XM_015298068.1;XM_015298074.1;XM_015298077.1;XM_015298085.1;XM_015298093.1;XM_015298097.1;XM_015298102.1
1001577	SKIP_OFF	CUFF.1977	NC_006088.4	91436461	91436502	-	CUFF.1977.3	6.11265	2996	XM_015298052.1;XM_015298060.1;XM_015298062.1;XM_015298068.1;XM_015298074.1;XM_015298077.1;XM_015298085.1;XM_015298093.1;XM_015298097.1;XM_015298102.1
1001578	SKIP_ON	CUFF.1977	NC_006088.4	91447887	91447946	-	CUFF.1977.3	6.11265	2996	XM_015298052.1;XM_015298060.1;XM_015298062.1;XM_015298068.1;XM_015298074.1;XM_015298077.1;XM_015298085.1;XM_015298093.1;XM_015298097.1;XM_015298102.1
1001579	SKIP_OFF	CUFF.1977	NC_006088.4	91447887	91447946	-	CUFF.1977.1	7.17732	3004	XM_015298052.1;XM_015298060.1;XM_015298062.1;XM_015298068.1;XM_015298074.1;XM_015298077.1;XM_015298085.1;XM_015298093.1;XM_015298097.1;XM_015298102.1
1001578	SKIP_ON	CUFF.1977	NC_006088.4	91447887	91447946	-	CUFF.1977.3	6.11265	2996	XM_015298052.1;XM_015298060.1;XM_015298062.1;XM_015298068.1;XM_015298074.1;XM_015298077.1;XM_015298085.1;XM_015298093.1;XM_015298097.1;XM_015298102.1
1001579	SKIP_OFF	CUFF.1977	NC_006088.4	91447887	91447946	-	CUFF.1977.2	23.1482	2935	XM_015298052.1;XM_015298060.1;XM_015298062.1;XM_015298068.1;XM_015298074.1;XM_015298077.1;XM_015298085.1;XM_015298093.1;XM_015298097.1;XM_015298102.1
1001580	AE	CUFF.1977	NC_006088.4	91442630	91442772	-	CUFF.1977.1	7.17732	3004	XM_015298052.1;XM_015298060.1;XM_015298062.1;XM_015298068.1;XM_015298074.1;XM_015298077.1;XM_015298085.1;XM_015298093.1;XM_015298097.1;XM_015298102.1
1001581	AE	CUFF.1977	NC_006088.4	91442657	91442772	-	CUFF.1977.2	23.1482	2935	XM_015298052.1;XM_015298060.1;XM_015298062.1;XM_015298068.1;XM_015298074.1;XM_015298077.1;XM_015298085.1;XM_015298093.1;XM_015298097.1;XM_015298102.1
1001580	AE	CUFF.1977	NC_006088.4	91442630	91442772	-	CUFF.1977.1	7.17732	3004	XM_015298052.1;XM_015298060.1;XM_015298062.1;XM_015298068.1;XM_015298074.1;XM_015298077.1;XM_015298085.1;XM_015298093.1;XM_015298097.1;XM_015298102.1
1001581	AE	CUFF.1977	NC_006088.4	91442657	91442772	-	CUFF.1977.3	6.11265	2996	XM_015298052.1;XM_015298060.1;XM_015298062.1;XM_015298068.1;XM_015298074.1;XM_015298077.1;XM_015298085.1;XM_015298093.1;XM_015298097.1;XM_015298102.1
1001582	TSS	CUFF.1978	NC_006088.4	92403610	92403661	-	CUFF.1978.2	7.85975	1151	NM_001278076.1;NM_001278077.1;XM_015296397.1
1001583	TTS	CUFF.1978	NC_006088.4	92396607	92396781	-	CUFF.1978.1	4.45271	2502	NM_001278076.1;NM_001278077.1;XM_015296397.1
1001584	IR_ON	CUFF.1978	NC_006088.4	92397558	92398910	-	CUFF.1978.1	4.45271	2502	NM_001278076.1;NM_001278077.1;XM_015296397.1
1001585	IR_OFF	CUFF.1978	NC_006088.4	92397558	92398910	-	CUFF.1978.2	7.85975	1151	NM_001278076.1;NM_001278077.1;XM_015296397.1
1001584	IR_ON	CUFF.1978	NC_006088.4	92397558	92398910	-	CUFF.1978.1	4.45271	2502	NM_001278076.1;NM_001278077.1;XM_015296397.1
1001585	IR_OFF	CUFF.1978	NC_006088.4	92397558	92398910	-	CUFF.1978.3	4.38187	950	NM_001278076.1;NM_001278077.1;XM_015296397.1
1001586	TSS	CUFF.1979	NC_006088.4	92066847	92067109	+	CUFF.1979.1	3.70881	5713	XM_015298247.1;XM_416661.5
1001587	TSS	CUFF.1979	NC_006088.4	92160280	92160371	+	CUFF.1979.3	5.34504	6322	XM_015298225.1;XM_015298233.1
1001586	TSS	CUFF.1979	NC_006088.4	92066847	92067109	+	CUFF.1979.2	1.23303	6115	XM_015298247.1;XM_416661.5
1001588	TTS	CUFF.1979	NC_006088.4	92234023	92237012	+	CUFF.1979.1	3.70881	5713	XM_015298225.1;XM_015298233.1
1001589	SKIP_ON	CUFF.1979	NC_006088.4	92210766	92211167	+	CUFF.1979.2	1.23303	6115	XM_015298225.1;XM_015298233.1
1001590	SKIP_OFF	CUFF.1979	NC_006088.4	92210766	92211167	+	CUFF.1979.1	3.70881	5713	XM_015298225.1;XM_015298233.1
1001589	SKIP_ON	CUFF.1979	NC_006088.4	92210766	92211167	+	CUFF.1979.3	5.34504	6322	XM_015298225.1;XM_015298233.1
1001590	SKIP_OFF	CUFF.1979	NC_006088.4	92210766	92211167	+	CUFF.1979.1	3.70881	5713	XM_015298225.1;XM_015298233.1
1001591	TSS	CUFF.198	NC_006088.4	11040743	11041191	+	CUFF.198.1	21.5181	6177	XM_015300792.1
1001592	TTS	CUFF.198	NC_006088.4	11158998	11162845	+	CUFF.198.1	21.5181	6177	NM_204243.1;XM_015300792.1
1001593	TSS	CUFF.1980	NC_006088.4	92260443	92260806	+	CUFF.1980.1	7.12887	5335	NM_001079739.1
1001594	TTS	CUFF.1980	NC_006088.4	92280363	92284453	+	CUFF.1980.1	7.12887	5335	NM_001079739.1;NM_001257290.1
1001595	TSS	CUFF.1981	NC_006088.4	92290283	92290393	-	CUFF.1981.1	22.9399	1583	NM_001257290.1
1001596	TTS	CUFF.1981	NC_006088.4	92284113	92285071	-	CUFF.1981.1	22.9399	1583	NM_001257290.1
1001597	TSS	CUFF.1984	NC_006088.4	92882214	92882363	-	CUFF.1984.1	23.8217	2874	NM_001030792.2
1001598	TTS	CUFF.1984	NC_006088.4	92869954	92870085	-	CUFF.1984.1	23.8217	2874
1001599	TSS	CUFF.1988	NC_006088.4	92335575	92335618	+	CUFF.1988.1	8.30901	3809	XM_015298269.1
1001600	TSS	CUFF.1988	NC_006088.4	92349527	92349577	+	CUFF.1988.2	1.89783	3816	XM_015298269.1
1001601	TSS	CUFF.1988	NC_006088.4	92360386	92360438	+	CUFF.1988.3	1.71757	3818	XM_015298269.1;XM_015298290.1
1001602	TTS	CUFF.1988	NC_006088.4	92388183	92388461	+	CUFF.1988.1	8.30901	3809	XM_004938330.2;XM_004938331.2;XM_015298264.1;XM_015298269.1;XM_015298279.1;XM_015298290.1;XM_015298293.1
1001603	TSS	CUFF.199	NC_006088.4	10220362	10220854	+	CUFF.199.1	1.91491	8067	NM_001177322.2
1001604	TTS	CUFF.199	NC_006088.4	10554687	10554774	+	CUFF.199.1	1.91491	8067	NM_001177322.2
1001605	XSKIP_ON	CUFF.199	NC_006088.4	10538253	10541689	+	CUFF.199.3	0.624984	5851	NM_001177322.2
1001606	XSKIP_OFF	CUFF.199	NC_006088.4	10538253	10541689	+	CUFF.199.2	1.5593	2399	NM_001177322.2
1001607	SKIP_ON	CUFF.199	NC_006088.4	10538253	10541689	+	CUFF.199.3	0.624984	5851	NM_001177322.2
1001608	SKIP_OFF	CUFF.199	NC_006088.4	10538253	10541689	+	CUFF.199.4	1.95642	2414	NM_001177322.2
1001609	IR_ON	CUFF.199	NC_006088.4	10536036	10538253	+	CUFF.199.1	1.91491	8067	NM_001177322.2
1001610	IR_OFF	CUFF.199	NC_006088.4	10536036	10538253	+	CUFF.199.3	0.624984	5851	NM_001177322.2
1001611	XAE	CUFF.199	NC_006088.4	10535962	10541689	+	CUFF.199.1	1.91491	8067	NM_001177322.2
1001612	XAE	CUFF.199	NC_006088.4	10535962	10536036	+	CUFF.199.2	1.5593	2399	NM_001177322.2
1001613	XAE	CUFF.199	NC_006088.4	10543600	10543671	+	CUFF.199.1	1.91491	8067	NM_001177322.2
1001614	XAE	CUFF.199	NC_006088.4	10543615	10543671	+	CUFF.199.2	1.5593	2399	NM_001177322.2
1001615	AE	CUFF.199	NC_006088.4	10535962	10541689	+	CUFF.199.1	1.91491	8067	NM_001177322.2
1001616	AE	CUFF.199	NC_006088.4	10535962	10536036	+	CUFF.199.4	1.95642	2414	NM_001177322.2
1001617	AE	CUFF.199	NC_006088.4	10543615	10543671	+	CUFF.199.2	1.5593	2399	NM_001177322.2
1001618	AE	CUFF.199	NC_006088.4	10543600	10543671	+	CUFF.199.4	1.95642	2414	NM_001177322.2
1001619	TSS	CUFF.1998	NC_006088.4	92494999	92495098	+	CUFF.1998.1	0.636983	9573	NM_001030791.1
1001620	TTS	CUFF.1998	NC_006088.4	92514467	92519440	+	CUFF.1998.1	0.636983	9573	NM_001030791.1;XM_416669.5
1001621	IR_ON	CUFF.1998	NC_006088.4	92503947	92507245	+	CUFF.1998.1	0.636983	9573	NM_001030791.1
1001622	IR_OFF	CUFF.1998	NC_006088.4	92503947	92507245	+	CUFF.1998.3	1.70192	6166	NM_001030791.1
1001621	IR_ON	CUFF.1998	NC_006088.4	92503947	92507245	+	CUFF.1998.2	0.959254	9468	NM_001030791.1
1001622	IR_OFF	CUFF.1998	NC_006088.4	92503947	92507245	+	CUFF.1998.3	1.70192	6166	NM_001030791.1
1001623	AE	CUFF.1998	NC_006088.4	92499584	92499770	+	CUFF.1998.1	0.636983	9573	NM_001030791.1
1001624	AE	CUFF.1998	NC_006088.4	92499667	92499770	+	CUFF.1998.2	0.959254	9468	NM_001030791.1
1001623	AE	CUFF.1998	NC_006088.4	92499584	92499770	+	CUFF.1998.1	0.636983	9573	NM_001030791.1
1001624	AE	CUFF.1998	NC_006088.4	92499667	92499770	+	CUFF.1998.3	1.70192	6166	NM_001030791.1
1001625	TSS	CUFF.200	NC_006088.4	12745039	12745139	-	CUFF.200.1	1.12967	566	XM_015275760.1;XM_015275761.1;XM_015275762.1;XM_015275763.1;XM_015275764.1
1001626	TTS	CUFF.200	NC_006088.4	12740143	12740324	-	CUFF.200.1	1.12967	566	XM_015275760.1;XM_015275761.1;XM_015275762.1;XM_015275763.1;XM_015275764.1
1001627	TSS	CUFF.2001	NC_006088.4	97002267	97002336	-	CUFF.2001.1	0.781745	667	XM_015298528.1;XM_015298532.1;XM_015298535.1;XM_015298540.1;XM_015298548.1;XM_015298556.1;XM_015298560.1;XM_015298564.1;XM_015298573.1;XM_015298584.1;XM_015298594.1;XM_015298603.1;XM_015298609.1;XM_015298613.1;XM_015298618.1;XM_015298628.1
1001628	TTS	CUFF.2001	NC_006088.4	96985465	96985601	-	CUFF.2001.1	0.781745	667	XM_015298528.1;XM_015298532.1;XM_015298535.1;XM_015298540.1;XM_015298548.1;XM_015298556.1;XM_015298560.1;XM_015298564.1;XM_015298573.1;XM_015298584.1;XM_015298594.1;XM_015298603.1;XM_015298609.1;XM_015298613.1;XM_015298618.1;XM_015298628.1
1001629	TSS	CUFF.2004	NC_006088.4	98035277	98035344	+	CUFF.2004.1	2.08048	1701	XM_416676.5
1001630	TSS	CUFF.2004	NC_006088.4	98038642	98038949	+	CUFF.2004.2	0.409478	1454	XM_416676.5
1001631	TTS	CUFF.2004	NC_006088.4	98042026	98042998	+	CUFF.2004.1	2.08048	1701	XM_416676.5
1001632	TSS	CUFF.2005	NC_006088.4	98048661	98048713	+	CUFF.2005.1	1.01092	4303	XM_416677.5
1001633	TTS	CUFF.2005	NC_006088.4	98077645	98077896	+	CUFF.2005.1	1.01092	4303	XM_416677.5
1001634	SKIP_ON	CUFF.2005	NC_006088.4	98062736	98062938	+	CUFF.2005.2	0.377002	4509	XM_416677.5
1001635	SKIP_OFF	CUFF.2005	NC_006088.4	98062736	98062938	+	CUFF.2005.1	1.01092	4303	XM_416677.5
1001634	SKIP_ON	CUFF.2005	NC_006088.4	98062736	98062938	+	CUFF.2005.2	0.377002	4509	XM_416677.5
1001635	SKIP_OFF	CUFF.2005	NC_006088.4	98062736	98062938	+	CUFF.2005.3	0.584885	4235	XM_416677.5
1001636	AE	CUFF.2005	NC_006088.4	98060892	98061086	+	CUFF.2005.1	1.01092	4303	XM_416677.5
1001637	AE	CUFF.2005	NC_006088.4	98060960	98061086	+	CUFF.2005.3	0.584885	4235	XM_416677.5
1001636	AE	CUFF.2005	NC_006088.4	98060892	98061086	+	CUFF.2005.2	0.377002	4509	XM_416677.5
1001637	AE	CUFF.2005	NC_006088.4	98060960	98061086	+	CUFF.2005.3	0.584885	4235	XM_416677.5
1001638	TSS	CUFF.2008	NC_006088.4	98089447	98089526	-	CUFF.2008.1	5.04305	4433	NM_001030793.2
1001639	TTS	CUFF.2008	NC_006088.4	98081679	98085308	-	CUFF.2008.1	5.04305	4433	NM_001030793.2
1001640	TSS	CUFF.2010	NC_006088.4	98151206	98151395	-	CUFF.2010.1	2.85811	2714	NM_001006256.2
1001641	TTS	CUFF.2010	NC_006088.4	98116308	98117972	-	CUFF.2010.1	2.85811	2714	NM_001006256.2
1001642	TSS	CUFF.2012	NC_006088.4	96298945	96299371	+	CUFF.2012.1	4.63759	1300	XM_004938345.2;XM_015298481.1;XM_015298487.1;XM_015298492.1;XM_015298510.1;XM_015298516.1;XM_416673.5
1001643	TTS	CUFF.2012	NC_006088.4	96521059	96521186	+	CUFF.2012.1	4.63759	1300	XM_004938345.2;XM_015298481.1;XM_015298487.1;XM_015298492.1;XM_015298510.1;XM_015298516.1;XM_416673.5
1001644	TSS	CUFF.2013	NC_006088.4	92951127	92951246	+	CUFF.2013.1	2.55886	7141	XM_416671.5
1001645	TTS	CUFF.2013	NC_006088.4	92971007	92977273	+	CUFF.2013.1	2.55886	7141	XM_416671.5
1001646	TSS	CUFF.2014	NC_006088.4	96539204	96539312	+	CUFF.2014.1	1.34628	3154	XM_004938345.2;XM_015298481.1;XM_015298487.1;XM_015298492.1;XM_015298510.1;XM_015298516.1;XM_416673.5
1001647	TTS	CUFF.2014	NC_006088.4	96579905	96581082	+	CUFF.2014.1	1.34628	3154	XM_004938345.2;XM_015298481.1;XM_015298487.1;XM_015298492.1;XM_015298510.1;XM_015298516.1;XM_416673.5
1001648	TTS	CUFF.2014	NC_006088.4	96603872	96605535	+	CUFF.2014.2	5.14582	5526	XM_004938345.2;XM_015298481.1;XM_015298487.1;XM_015298492.1;XM_015298510.1;XM_015298516.1;XM_416673.5
1001649	SKIP_ON	CUFF.2014	NC_006088.4	96571582	96571608	+	CUFF.2014.1	1.34628	3154	XM_004938345.2;XM_015298481.1;XM_015298487.1;XM_015298492.1;XM_015298510.1;XM_015298516.1;XM_416673.5
1001650	SKIP_OFF	CUFF.2014	NC_006088.4	96571582	96571608	+	CUFF.2014.2	5.14582	5526	XM_004938345.2;XM_015298481.1;XM_015298487.1;XM_015298492.1;XM_015298510.1;XM_015298516.1;XM_416673.5
1001651	TSS	CUFF.2016	NC_006088.4	99146828	99146856	+	CUFF.2016.1	1.20587	2902
1001652	TTS	CUFF.2016	NC_006088.4	99149759	99152631	+	CUFF.2016.1	1.20587	2902
1001653	TSS	CUFF.2017	NC_006088.4	98387818	98387914	-	CUFF.2017.1	4.40782	9162	XM_015298695.1;XM_015298718.1;XM_015298725.1;XM_015298731.1;XM_015298743.1
1001654	TTS	CUFF.2017	NC_006088.4	98317097	98326027	-	CUFF.2017.1	4.40782	9162	XM_015298695.1;XM_015298704.1;XM_015298712.1;XM_015298715.1;XM_015298718.1;XM_015298725.1;XM_015298731.1;XM_015298735.1;XM_015298743.1;XM_015298754.1
1001655	TSS	CUFF.2019	NC_006088.4	89695329	89695445	-	CUFF.2019.1	127.822	4167	XM_416641.5
1001656	TTS	CUFF.2019	NC_006088.4	89662885	89665161	-	CUFF.2019.1	127.822	4167	XM_416641.5
1001657	TSS	CUFF.2021	NC_006088.4	98606738	98606801	+	CUFF.2021.1	10.0728	3069	XM_015298797.1
1001658	TSS	CUFF.2021	NC_006088.4	98616678	98616734	+	CUFF.2021.2	3.34428	3062	XM_004938353.2;XM_015298782.1;XM_015298797.1;XM_015298804.1
1001659	TTS	CUFF.2021	NC_006088.4	98695597	98695675	+	CUFF.2021.1	10.0728	3069	XM_004938353.2;XM_015298782.1;XM_015298797.1;XM_015298804.1
1001660	TSS	CUFF.2022	NC_006088.4	99544086	99544138	+	CUFF.2022.1	1.03011	935	XM_001231434.4;XM_004938355.2;XM_004938357.2;XM_004938358.2;XM_004938359.2;XM_004938360.2;XM_416682.5
1001661	TTS	CUFF.2022	NC_006088.4	99572593	99572768	+	CUFF.2022.1	1.03011	935	XM_001231434.4;XM_004938355.2;XM_004938357.2;XM_004938358.2;XM_004938359.2;XM_004938360.2;XM_416682.5
1001662	SKIP_ON	CUFF.2022	NC_006088.4	99566198	99566245	+	CUFF.2022.1	1.03011	935	XM_001231434.4;XM_004938355.2;XM_004938357.2;XM_004938358.2;XM_004938359.2;XM_004938360.2;XM_416682.5
1001663	SKIP_OFF	CUFF.2022	NC_006088.4	99566198	99566245	+	CUFF.2022.2	0.605316	966	XM_001231434.4;XM_004938355.2;XM_004938357.2;XM_004938358.2;XM_004938359.2;XM_004938360.2;XM_416682.5
1001664	SKIP_ON	CUFF.2022	NC_006088.4	99570845	99570923	+	CUFF.2022.2	0.605316	966	XM_001231434.4;XM_004938355.2;XM_004938357.2;XM_004938358.2;XM_004938359.2;XM_004938360.2;XM_416682.5
1001665	SKIP_OFF	CUFF.2022	NC_006088.4	99570845	99570923	+	CUFF.2022.1	1.03011	935	XM_001231434.4;XM_004938355.2;XM_004938357.2;XM_004938358.2;XM_004938359.2;XM_004938360.2;XM_416682.5
1001664	SKIP_ON	CUFF.2022	NC_006088.4	99570845	99570923	+	CUFF.2022.4	2.67379	1014	XM_001231434.4;XM_004938355.2;XM_004938357.2;XM_004938358.2;XM_004938359.2;XM_004938360.2;XM_416682.5
1001665	SKIP_OFF	CUFF.2022	NC_006088.4	99570845	99570923	+	CUFF.2022.1	1.03011	935	XM_001231434.4;XM_004938355.2;XM_004938357.2;XM_004938358.2;XM_004938359.2;XM_004938360.2;XM_416682.5
1001662	SKIP_ON	CUFF.2022	NC_006088.4	99566198	99566245	+	CUFF.2022.3	1.07461	911	XM_001231434.4;XM_004938355.2;XM_004938357.2;XM_004938358.2;XM_004938359.2;XM_004938360.2;XM_416682.5
1001663	SKIP_OFF	CUFF.2022	NC_006088.4	99566198	99566245	+	CUFF.2022.2	0.605316	966	XM_001231434.4;XM_004938355.2;XM_004938357.2;XM_004938358.2;XM_004938359.2;XM_004938360.2;XM_416682.5
1001666	SKIP_ON	CUFF.2022	NC_006088.4	99568248	99568350	+	CUFF.2022.2	0.605316	966	XM_001231434.4;XM_004938355.2;XM_004938357.2;XM_004938358.2;XM_004938359.2;XM_004938360.2;XM_416682.5
1001667	SKIP_OFF	CUFF.2022	NC_006088.4	99568248	99568350	+	CUFF.2022.3	1.07461	911	XM_001231434.4;XM_004938355.2;XM_004938357.2;XM_004938358.2;XM_004938359.2;XM_004938360.2;XM_416682.5
1001662	SKIP_ON	CUFF.2022	NC_006088.4	99566198	99566245	+	CUFF.2022.4	2.67379	1014	XM_001231434.4;XM_004938355.2;XM_004938357.2;XM_004938358.2;XM_004938359.2;XM_004938360.2;XM_416682.5
1001663	SKIP_OFF	CUFF.2022	NC_006088.4	99566198	99566245	+	CUFF.2022.2	0.605316	966	XM_001231434.4;XM_004938355.2;XM_004938357.2;XM_004938358.2;XM_004938359.2;XM_004938360.2;XM_416682.5
1001666	SKIP_ON	CUFF.2022	NC_006088.4	99568248	99568350	+	CUFF.2022.4	2.67379	1014	XM_001231434.4;XM_004938355.2;XM_004938357.2;XM_004938358.2;XM_004938359.2;XM_004938360.2;XM_416682.5
1001667	SKIP_OFF	CUFF.2022	NC_006088.4	99568248	99568350	+	CUFF.2022.3	1.07461	911	XM_001231434.4;XM_004938355.2;XM_004938357.2;XM_004938358.2;XM_004938359.2;XM_004938360.2;XM_416682.5
1001668	TSS	CUFF.2023	NC_006088.4	99398553	99398596	-	CUFF.2023.1	20.2657	1515	NM_204737.1;XM_015295756.1;XM_015295763.1
1001669	TTS	CUFF.2023	NC_006088.4	99382182	99382928	-	CUFF.2023.1	20.2657	1515	NM_204737.1;XM_015295756.1;XM_015295763.1
1001670	TSS	CUFF.2026	NC_006088.4	99317063	99317164	+	CUFF.2026.1	10.9268	5134	XM_004938354.2;XM_416681.5
1001671	TTS	CUFF.2026	NC_006088.4	99335857	99340095	+	CUFF.2026.1	10.9268	5134	XM_004938354.2;XM_416681.5
1001672	TSS	CUFF.2027	NC_006088.4	102501120	102501239	-	CUFF.2027.1	11.453	999	XM_416683.5
1001673	TTS	CUFF.2027	NC_006088.4	102493056	102493086	-	CUFF.2027.1	11.453	999	XM_416683.5
1001674	TSS	CUFF.2029	NC_006088.4	95102186	95108805	-	CUFF.2029.2	1.95594	6947
1001675	TTS	CUFF.2029	NC_006088.4	95100910	95101208	-	CUFF.2029.1	1.94182	6919
1001676	TTS	CUFF.2029	NC_006088.4	95100910	95101236	-	CUFF.2029.2	1.95594	6947
1001677	TSS	CUFF.203	NC_006088.4	10557314	10557392	+	CUFF.203.1	13.6722	5539	NM_001177322.2
1001678	TTS	CUFF.203	NC_006088.4	10580163	10584601	+	CUFF.203.1	13.6722	5539	NM_001177322.2
1001679	TSS	CUFF.2030	NC_006088.4	95109090	95109245	+	CUFF.2030.1	4.15442	1781	XM_015298401.1;XM_015298407.1;XM_015298411.1;XM_015298415.1;XM_015298424.1;XM_015298431.1;XM_015298439.1
1001680	TTS	CUFF.2030	NC_006088.4	95261008	95261142	+	CUFF.2030.1	4.15442	1781	XM_015298401.1;XM_015298407.1;XM_015298411.1;XM_015298415.1;XM_015298424.1;XM_015298431.1;XM_015298439.1
1001681	SKIP_ON	CUFF.2030	NC_006088.4	95143814	95143983	+	CUFF.2030.2	8.07453	1951	XM_015298401.1;XM_015298407.1;XM_015298411.1;XM_015298415.1;XM_015298424.1;XM_015298431.1;XM_015298439.1
1001682	SKIP_OFF	CUFF.2030	NC_006088.4	95143814	95143983	+	CUFF.2030.1	4.15442	1781	XM_015298401.1;XM_015298407.1;XM_015298411.1;XM_015298415.1;XM_015298424.1;XM_015298431.1;XM_015298439.1
1001683	TSS	CUFF.2037	NC_006088.4	95278338	95278456	+	CUFF.2037.1	11.3184	2242	XM_015298401.1;XM_015298407.1;XM_015298411.1;XM_015298415.1;XM_015298424.1;XM_015298431.1;XM_015298439.1
1001684	TTS	CUFF.2037	NC_006088.4	95289541	95291663	+	CUFF.2037.1	11.3184	2242	XM_015298401.1;XM_015298407.1;XM_015298411.1;XM_015298415.1;XM_015298424.1;XM_015298431.1;XM_015298439.1
1001685	TSS	CUFF.204	NC_006088.4	12676671	12676810	+	CUFF.204.1	2.73767	2938	XM_004934738.2;XM_015275765.1;XM_415969.5
1001686	TSS	CUFF.204	NC_006088.4	12710861	12711406	+	CUFF.204.2	1.06232	1635	XM_004934738.2;XM_015275765.1;XM_415969.5
1001687	TTS	CUFF.204	NC_006088.4	12722076	12722615	+	CUFF.204.1	2.73767	2938	XM_004934738.2;XM_015275765.1;XM_415969.5
1001688	IR_ON	CUFF.204	NC_006088.4	12720076	12721865	+	CUFF.204.3	1.16649	2969	XM_004934738.2;XM_015275765.1;XM_415969.5
1001689	IR_OFF	CUFF.204	NC_006088.4	12720076	12721865	+	CUFF.204.1	2.73767	2938	XM_004934738.2;XM_015275765.1;XM_415969.5
1001688	IR_ON	CUFF.204	NC_006088.4	12720076	12721865	+	CUFF.204.3	1.16649	2969	XM_004934738.2;XM_015275765.1;XM_415969.5
1001689	IR_OFF	CUFF.204	NC_006088.4	12720076	12721865	+	CUFF.204.2	1.06232	1635	XM_004934738.2;XM_015275765.1;XM_415969.5
1001690	TSS	CUFF.2040	NC_006088.4	103950407	103950579	+	CUFF.2040.1	10.9253	917	NM_001278078.1
1001691	TTS	CUFF.2040	NC_006088.4	103953007	103953346	+	CUFF.2040.1	10.9253	917	NM_001278078.1
1001692	TSS	CUFF.2041	NC_006088.4	103987162	103987632	-	CUFF.2041.1	3.84633	1633	XM_004938373.2;XM_004938374.2;XM_416692.5
1001693	TTS	CUFF.2041	NC_006088.4	103984433	103985160	-	CUFF.2041.1	3.84633	1633	XM_004938373.2;XM_004938374.2;XM_416692.5
1001694	TSS	CUFF.2043	NC_006088.4	103813403	103813537	-	CUFF.2043.1	0.396749	5219
1001695	TTS	CUFF.2043	NC_006088.4	103796767	103801850	-	CUFF.2043.1	0.396749	5219
1001696	TSS	CUFF.2044	NC_006088.4	104038596	104038762	+	CUFF.2044.1	0.549675	1594	XM_004938375.2;XM_004938376.2;XM_015299566.1;XM_015299571.1
1001697	TTS	CUFF.2044	NC_006088.4	104064037	104065176	+	CUFF.2044.1	0.549675	1594	XM_004938375.2;XM_004938376.2;XM_015299566.1;XM_015299571.1;XM_015299588.1
1001698	TSS	CUFF.2045	NC_006088.4	103735467	103735959	-	CUFF.2045.1	0.958902	656
1001699	TSS	CUFF.2045	NC_006088.4	103755191	103755554	-	CUFF.2045.2	0.780157	780
1001700	TTS	CUFF.2045	NC_006088.4	103736089	103736944	-	CUFF.2045.5	0.4331	1804
1001701	TSS	CUFF.2046	NC_006088.4	103032666	103033050	-	CUFF.2046.1	48.486	3453	XM_015299177.1
1001702	TTS	CUFF.2046	NC_006088.4	103026918	103028858	-	CUFF.2046.1	48.486	3453	XM_015299177.1
1001703	TSS	CUFF.2051	NC_006088.4	103983969	103984053	-	CUFF.2051.2	6.41281	6472	NM_001305161.1
1001704	TTS	CUFF.2051	NC_006088.4	103956340	103957518	-	CUFF.2051.1	3.14392	6413	NM_001305161.1
1001705	IR_ON	CUFF.2051	NC_006088.4	103967550	103967834	-	CUFF.2051.1	3.14392	6413	NM_001305161.1
1001706	IR_OFF	CUFF.2051	NC_006088.4	103967550	103967834	-	CUFF.2051.2	6.41281	6472	NM_001305161.1
1001707	TSS	CUFF.2052	NC_006088.4	102510459	102510585	+	CUFF.2052.1	50.813	1441	NM_001006257.1;XM_015299112.1
1001708	TTS	CUFF.2052	NC_006088.4	102543289	102543821	+	CUFF.2052.1	50.813	1441	NM_001006257.1;XM_015299112.1;XM_015299121.1
1001709	TSS	CUFF.2058	NC_006088.4	104196683	104196776	-	CUFF.2058.1	0.457552	1919	XM_015299614.1;XM_015299620.1;XM_015299627.1
1001710	TTS	CUFF.2058	NC_006088.4	104160750	104161218	-	CUFF.2058.1	0.457552	1919	XM_015299614.1;XM_015299620.1;XM_015299627.1
1001711	TSS	CUFF.2059	NC_006088.4	102548079	102548135	-	CUFF.2059.1	140.515	428	XM_001231638.3;XM_004938370.2
1001712	TTS	CUFF.2059	NC_006088.4	102544463	102544519	-	CUFF.2059.1	140.515	428	XM_001231638.3;XM_004938370.2
1001713	TSS	CUFF.2060	NC_006088.4	102548540	102548615	+	CUFF.2060.1	28.0883	4020	NM_001007858.1;XM_004938370.2;XM_015299140.1;XM_015299146.1
1001714	TTS	CUFF.2060	NC_006088.4	102575272	102578052	+	CUFF.2060.1	28.0883	4020	NM_001007858.1;XM_015299140.1;XM_015299146.1
1001715	TSS	CUFF.2061	NC_006088.4	103106086	103106364	-	CUFF.2061.1	4.30073	8300	XM_425541.5
1001716	TTS	CUFF.2061	NC_006088.4	103061001	103067900	-	CUFF.2061.1	4.30073	8300	XM_425541.5
1001717	TSS	CUFF.2063	NC_006088.4	103987772	103987897	+	CUFF.2063.1	7.86696	2592	XM_004938372.1;XM_004938374.2;XM_015299541.1;XM_416693.5
1001718	TSS	CUFF.2063	NC_006088.4	103988090	103988139	+	CUFF.2063.2	4.75059	2412	XM_004938372.1;XM_015299532.1;XM_015299541.1;XM_416693.5
1001719	TSS	CUFF.2063	NC_006088.4	103993427	103993791	+	CUFF.2063.3	3.21911	2452	XM_004938372.1;XM_015299532.1;XM_015299541.1;XM_416693.5
1001720	TSS	CUFF.2063	NC_006088.4	104004231	104005699	+	CUFF.2063.4	7.16491	1901	XM_004938372.1;XM_015299532.1;XM_015299541.1;XM_416693.5
1001721	TTS	CUFF.2063	NC_006088.4	104008322	104008417	+	CUFF.2063.1	7.86696	2592	XM_004938372.1;XM_015299532.1;XM_015299541.1;XM_416693.5
1001722	SKIP_ON	CUFF.2063	NC_006088.4	103993688	103993791	+	CUFF.2063.1	7.86696	2592	XM_004938372.1;XM_015299532.1;XM_015299541.1;XM_416693.5
1001723	SKIP_OFF	CUFF.2063	NC_006088.4	103993688	103993791	+	CUFF.2063.2	4.75059	2412	XM_004938372.1;XM_015299532.1;XM_015299541.1;XM_416693.5
1001724	TSS	CUFF.2066	NC_006088.4	104652929	104653067	+	CUFF.2066.1	66.9623	911	NM_205064.1
1001725	TTS	CUFF.2066	NC_006088.4	104657121	104657613	+	CUFF.2066.1	66.9623	911	NM_205064.1
1001726	TSS	CUFF.2068	NC_006088.4	104089804	104089953	+	CUFF.2068.1	20.3546	5389	XM_004938377.2;XM_416696.5
1001727	TTS	CUFF.2068	NC_006088.4	104115007	104118351	+	CUFF.2068.1	20.3546	5389	XM_004938377.2;XM_015299611.1;XM_416696.5
1001728	TSS	CUFF.2069	NC_006088.4	105005698	105005837	-	CUFF.2069.2	7.77049	886	NM_001006258.1
1001729	TTS	CUFF.2069	NC_006088.4	104998862	104999180	-	CUFF.2069.1	2.13428	729	NM_001006258.1
1001730	TTS	CUFF.2069	NC_006088.4	104998862	104998984	-	CUFF.2069.2	7.77049	886	NM_001006258.1
1001731	TSS	CUFF.2070	NC_006088.4	104020751	104020876	-	CUFF.2070.2	9.43933	2207	NM_001004389.2;XM_015299334.1
1001732	TTS	CUFF.2070	NC_006088.4	104010038	104010177	-	CUFF.2070.1	33.007	1775	NM_001004389.2;XM_015299334.1
1001733	TTS	CUFF.2070	NC_006088.4	104010783	104011474	-	CUFF.2070.2	9.43933	2207	NM_001004389.2;XM_015299334.1
1001734	TSS	CUFF.2071	NC_006088.4	104704696	104704783	-	CUFF.2071.2	7.85329	4770	NM_001012822.1;XM_015299359.1
1001735	TTS	CUFF.2071	NC_006088.4	104659649	104661971	-	CUFF.2071.1	1.31468	4818	NM_001012822.1;XM_015299359.1
1001736	SKIP_ON	CUFF.2071	NC_006088.4	104685032	104685079	-	CUFF.2071.1	1.31468	4818	NM_001012822.1;XM_015299359.1
1001737	SKIP_OFF	CUFF.2071	NC_006088.4	104685032	104685079	-	CUFF.2071.2	7.85329	4770	NM_001012822.1;XM_015299359.1
1001738	TSS	CUFF.2074	NC_006088.4	104732240	104732410	+	CUFF.2074.1	2.07002	1401	XM_015299710.1;XM_015299716.1;XM_015299720.1
1001739	TTS	CUFF.2074	NC_006088.4	104786177	104786223	+	CUFF.2074.1	2.07002	1401	XM_015299710.1;XM_015299716.1;XM_015299720.1
1001740	AE	CUFF.2074	NC_006088.4	104784139	104784319	+	CUFF.2074.1	2.07002	1401	XM_015299710.1;XM_015299716.1;XM_015299720.1
1001741	AE	CUFF.2074	NC_006088.4	104784256	104784319	+	CUFF.2074.2	8.03889	1284	XM_015299710.1;XM_015299716.1;XM_015299720.1
1001742	TSS	CUFF.2078	NC_006088.4	104472046	104472227	-	CUFF.2078.2	4.32088	5198	XM_004938381.2;XM_004938382.2;XM_015299657.1;XM_015299661.1;XM_015299665.1;XM_015299674.1;XM_015299682.1;XM_015299699.1;XM_416699.4
1001743	TTS	CUFF.2078	NC_006088.4	104461458	104463850	-	CUFF.2078.1	4.9623	3226	XM_004938381.2;XM_004938382.2;XM_015299657.1;XM_015299661.1;XM_015299665.1;XM_015299674.1;XM_015299682.1;XM_015299699.1;XM_416699.4
1001744	TTS	CUFF.2078	NC_006088.4	104461458	104465995	-	CUFF.2078.2	4.32088	5198	XM_004938381.2;XM_004938382.2;XM_015299657.1;XM_015299661.1;XM_015299665.1;XM_015299674.1;XM_015299682.1;XM_015299699.1;XM_416699.4
1001743	TTS	CUFF.2078	NC_006088.4	104461458	104463850	-	CUFF.2078.3	1.99331	3042	XM_004938381.2;XM_004938382.2;XM_015299657.1;XM_015299661.1;XM_015299665.1;XM_015299674.1;XM_015299682.1;XM_015299699.1;XM_416699.4
1001745	TSS	CUFF.2079	NC_006088.4	104881070	104881370	-	CUFF.2079.3	1.90095	1798	XM_015299740.1;XM_416702.5
1001746	TTS	CUFF.2079	NC_006088.4	104875429	104878955	-	CUFF.2079.2	1.66892	4112	XM_015299740.1;XM_416702.5
1001747	TTS	CUFF.2079	NC_006088.4	104879378	104880807	-	CUFF.2079.3	1.90095	1798	XM_015299740.1;XM_416702.5
1001748	TSS	CUFF.208	NC_006088.4	12868726	12868782	+	CUFF.208.1	2.41908	2325	XM_015275703.1;XM_015275766.1;XM_415966.5
1001749	TTS	CUFF.208	NC_006088.4	12884314	12885471	+	CUFF.208.1	2.41908	2325	NM_001198600.1;XM_015275703.1;XM_015275766.1;XM_415966.5
1001750	TSS	CUFF.2080	NC_006088.4	104954223	104954345	+	CUFF.2080.2	15.2088	1081	XM_015299781.1;XM_015299792.1;XM_015299795.1;XM_015299796.1;XM_015299800.1;XM_416704.5
1001751	TSS	CUFF.2080	NC_006088.4	104987049	104987929	+	CUFF.2080.3	5.00587	1140	XM_015299781.1;XM_015299792.1;XM_015299795.1;XM_015299796.1;XM_015299800.1;XM_416704.5
1001752	TTS	CUFF.2080	NC_006088.4	104990065	104990233	+	CUFF.2080.2	15.2088	1081	XM_015299781.1;XM_015299792.1;XM_015299795.1;XM_015299796.1;XM_015299800.1;XM_416704.5
1001753	TSS	CUFF.2081	NC_006088.4	104576060	104576173	-	CUFF.2081.1	1.81806	3600	XM_004938381.2;XM_015299657.1;XM_015299661.1;XM_015299665.1;XM_015299674.1;XM_015299682.1;XM_416699.4
1001754	TSS	CUFF.2081	NC_006088.4	104586007	104586138	-	CUFF.2081.2	0.908097	3618	XM_015299661.1;XM_015299665.1;XM_015299682.1;XM_416699.4
1001755	TSS	CUFF.2081	NC_006088.4	104589236	104589286	-	CUFF.2081.5	0.668345	3539	XM_015299661.1;XM_015299665.1;XM_015299682.1;XM_416699.4
1001753	TSS	CUFF.2081	NC_006088.4	104576060	104576149	-	CUFF.2081.3	1.04629	3658	XM_004938381.2;XM_015299657.1;XM_015299661.1;XM_015299665.1;XM_015299674.1;XM_015299682.1;XM_416699.4
1001753	TSS	CUFF.2081	NC_006088.4	104576060	104576104	-	CUFF.2081.4	0.792534	3710	XM_004938381.2;XM_015299657.1;XM_015299661.1;XM_015299665.1;XM_015299674.1;XM_015299682.1;XM_416699.4
1001756	TTS	CUFF.2081	NC_006088.4	104474377	104474479	-	CUFF.2081.1	1.81806	3600	XM_004938381.2;XM_004938382.2;XM_015299657.1;XM_015299661.1;XM_015299665.1;XM_015299674.1;XM_015299682.1;XM_015299699.1;XM_416699.4
1001757	SKIP_ON	CUFF.2081	NC_006088.4	104548499	104548580	-	CUFF.2081.3	1.04629	3658	XM_004938381.2;XM_015299657.1;XM_015299661.1;XM_015299665.1;XM_015299674.1;XM_015299682.1;XM_416699.4
1001758	SKIP_OFF	CUFF.2081	NC_006088.4	104548499	104548580	-	CUFF.2081.1	1.81806	3600	XM_004938381.2;XM_015299657.1;XM_015299661.1;XM_015299665.1;XM_015299674.1;XM_015299682.1;XM_416699.4
1001759	SKIP_ON	CUFF.2081	NC_006088.4	104548402	104548580	-	CUFF.2081.4	0.792534	3710	XM_004938381.2;XM_015299657.1;XM_015299661.1;XM_015299665.1;XM_015299674.1;XM_015299682.1;XM_416699.4
1001758	SKIP_OFF	CUFF.2081	NC_006088.4	104548402	104548580	-	CUFF.2081.1	1.81806	3600	XM_004938381.2;XM_015299657.1;XM_015299661.1;XM_015299665.1;XM_015299674.1;XM_015299682.1;XM_416699.4
1001760	AE	CUFF.2081	NC_006088.4	104548499	104548580	-	CUFF.2081.3	1.04629	3658	XM_004938381.2;XM_015299657.1;XM_015299661.1;XM_015299665.1;XM_015299674.1;XM_015299682.1;XM_416699.4
1001761	AE	CUFF.2081	NC_006088.4	104548402	104548580	-	CUFF.2081.4	0.792534	3710	XM_004938381.2;XM_015299657.1;XM_015299661.1;XM_015299665.1;XM_015299674.1;XM_015299682.1;XM_416699.4
1001762	TSS	CUFF.2087	NC_006088.4	105021731	105021885	-	CUFF.2087.2	1.62958	3733	XM_015299803.1;XM_015299811.1;XM_015299812.1;XM_015299818.1;XM_015299825.1;XM_015299833.1;XM_015299838.1;XM_015299841.1;XM_015299848.1;XM_015299851.1;XM_015299854.1;XM_015299861.1;XM_015299867.1
1001763	TSS	CUFF.2087	NC_006088.4	105068328	105068575	-	CUFF.2087.3	2.51168	7060	XM_015299803.1;XM_015299811.1;XM_015299812.1;XM_015299818.1;XM_015299825.1;XM_015299833.1;XM_015299838.1;XM_015299841.1;XM_015299848.1;XM_015299851.1;XM_015299854.1;XM_015299861.1;XM_015299867.1
1001764	TTS	CUFF.2087	NC_006088.4	105007793	105010969	-	CUFF.2087.1	1.24403	4829	XM_015299803.1;XM_015299811.1;XM_015299812.1;XM_015299818.1;XM_015299825.1;XM_015299833.1;XM_015299838.1;XM_015299841.1;XM_015299848.1;XM_015299851.1;XM_015299854.1;XM_015299861.1;XM_015299867.1
1001765	TSS	CUFF.2088	NC_006088.4	105251636	105251759	+	CUFF.2088.1	15.0676	1936	NM_204857.1;XM_015299252.1
1001766	TSS	CUFF.2088	NC_006088.4	105255933	105256282	+	CUFF.2088.2	2.55047	1704	NM_204857.1;XM_015299252.1
1001767	TSS	CUFF.2088	NC_006088.4	105257686	105257754	+	CUFF.2088.3	3.15518	1423	NM_204857.1;XM_015299252.1
1001768	TTS	CUFF.2088	NC_006088.4	105261431	105262475	+	CUFF.2088.1	15.0676	1936	NM_204857.1;XM_015299252.1
1001769	TSS	CUFF.2090	NC_006088.4	104882686	104882939	+	CUFF.2090.1	3.09952	5594
1001770	TTS	CUFF.2090	NC_006088.4	104895742	104900981	+	CUFF.2090.1	3.09952	5594	XM_003640479.3
1001771	TSS	CUFF.2091	NC_006088.4	104944912	104945047	-	CUFF.2091.2	3.91784	7900	XM_003640479.3
1001772	TTS	CUFF.2091	NC_006088.4	104900297	104901474	-	CUFF.2091.1	4.81685	3420	XM_003640479.3
1001773	IR_ON	CUFF.2091	NC_006088.4	104914362	104914460	-	CUFF.2091.2	3.91784	7900	XM_003640479.3
1001774	IR_OFF	CUFF.2091	NC_006088.4	104914362	104914460	-	CUFF.2091.1	4.81685	3420	XM_003640479.3
1001775	TSS	CUFF.2094	NC_006088.4	105271255	105271374	+	CUFF.2094.1	18.2989	3080	NM_204859.1;XM_015299270.1;XM_015299276.1
1001776	TSS	CUFF.2094	NC_006088.4	105285800	105286109	+	CUFF.2094.2	5.11411	1870	NM_204859.1;XM_015299270.1;XM_015299276.1
1001777	TTS	CUFF.2094	NC_006088.4	105288433	105289992	+	CUFF.2094.1	18.2989	3080	NM_204859.1;XM_015299270.1;XM_015299276.1
1001778	TSS	CUFF.2095	NC_006088.4	105391409	105391454	-	CUFF.2095.3	7.44211	2262	XM_015299217.1;XM_015299227.1;XM_015299230.1;XM_015299235.1
1001779	TTS	CUFF.2095	NC_006088.4	105352847	105353638	-	CUFF.2095.1	1.20923	3820	NM_001001469.1;XM_015299217.1;XM_015299227.1;XM_015299230.1;XM_015299235.1
1001780	TTS	CUFF.2095	NC_006088.4	105369470	105370419	-	CUFF.2095.3	7.44211	2262	NM_001001469.1;XM_015299217.1;XM_015299227.1;XM_015299230.1;XM_015299235.1
1001779	TTS	CUFF.2095	NC_006088.4	105352847	105353638	-	CUFF.2095.2	4.31502	3867	NM_001001469.1;XM_015299217.1;XM_015299227.1;XM_015299230.1;XM_015299235.1
1001781	SKIP_ON	CUFF.2095	NC_006088.4	105385951	105385999	-	CUFF.2095.2	4.31502	3867	NM_001001469.1;XM_015299217.1;XM_015299227.1;XM_015299230.1;XM_015299235.1
1001782	SKIP_OFF	CUFF.2095	NC_006088.4	105385951	105385999	-	CUFF.2095.1	1.20923	3820	NM_001001469.1;XM_015299217.1;XM_015299227.1;XM_015299230.1;XM_015299235.1
1001781	SKIP_ON	CUFF.2095	NC_006088.4	105385951	105385999	-	CUFF.2095.3	7.44211	2262	NM_001001469.1;XM_015299217.1;XM_015299227.1;XM_015299230.1;XM_015299235.1
1001782	SKIP_OFF	CUFF.2095	NC_006088.4	105385951	105385999	-	CUFF.2095.1	1.20923	3820	NM_001001469.1;XM_015299217.1;XM_015299227.1;XM_015299230.1;XM_015299235.1
1001783	TSS	CUFF.2097	NC_006088.4	105097966	105098097	-	CUFF.2097.1	11.729	3666	XM_015299881.1;XM_416707.5
1001784	TSS	CUFF.2097	NC_006088.4	105086204	105090593	-	CUFF.2097.2	4.41711	6757	XM_015299881.1;XM_416707.5
1001785	TTS	CUFF.2097	NC_006088.4	105073116	105074353	-	CUFF.2097.1	11.729	3666	XM_015299881.1;XM_416707.5
1001786	TSS	CUFF.210	NC_006088.4	12797455	12797597	+	CUFF.210.1	8.07048	403	XM_015275768.1
1001787	TTS	CUFF.210	NC_006088.4	12812934	12812990	+	CUFF.210.1	8.07048	403	XM_015275768.1
1001788	TSS	CUFF.2100	NC_006088.4	105237765	105237946	+	CUFF.2100.1	2.73439	3606	NM_204858.1
1001789	TSS	CUFF.2100	NC_006088.4	105244997	105245257	+	CUFF.2100.3	7.44952	2936	NM_204858.1
1001789	TSS	CUFF.2100	NC_006088.4	105245067	105245257	+	CUFF.2100.4	7.54054	2318	NM_204858.1
1001788	TSS	CUFF.2100	NC_006088.4	105237765	105237946	+	CUFF.2100.2	21.408	1979	NM_204858.1
1001790	TTS	CUFF.2100	NC_006088.4	105248942	105249189	+	CUFF.2100.1	2.73439	3606	NM_204858.1
1001791	XMIR_ON	CUFF.2100	NC_006088.4	105246397	105248434	+	CUFF.2100.1	2.73439	3606	NM_204858.1
1001792	XMIR_OFF	CUFF.2100	NC_006088.4	105246397	105248434	+	CUFF.2100.2	21.408	1979	NM_204858.1
1001793	XIR_ON	CUFF.2100	NC_006088.4	105246397	105246982	+	CUFF.2100.1	2.73439	3606	NM_204858.1
1001794	XIR_OFF	CUFF.2100	NC_006088.4	105246397	105246982	+	CUFF.2100.3	7.44952	2936	NM_204858.1
1001791	XMIR_ON	CUFF.2100	NC_006088.4	105247182	105248434	+	CUFF.2100.1	2.73439	3606	NM_204858.1
1001795	XMIR_OFF	CUFF.2100	NC_006088.4	105247182	105248434	+	CUFF.2100.4	7.54054	2318	NM_204858.1
1001796	IR_ON	CUFF.2100	NC_006088.4	105246397	105247020	+	CUFF.2100.4	7.54054	2318	NM_204858.1
1001797	IR_OFF	CUFF.2100	NC_006088.4	105246397	105247020	+	CUFF.2100.2	21.408	1979	NM_204858.1
1001798	XIR_ON	CUFF.2100	NC_006088.4	105246397	105246982	+	CUFF.2100.4	7.54054	2318	NM_204858.1
1001794	XIR_OFF	CUFF.2100	NC_006088.4	105246397	105246982	+	CUFF.2100.3	7.44952	2936	NM_204858.1
1001799	XAE	CUFF.2100	NC_006088.4	105246225	105248814	+	CUFF.2100.1	2.73439	3606	NM_204858.1
[truncated: 45,350 more rows]

## Sheet: BC2
AS event	Event type	Gene ID	Chromosome	Event start	Event end	Strand	Txpt id	Txpt fpkm	Txpt len	Ref ID
1000001	TSS	CUFF.1001	NC_006088.4	45152207	45152355	-	CUFF.1001.1	1.95819	2445	XM_015284084.1;XM_015284095.1;XM_015284098.1
1000002	TTS	CUFF.1001	NC_006088.4	45133952	45134579	-	CUFF.1001.1	1.95819	2445	XM_015284084.1;XM_015284095.1;XM_015284098.1
1000003	TTS	CUFF.1001	NC_006088.4	45136392	45137318	-	CUFF.1001.2	1.44921	1746	XM_015284084.1;XM_015284095.1;XM_015284098.1
1000004	SKIP_ON	CUFF.1001	NC_006088.4	45147825	45148076	-	CUFF.1001.1	1.95819	2445	XM_015284084.1;XM_015284095.1;XM_015284098.1
1000005	SKIP_OFF	CUFF.1001	NC_006088.4	45147825	45148076	-	CUFF.1001.2	1.44921	1746	XM_015284084.1;XM_015284095.1;XM_015284098.1
1000006	TSS	CUFF.1002	NC_006088.4	45110668	45110749	+	CUFF.1002.1	5.37599	4069	XM_015284072.1
1000007	TTS	CUFF.1002	NC_006088.4	45130373	45133354	+	CUFF.1002.1	5.37599	4069	XM_015284072.1;XM_015284095.1
1000008	TSS	CUFF.1005	NC_006088.4	44816580	44816765	+	CUFF.1005.1	24.6997	3957	XM_015284139.1;XM_015284147.1
1000009	TTS	CUFF.1005	NC_006088.4	44836713	44840242	+	CUFF.1005.1	24.6997	3957	XM_015284139.1;XM_015284147.1;XM_015284158.1;XM_015284164.1;XM_015284166.1
1000010	TSS	CUFF.1006	NC_006088.4	44892254	44892319	+	CUFF.1006.1	62.3166	1708
1000011	TTS	CUFF.1006	NC_006088.4	44892930	44894571	+	CUFF.1006.1	62.3166	1708	NM_204540.1
1000012	TSS	CUFF.1013	NC_006088.4	45168953	45169850	-	CUFF.1013.1	5.07044	6228	XM_004937630.2;XM_004937631.2;XM_015284046.1;XM_015284049.1;XM_015284052.1;XM_015284057.1;XM_416147.4
1000013	TTS	CUFF.1013	NC_006088.4	45160586	45165779	-	CUFF.1013.1	5.07044	6228	XM_004937630.2;XM_004937631.2;XM_015284046.1;XM_015284049.1;XM_015284052.1;XM_015284057.1;XM_416147.4
1000014	TSS	CUFF.1017	NC_006088.4	44903742	44903832	+	CUFF.1017.1	3.48907	4088	NM_001030748.1;XM_015283764.1;XM_015283841.1
1000015	TSS	CUFF.1017	NC_006088.4	44910067	44910283	+	CUFF.1017.2	2.03454	3908	NM_001030748.1;XM_015283756.1;XM_015283764.1
1000016	TSS	CUFF.1017	NC_006088.4	44918712	44918817	+	CUFF.1017.3	1.2896	3950	NM_001030748.1;XM_015283756.1
1000017	TTS	CUFF.1017	NC_006088.4	44977040	44980730	+	CUFF.1017.1	3.48907	4088	NM_001030748.1;XM_015283756.1
1000018	TSS	CUFF.1018	NC_006088.4	45315807	45315924	-	CUFF.1018.1	74.1828	568	NM_001184758.1
1000019	TTS	CUFF.1018	NC_006088.4	45308441	45308719	-	CUFF.1018.1	74.1828	568	NM_001184758.1
1000020	TSS	CUFF.1030	NC_006088.4	45329413	45329845	-	CUFF.1030.1	7.78307	1139	NM_204124.1
1000021	TTS	CUFF.1030	NC_006088.4	45324057	45324518	-	CUFF.1030.1	7.78307	1139	NM_204124.1
1000022	TSS	CUFF.1033	NC_006088.4	45390505	45392034	-	CUFF.1033.1	4.6121	5744	XM_015283990.1
1000023	TTS	CUFF.1033	NC_006088.4	45371102	45374251	-	CUFF.1033.1	4.6121	5744	XM_015283990.1
1000024	TSS	CUFF.1035	NC_006088.4	45368368	45368405	-	CUFF.1035.4	1.23057	1613	NM_204124.1
1000025	TTS	CUFF.1035	NC_006088.4	45333184	45333573	-	CUFF.1035.1	1.04417	1676	NM_204124.1
1000026	SKIP_ON	CUFF.1035	NC_006088.4	45355664	45355739	-	CUFF.1035.1	1.04417	1676	NM_204124.1
1000027	SKIP_OFF	CUFF.1035	NC_006088.4	45355664	45355739	-	CUFF.1035.2	1.5916	1600	NM_204124.1
1000028	SKIP_ON	CUFF.1035	NC_006088.4	45344042	45344272	-	CUFF.1035.3	1.46252	1907	NM_204124.1
1000029	SKIP_OFF	CUFF.1035	NC_006088.4	45344042	45344272	-	CUFF.1035.1	1.04417	1676	NM_204124.1
1000028	SKIP_ON	CUFF.1035	NC_006088.4	45344042	45344272	-	CUFF.1035.4	1.23057	1613	NM_204124.1
1000029	SKIP_OFF	CUFF.1035	NC_006088.4	45344042	45344272	-	CUFF.1035.1	1.04417	1676	NM_204124.1
1000030	MSKIP_ON	CUFF.1035	NC_006088.4	45355664	45358150	-	CUFF.1035.1	1.04417	1676	NM_204124.1
1000031	MSKIP_OFF	CUFF.1035	NC_006088.4	45355664	45358150	-	CUFF.1035.4	1.23057	1613	NM_204124.1
1000028	SKIP_ON	CUFF.1035	NC_006088.4	45344042	45344272	-	CUFF.1035.3	1.46252	1907	NM_204124.1
1000029	SKIP_OFF	CUFF.1035	NC_006088.4	45344042	45344272	-	CUFF.1035.2	1.5916	1600	NM_204124.1
1000026	SKIP_ON	CUFF.1035	NC_006088.4	45355664	45355739	-	CUFF.1035.3	1.46252	1907	NM_204124.1
1000027	SKIP_OFF	CUFF.1035	NC_006088.4	45355664	45355739	-	CUFF.1035.2	1.5916	1600	NM_204124.1
1000028	SKIP_ON	CUFF.1035	NC_006088.4	45344042	45344272	-	CUFF.1035.4	1.23057	1613	NM_204124.1
1000029	SKIP_OFF	CUFF.1035	NC_006088.4	45344042	45344272	-	CUFF.1035.2	1.5916	1600	NM_204124.1
1000032	SKIP_ON	CUFF.1035	NC_006088.4	45357967	45358150	-	CUFF.1035.2	1.5916	1600	NM_204124.1
1000033	SKIP_OFF	CUFF.1035	NC_006088.4	45357967	45358150	-	CUFF.1035.4	1.23057	1613	NM_204124.1
1000030	MSKIP_ON	CUFF.1035	NC_006088.4	45355664	45358150	-	CUFF.1035.3	1.46252	1907	NM_204124.1
1000031	MSKIP_OFF	CUFF.1035	NC_006088.4	45355664	45358150	-	CUFF.1035.4	1.23057	1613	NM_204124.1
1000034	TSS	CUFF.1037	NC_006088.4	44400664	44401033	-	CUFF.1037.1	450.224	1491	NM_205350.1
1000035	TTS	CUFF.1037	NC_006088.4	44398549	44399669	-	CUFF.1037.1	450.224	1491	NM_205350.1
1000036	TSS	CUFF.104	NC_006088.4	2290953	2291111	+	CUFF.104.1	1.24778	2201	XM_015291826.1;XM_015291861.1;XM_015291915.1;XM_015291976.1
1000037	TSS	CUFF.104	NC_006088.4	2292059	2292223	+	CUFF.104.2	0.409314	1894	XM_015291826.1;XM_015291861.1;XM_015291915.1;XM_015291976.1
1000038	TTS	CUFF.104	NC_006088.4	2634235	2634322	+	CUFF.104.1	1.24778	2201	XM_015291826.1
1000039	TSS	CUFF.1047	NC_006088.4	45529586	45529622	-	CUFF.1047.1	0.565343	1187
1000040	TTS	CUFF.1047	NC_006088.4	45527032	45528129	-	CUFF.1047.1	0.565343	1187
1000041	TSS	CUFF.1048	NC_006088.4	45438779	45438854	-	CUFF.1048.1	7.75591	3148	XM_015283990.1
1000042	TTS	CUFF.1048	NC_006088.4	45399601	45399682	-	CUFF.1048.1	7.75591	3148	XM_015283990.1
1000043	TSS	CUFF.1050	NC_006088.4	45437920	45438150	+	CUFF.1050.1	2.15015	2137	XM_015283990.1
1000044	TSS	CUFF.1050	NC_006088.4	45439092	45439244	+	CUFF.1050.2	7.30692	2047	XM_015283996.1;XM_015283997.1;XM_416152.5
1000045	TSS	CUFF.1050	NC_006088.4	45474539	45474589	+	CUFF.1050.3	4.43073	745	XM_004937637.2;XM_015283996.1;XM_015283997.1;XM_416152.5
1000046	TTS	CUFF.1050	NC_006088.4	45484704	45484799	+	CUFF.1050.1	2.15015	2137	XM_004937637.2;XM_015283996.1;XM_015283997.1;XM_416152.5
1000047	XSKIP_ON	CUFF.1050	NC_006088.4	45481101	45481168	+	CUFF.1050.1	2.15015	2137	XM_004937637.2;XM_015283996.1;XM_015283997.1;XM_416152.5
1000048	XSKIP_OFF	CUFF.1050	NC_006088.4	45481101	45481168	+	CUFF.1050.2	7.30692	2047	XM_004937637.2;XM_015283996.1;XM_015283997.1;XM_416152.5
1000047	XSKIP_ON	CUFF.1050	NC_006088.4	45481101	45481168	+	CUFF.1050.3	4.43073	745	XM_004937637.2;XM_015283996.1;XM_015283997.1;XM_416152.5
1000048	XSKIP_OFF	CUFF.1050	NC_006088.4	45481101	45481168	+	CUFF.1050.2	7.30692	2047	XM_004937637.2;XM_015283996.1;XM_015283997.1;XM_416152.5
1000049	IR_ON	CUFF.1050	NC_006088.4	45474589	45474680	+	CUFF.1050.1	2.15015	2137	XM_004937637.2;XM_015283996.1;XM_015283997.1;XM_416152.5
1000050	IR_OFF	CUFF.1050	NC_006088.4	45474589	45474680	+	CUFF.1050.3	4.43073	745	XM_004937637.2;XM_015283996.1;XM_015283997.1;XM_416152.5
1000049	IR_ON	CUFF.1050	NC_006088.4	45474589	45474680	+	CUFF.1050.2	7.30692	2047	XM_004937637.2;XM_015283996.1;XM_015283997.1;XM_416152.5
1000050	IR_OFF	CUFF.1050	NC_006088.4	45474589	45474680	+	CUFF.1050.3	4.43073	745	XM_004937637.2;XM_015283996.1;XM_015283997.1;XM_416152.5
1000051	AE	CUFF.1050	NC_006088.4	45469537	45469686	+	CUFF.1050.1	2.15015	2137	XM_004937637.2;XM_015283996.1;XM_015283997.1;XM_416152.5
1000052	AE	CUFF.1050	NC_006088.4	45469549	45469686	+	CUFF.1050.2	7.30692	2047	XM_004937637.2;XM_015283996.1;XM_015283997.1;XM_416152.5
1000053	TSS	CUFF.1051	NC_006088.4	45630856	45631193	-	CUFF.1051.2	3.50412	2967	XM_004937645.2;XM_004937647.2;XM_015283916.1
1000054	TTS	CUFF.1051	NC_006088.4	45598061	45599527	-	CUFF.1051.1	4.72263	1825	XM_004937645.2;XM_004937647.2;XM_015283916.1
1000055	TSS	CUFF.1053	NC_006088.4	44890796	44890799	-	CUFF.1053.3	6.96227	6585
1000056	TTS	CUFF.1053	NC_006088.4	44873204	44875398	-	CUFF.1053.1	8.84875	8331	XM_004937627.2;XM_416141.5
1000057	TTS	CUFF.1053	NC_006088.4	44876863	44877496	-	CUFF.1053.3	6.96227	6585	XM_004937627.2;XM_416141.5
1000058	SKIP_ON	CUFF.1053	NC_006088.4	44876035	44876132	-	CUFF.1053.2	9.43412	11448	XM_004937627.2;XM_416141.5
1000059	SKIP_OFF	CUFF.1053	NC_006088.4	44876035	44876132	-	CUFF.1053.1	8.84875	8331	XM_004937627.2;XM_416141.5
1000060	SKIP_ON	CUFF.1053	NC_006088.4	44883909	44884596	-	CUFF.1053.3	6.96227	6585
1000061	SKIP_OFF	CUFF.1053	NC_006088.4	44883909	44884596	-	CUFF.1053.1	8.84875	8331
1000062	XIR_ON	CUFF.1053	NC_006088.4	44877496	44878146	-	CUFF.1053.1	8.84875	8331	XM_004937627.2;XM_416141.5
1000063	XIR_OFF	CUFF.1053	NC_006088.4	44877496	44878146	-	CUFF.1053.3	6.96227	6585	XM_004937627.2;XM_416141.5
1000064	TSS	CUFF.1057	NC_006088.4	45665344	45665408	+	CUFF.1057.1	100.877	309	NM_001277362.1
1000065	TTS	CUFF.1057	NC_006088.4	45666512	45666564	+	CUFF.1057.1	100.877	309	NM_001277362.1
1000066	TSS	CUFF.1064	NC_006088.4	45690170	45690234	-	CUFF.1064.1	8.04747	280	NM_204404.1;XM_015283716.1
1000067	TTS	CUFF.1064	NC_006088.4	45688444	45688494	-	CUFF.1064.1	8.04747	280	NM_204404.1;XM_015283716.1
1000068	TSS	CUFF.1066	NC_006088.4	45685305	45685350	-	CUFF.1066.3	1.37342	551	NM_204404.1;XM_015283716.1
1000069	TTS	CUFF.1066	NC_006088.4	45680943	45681225	-	CUFF.1066.1	0.614167	1001	NM_204404.1;XM_015283716.1
1000070	TSS	CUFF.1067	NC_006088.4	44680642	44680742	-	CUFF.1067.1	10.9584	10004	XM_004937623.2;XM_416138.5
1000071	TSS	CUFF.1067	NC_006088.4	44689512	44689591	-	CUFF.1067.2	8.56658	10076	XM_004937623.2;XM_416138.5
1000072	TTS	CUFF.1067	NC_006088.4	44618276	44624188	-	CUFF.1067.1	10.9584	10004	XM_004937623.2;XM_015284181.1;XM_416138.5
1000073	TSS	CUFF.1075	NC_006088.4	45564699	45568653	-	CUFF.1075.4	3.53246	5344	XM_015283925.1;XM_015283931.1;XM_015283938.1;XM_015283945.1;XM_015283952.1;XM_015283956.1;XM_015283963.1;XM_416154.5
1000074	TTS	CUFF.1075	NC_006088.4	45552802	45554959	-	CUFF.1075.2	4.08024	6627	XM_015283925.1;XM_015283931.1;XM_015283938.1;XM_015283945.1;XM_015283952.1;XM_015283956.1;XM_015283963.1;XM_416154.5
1000075	TTS	CUFF.1075	NC_006088.4	45555797	45557185	-	CUFF.1075.4	3.53246	5344	XM_015283925.1;XM_015283931.1;XM_015283938.1;XM_015283945.1;XM_015283952.1;XM_015283956.1;XM_015283963.1;XM_416154.5
1000074	TTS	CUFF.1075	NC_006088.4	45552802	45554959	-	CUFF.1075.3	2.98028	7110	XM_015283925.1;XM_015283931.1;XM_015283938.1;XM_015283945.1;XM_015283952.1;XM_015283956.1;XM_015283963.1;XM_416154.5
1000076	IR_ON	CUFF.1075	NC_006088.4	45556503	45556987	-	CUFF.1075.3	2.98028	7110	XM_015283925.1;XM_015283931.1;XM_015283938.1;XM_015283945.1;XM_015283952.1;XM_015283956.1;XM_015283963.1;XM_416154.5
1000077	IR_OFF	CUFF.1075	NC_006088.4	45556503	45556987	-	CUFF.1075.2	4.08024	6627	XM_015283925.1;XM_015283931.1;XM_015283938.1;XM_015283945.1;XM_015283952.1;XM_015283956.1;XM_015283963.1;XM_416154.5
1000078	TSS	CUFF.1076	NC_006088.4	45938843	45938912	+	CUFF.1076.1	1.57808	438	XM_003640365.3;XM_015283856.1
1000079	TTS	CUFF.1076	NC_006088.4	45943255	45943305	+	CUFF.1076.1	1.57808	438	XM_003640365.3;XM_015283856.1
1000080	TSS	CUFF.1077	NC_006088.4	45982179	45982350	+	CUFF.1077.1	1.43909	677	XM_003640365.3;XM_015283856.1
1000081	TTS	CUFF.1077	NC_006088.4	45985849	45985878	+	CUFF.1077.1	1.43909	677	XM_003640365.3;XM_015283856.1
1000082	TSS	CUFF.1078	NC_006088.4	45759000	45759366	+	CUFF.1078.1	21.6433	3111	NM_001030749.1
1000083	TTS	CUFF.1078	NC_006088.4	45791721	45793337	+	CUFF.1078.1	21.6433	3111	NM_001030749.1
1000084	TSS	CUFF.1079	NC_006088.4	46038979	46039120	+	CUFF.1079.1	7.55081	3842	NM_001030750.1;XM_015283802.1;XM_015283806.1;XM_015283810.1;XM_015283814.1;XM_015283818.1;XM_015283822.1;XM_015283826.1;XM_015283828.1;XM_015283836.1
1000085	TTS	CUFF.1079	NC_006088.4	46054981	46057258	+	CUFF.1079.1	7.55081	3842	NM_001030750.1;XM_015283802.1;XM_015283806.1;XM_015283810.1;XM_015283814.1;XM_015283818.1;XM_015283822.1;XM_015283826.1;XM_015283828.1;XM_015283836.1
1000086	TSS	CUFF.1080	NC_006088.4	45535444	45535590	+	CUFF.1080.1	92.2958	1844	NM_001006233.1
1000087	TTS	CUFF.1080	NC_006088.4	45549465	45550134	+	CUFF.1080.1	92.2958	1844	NM_001006233.1
1000088	TSS	CUFF.1081	NC_006088.4	46718833	46718980	+	CUFF.1081.1	1.24337	2229	XM_004937654.2;XM_015289686.1;XM_015289693.1;XM_416167.5
1000089	TTS	CUFF.1081	NC_006088.4	46734822	46734938	+	CUFF.1081.2	1.95898	2425	XM_416167.5
1000090	TSS	CUFF.1083	NC_006088.4	46735284	46735386	+	CUFF.1083.1	3.27491	2348	XM_416167.5
1000091	TTS	CUFF.1083	NC_006088.4	46744050	46745277	+	CUFF.1083.1	3.27491	2348	XM_416167.5
1000092	TSS	CUFF.1085	NC_006088.4	46717268	46717481	-	CUFF.1085.4	4.97376	1590	XM_001232182.4;XM_416166.5
1000093	TTS	CUFF.1085	NC_006088.4	46708861	46709907	-	CUFF.1085.1	7.86247	1379	XM_001232182.4
1000094	TTS	CUFF.1085	NC_006088.4	46711495	46712752	-	CUFF.1085.3	2.61187	1585	XM_001232182.4;XM_416166.5
1000094	TTS	CUFF.1085	NC_006088.4	46711495	46712752	-	CUFF.1085.4	4.97376	1590	XM_001232182.4;XM_416166.5
1000095	TSS	CUFF.1087	NC_006088.4	46764861	46764999	-	CUFF.1087.1	5.95747	2229	NM_001252062.2;XM_015284697.1;XM_015284704.1;XM_015284705.1;XM_015284710.1;XM_015284714.1;XM_015284716.1;XM_015284723.1;XM_015284725.1
1000096	TTS	CUFF.1087	NC_006088.4	46756367	46758288	-	CUFF.1087.1	5.95747	2229	NM_001252062.2;XM_015284697.1;XM_015284704.1;XM_015284705.1;XM_015284710.1;XM_015284714.1;XM_015284716.1;XM_015284723.1;XM_015284725.1
1000097	TSS	CUFF.1090	NC_006088.4	47268157	47268267	+	CUFF.1090.1	7.5768	417	NM_001030751.1;XM_015284733.1;XM_015284735.1
1000098	TTS	CUFF.1090	NC_006088.4	47277546	47277646	+	CUFF.1090.1	7.5768	417	NM_001030751.1;XM_015284733.1;XM_015284735.1
1000099	TSS	CUFF.1091	NC_006088.4	46845808	46845835	-	CUFF.1091.1	1.30099	566	NM_001252062.2;XM_015284697.1;XM_015284704.1;XM_015284705.1;XM_015284710.1;XM_015284714.1;XM_015284716.1;XM_015284723.1;XM_015284725.1
1000100	TSS	CUFF.1091	NC_006088.4	46845009	46845035	-	CUFF.1091.2	1.32267	565	NM_001252062.2;XM_015284697.1;XM_015284704.1;XM_015284705.1;XM_015284710.1;XM_015284714.1;XM_015284716.1;XM_015284723.1;XM_015284725.1
1000101	TSS	CUFF.1091	NC_006088.4	46909770	46909806	-	CUFF.1091.3	2.86129	578	NM_001252062.2;XM_015284697.1;XM_015284704.1;XM_015284705.1;XM_015284710.1;XM_015284714.1;XM_015284716.1;XM_015284723.1;XM_015284725.1
1000102	TTS	CUFF.1091	NC_006088.4	46769663	46769711	-	CUFF.1091.1	1.30099	566	NM_001252062.2;XM_015284697.1;XM_015284704.1;XM_015284705.1;XM_015284710.1;XM_015284714.1;XM_015284716.1;XM_015284723.1;XM_015284725.1
1000103	TSS	CUFF.1093	NC_006088.4	46669663	46670006	+	CUFF.1093.1	10.8664	1170	NM_001006235.1;XM_015284619.1;XM_015284625.1;XM_015284631.1;XM_015284637.1;XM_015284646.1;XM_015284657.1;XM_015284666.1
1000104	TSS	CUFF.1093	NC_006088.4	46673745	46673871	+	CUFF.1093.2	5.06072	1057	NM_001006235.1;XM_015284619.1;XM_015284625.1;XM_015284631.1;XM_015284637.1;XM_015284646.1;XM_015284657.1;XM_015284666.1
1000105	TSS	CUFF.1093	NC_006088.4	46686250	46686618	+	CUFF.1093.3	6.38839	688	NM_001006235.1;XM_015284619.1;XM_015284625.1;XM_015284631.1;XM_015284637.1;XM_015284646.1;XM_015284657.1;XM_015284666.1
1000106	TTS	CUFF.1093	NC_006088.4	46689974	46689990	+	CUFF.1093.1	10.8664	1170	NM_001006235.1;XM_015284619.1;XM_015284625.1;XM_015284631.1;XM_015284637.1;XM_015284646.1;XM_015284657.1;XM_015284666.1
1000107	IR_ON	CUFF.1093	NC_006088.4	46686618	46686723	+	CUFF.1093.2	5.06072	1057	NM_001006235.1;XM_015284619.1;XM_015284625.1;XM_015284631.1;XM_015284637.1;XM_015284646.1;XM_015284657.1;XM_015284666.1
1000108	IR_OFF	CUFF.1093	NC_006088.4	46686618	46686723	+	CUFF.1093.1	10.8664	1170	NM_001006235.1;XM_015284619.1;XM_015284625.1;XM_015284631.1;XM_015284637.1;XM_015284646.1;XM_015284657.1;XM_015284666.1
1000109	XIR_ON	CUFF.1093	NC_006088.4	46686618	46686723	+	CUFF.1093.2	5.06072	1057	NM_001006235.1;XM_015284619.1;XM_015284625.1;XM_015284631.1;XM_015284637.1;XM_015284646.1;XM_015284657.1;XM_015284666.1
1000110	XIR_OFF	CUFF.1093	NC_006088.4	46686618	46686723	+	CUFF.1093.3	6.38839	688	NM_001006235.1;XM_015284619.1;XM_015284625.1;XM_015284631.1;XM_015284637.1;XM_015284646.1;XM_015284657.1;XM_015284666.1
1000111	TSS	CUFF.1096	NC_006088.4	47257876	47258091	+	CUFF.1096.1	30.1808	1495	NM_204637.1
1000112	TTS	CUFF.1096	NC_006088.4	47266616	47266901	+	CUFF.1096.1	30.1808	1495	NM_204637.1
1000113	TSS	CUFF.1097	NC_006088.4	45886746	45887002	-	CUFF.1097.3	1.95247	5270	XM_015283867.1;XM_015283876.1;XM_015283880.1;XM_015283888.1;XM_015283892.1
1000114	TTS	CUFF.1097	NC_006088.4	45796445	45799853	-	CUFF.1097.1	4.86015	3746	XM_015283867.1;XM_015283876.1;XM_015283880.1;XM_015283888.1;XM_015283892.1
1000115	SKIP_ON	CUFF.1097	NC_006088.4	45846296	45846334	-	CUFF.1097.3	1.95247	5270	XM_015283867.1;XM_015283876.1;XM_015283880.1;XM_015283888.1;XM_015283892.1
1000116	SKIP_OFF	CUFF.1097	NC_006088.4	45846296	45846334	-	CUFF.1097.2	8.35709	5231	XM_015283867.1;XM_015283876.1;XM_015283880.1;XM_015283888.1;XM_015283892.1
1000117	TSS	CUFF.1098	NC_006088.4	47281009	47281487	+	CUFF.1098.1	2.12198	1270	NM_001030751.1;XM_015284733.1;XM_015284735.1
1000118	TSS	CUFF.1098	NC_006088.4	47282409	47282442	+	CUFF.1098.2	0.735391	675	NM_001030751.1;XM_015284733.1;XM_015284735.1
1000119	TTS	CUFF.1098	NC_006088.4	47282845	47283485	+	CUFF.1098.1	2.12198	1270	NM_001030751.1;XM_015284733.1;XM_015284735.1
1000120	TSS	CUFF.11	NC_006088.4	332583	332660	+	CUFF.11.1	5.76792	514	XM_015283915.1
1000121	TTS	CUFF.11	NC_006088.4	401205	401215	+	CUFF.11.1	5.76792	514	XM_015293475.1
1000122	TTS	CUFF.11	NC_006088.4	407548	409196	+	CUFF.11.2	2.34069	2386	XM_015293475.1
1000123	TSS	CUFF.1101	NC_006088.4	47283611	47283978	+	CUFF.1101.1	5.965	1313	NM_001030751.1;XM_015284733.1;XM_015284735.1
1000124	TTS	CUFF.1101	NC_006088.4	47295249	47295300	+	CUFF.1101.1	5.965	1313	NM_001030751.1;XM_015284733.1;XM_015284735.1
1000125	TSS	CUFF.1102	NC_006088.4	47396861	47397018	+	CUFF.1102.1	2.9008	2503	NM_001277363.1;XM_015284741.1;XM_015284747.1;XM_015284750.1;XM_015284756.1
1000126	TTS	CUFF.1102	NC_006088.4	47405731	47407503	+	CUFF.1102.1	2.9008	2503	NM_001277363.1;XM_015284741.1;XM_015284747.1;XM_015284750.1;XM_015284756.1
1000127	TSS	CUFF.1103	NC_006088.4	47220745	47220775	-	CUFF.1103.1	6.59696	4421	XM_416170.5
1000128	TSS	CUFF.1103	NC_006088.4	47220714	47220739	-	CUFF.1103.2	6.65825	4384	XM_416170.5
1000129	TTS	CUFF.1103	NC_006088.4	47184825	47186316	-	CUFF.1103.1	6.59696	4421	XM_015289663.1;XM_416170.5
1000130	TSS	CUFF.1114	NC_006088.4	47679561	47679655	+	CUFF.1114.1	2.40484	724	XM_004937659.2
1000131	TTS	CUFF.1114	NC_006088.4	47684836	47684913	+	CUFF.1114.1	2.40484	724	XM_004937659.2
1000132	TSS	CUFF.1115	NC_006088.4	47672769	47672852	+	CUFF.1115.1	3.43869	633	XM_004937659.2
1000133	TTS	CUFF.1115	NC_006088.4	47677838	47677915	+	CUFF.1115.1	3.43869	633	XM_004937659.2
1000134	TSS	CUFF.1116	NC_006088.4	47652589	47652926	-	CUFF.1116.2	2.97486	5076	XM_416173.5
1000135	TTS	CUFF.1116	NC_006088.4	47634331	47638050	-	CUFF.1116.1	0.967038	3876	XM_015289621.1;XM_015289630.1;XM_015289636.1;XM_416173.5
1000136	TSS	CUFF.1120	NC_006088.4	47688381	47688500	+	CUFF.1120.1	3.94921	5885	XM_004937659.2
1000137	TTS	CUFF.1120	NC_006088.4	47726454	47726854	+	CUFF.1120.1	3.94921	5885	XM_004937659.2
1000138	TSS	CUFF.1121	NC_006088.4	47886197	47886736	+	CUFF.1121.1	0.815497	1267	XM_004937662.2
1000139	TTS	CUFF.1121	NC_006088.4	47898844	47899025	+	CUFF.1121.1	0.815497	1267	XM_004937662.2;XM_015289555.1;XM_416178.5
1000140	TSS	CUFF.1122	NC_006088.4	47737682	47737763	-	CUFF.1122.1	100.96	871	NM_001081494.1
1000141	TTS	CUFF.1122	NC_006088.4	47732876	47733153	-	CUFF.1122.1	100.96	871	NM_001081494.1
1000142	TSS	CUFF.1123	NC_006088.4	47726983	47727554	+	CUFF.1123.1	6.89145	1481	XM_004937659.2
1000143	TSS	CUFF.1123	NC_006088.4	47731049	47731405	+	CUFF.1123.2	2.99078	648	XM_004937659.2
1000144	TTS	CUFF.1123	NC_006088.4	47731942	47732232	+	CUFF.1123.1	6.89145	1481	XM_004937659.2
1000145	TSS	CUFF.1124	NC_006088.4	47901687	47901754	+	CUFF.1124.1	0.784385	1943	XM_004937662.2;XM_015289555.1;XM_416178.5
1000146	TTS	CUFF.1124	NC_006088.4	47908830	47910080	+	CUFF.1124.1	0.784385	1943	XM_004937662.2;XM_015289555.1;XM_416178.5
1000147	SKIP_ON	CUFF.1124	NC_006088.4	47906981	47907089	+	CUFF.1124.1	0.784385	1943	XM_004937662.2;XM_015289555.1;XM_416178.5
1000148	SKIP_OFF	CUFF.1124	NC_006088.4	47906981	47907089	+	CUFF.1124.2	1.58718	1505	XM_004937662.2;XM_015289555.1;XM_416178.5
1000149	TSS	CUFF.1125	NC_006088.4	47945216	47945242	+	CUFF.1125.1	6.37459	885	XM_003640366.3
1000150	TTS	CUFF.1125	NC_006088.4	47945513	47946303	+	CUFF.1125.1	6.37459	885	XM_003640366.3
1000151	TSS	CUFF.1126	NC_006088.4	47951331	47951671	-	CUFF.1126.1	32.567	1916	XM_416181.5
1000152	TTS	CUFF.1126	NC_006088.4	47946808	47948122	-	CUFF.1126.1	32.567	1916	XM_416181.5
1000153	TSS	CUFF.1127	NC_006088.4	47800067	47800130	+	CUFF.1127.1	2.34853	695	NM_001012811.1;XM_015284783.1;XM_015284797.1;XM_015284805.1;XM_015284807.1;XM_015284812.1;XM_015284818.1
1000154	TSS	CUFF.1127	NC_006088.4	47800321	47800356	+	CUFF.1127.2	5.00861	667	NM_001012811.1;XM_015284783.1;XM_015284791.1;XM_015284797.1;XM_015284805.1;XM_015284807.1;XM_015284812.1;XM_015284818.1
1000155	TTS	CUFF.1127	NC_006088.4	47840438	47840539	+	CUFF.1127.1	2.34853	695	NM_001012811.1;XM_015284783.1;XM_015284791.1;XM_015284797.1;XM_015284805.1;XM_015284807.1;XM_015284812.1;XM_015284818.1
1000156	TSS	CUFF.1128	NC_006088.4	48052903	48052957	+	CUFF.1128.1	9.64263	618	NM_205044.1
1000157	TTS	CUFF.1128	NC_006088.4	48057761	48058080	+	CUFF.1128.1	9.64263	618	NM_205044.1
1000158	TSS	CUFF.1129	NC_006088.4	47929131	47929260	+	CUFF.1129.1	6.85906	2753	NM_001030752.1
1000159	TSS	CUFF.1129	NC_006088.4	47929484	47929791	+	CUFF.1129.2	1.52488	2540	NM_001030752.1;XM_015284830.1
1000160	TSS	CUFF.1129	NC_006088.4	47939636	47940054	+	CUFF.1129.3	3.61416	1378	NM_001030752.1;XM_015284830.1
1000161	TTS	CUFF.1129	NC_006088.4	47943419	47943957	+	CUFF.1129.1	6.85906	2753	NM_001030752.1;XM_015284830.1
1000162	XSKIP_ON	CUFF.1129	NC_006088.4	47930780	47930987	+	CUFF.1129.1	6.85906	2753	NM_001030752.1;XM_015284830.1
1000163	XSKIP_OFF	CUFF.1129	NC_006088.4	47930780	47930987	+	CUFF.1129.2	1.52488	2540	NM_001030752.1;XM_015284830.1
1000164	TSS	CUFF.1133	NC_006088.4	43999255	43999667	-	CUFF.1133.2	633.236	1893	NM_001276357.1
1000165	TTS	CUFF.1133	NC_006088.4	43980110	43980310	-	CUFF.1133.1	100.056	3475
1000166	TSS	CUFF.1134	NC_006088.4	47841288	47841441	+	CUFF.1134.1	4.31836	2618	NM_001012811.1;XM_015284783.1;XM_015284791.1;XM_015284797.1;XM_015284805.1;XM_015284807.1;XM_015284812.1;XM_015284818.1
1000167	TTS	CUFF.1134	NC_006088.4	47869631	47871007	+	CUFF.1134.1	4.31836	2618	NM_001012811.1;XM_015284783.1;XM_015284791.1;XM_015284797.1;XM_015284805.1;XM_015284807.1;XM_015284812.1;XM_015284818.1
1000168	SKIP_ON	CUFF.1134	NC_006088.4	47868674	47868886	+	CUFF.1134.2	6.66209	2396	NM_001012811.1;XM_015284783.1;XM_015284791.1;XM_015284797.1;XM_015284805.1;XM_015284807.1;XM_015284812.1;XM_015284818.1
1000169	SKIP_OFF	CUFF.1134	NC_006088.4	47868674	47868886	+	CUFF.1134.1	4.31836	2618	NM_001012811.1;XM_015284783.1;XM_015284791.1;XM_015284797.1;XM_015284805.1;XM_015284807.1;XM_015284812.1;XM_015284818.1
1000170	TSS	CUFF.1139	NC_006088.4	47793110	47793172	-	CUFF.1139.1	2.27756	6272
1000171	TSS	CUFF.1139	NC_006088.4	47784495	47784550	-	CUFF.1139.2	7.97401	6265	XM_416176.3
1000172	TTS	CUFF.1139	NC_006088.4	47739224	47739568	-	CUFF.1139.1	2.27756	6272	XM_416176.3
1000173	TSS	CUFF.1140	NC_006088.4	48214064	48214088	+	CUFF.1140.1	9.99297	2574	XM_004937676.2
1000174	TTS	CUFF.1140	NC_006088.4	48216401	48218949	+	CUFF.1140.1	9.99297	2574	XM_004937676.2
1000175	TSS	CUFF.1142	NC_006088.4	48248112	48248192	+	CUFF.1142.1	1.51084	1144	XM_004937677.2;XM_416200.4
1000176	TTS	CUFF.1142	NC_006088.4	48252967	48253005	+	CUFF.1142.1	1.51084	1144	XM_004937677.2;XM_416200.4
1000177	TTS	CUFF.1142	NC_006088.4	48253297	48254137	+	CUFF.1142.2	2.12771	1946	XM_416200.4
1000178	TSS	CUFF.1144	NC_006088.4	48224636	48224742	+	CUFF.1144.1	10.1383	2500	NM_001007853.1
1000179	TTS	CUFF.1144	NC_006088.4	48232286	48233529	+	CUFF.1144.1	10.1383	2500	NM_001007853.1
1000180	TSS	CUFF.1148	NC_006088.4	46695811	46695898	+	CUFF.1148.1	69.6823	4080	NM_001006236.1;XM_015284675.1;XM_015284680.1
1000181	TTS	CUFF.1148	NC_006088.4	46703404	46706473	+	CUFF.1148.1	69.6823	4080	NM_001006236.1;XM_015284675.1;XM_015284680.1
1000182	TSS	CUFF.115	NC_006088.4	1449172	1449460	-	CUFF.115.1	10.7862	1632	NM_001199320.1
1000183	TTS	CUFF.115	NC_006088.4	1421498	1422840	-	CUFF.115.1	10.7862	1632	NM_001199320.1
1000184	TSS	CUFF.1151	NC_006088.4	48274189	48274318	-	CUFF.1151.1	25.5623	2825	NM_001030754.1;XM_015284932.1
1000185	TTS	CUFF.1151	NC_006088.4	48267802	48270176	-	CUFF.1151.1	25.5623	2825	NM_001030754.1;XM_015284932.1
1000186	TSS	CUFF.1152	NC_006088.4	48080362	48080479	+	CUFF.1152.1	14.0694	2729	XM_004937668.2;XM_425454.5
1000187	TTS	CUFF.1152	NC_006088.4	48088837	48089888	+	CUFF.1152.1	14.0694	2729	XM_004937668.2;XM_425454.5
1000188	TSS	CUFF.1153	NC_006088.4	48289213	48289254	+	CUFF.1153.1	3.63412	724	NM_001012812.1
1000189	TTS	CUFF.1153	NC_006088.4	48298700	48298889	+	CUFF.1153.1	3.63412	724	NM_001012812.1
1000190	AE	CUFF.1153	NC_006088.4	48295549	48295941	+	CUFF.1153.1	3.63412	724	NM_001012812.1
1000191	AE	CUFF.1153	NC_006088.4	48295549	48296074	+	CUFF.1153.2	1.96911	857	NM_001012812.1
1000192	TSS	CUFF.1155	NC_006088.4	48300285	48300460	+	CUFF.1155.1	5.30471	3280	NM_001012812.1
1000193	TSS	CUFF.1155	NC_006088.4	48305805	48306039	+	CUFF.1155.3	1.82021	2823	NM_001012812.1
1000194	TSS	CUFF.1155	NC_006088.4	48302134	48302352	+	CUFF.1155.2	1.39637	2889	NM_001012812.1
1000195	TTS	CUFF.1155	NC_006088.4	48308943	48311029	+	CUFF.1155.1	5.30471	3280	NM_001012812.1;XM_015289362.1
1000196	TSS	CUFF.1158	NC_006088.4	48974084	48974187	-	CUFF.1158.1	3.04353	340	XM_416207.5
1000197	TTS	CUFF.1158	NC_006088.4	48971740	48971781	-	CUFF.1158.1	3.04353	340	XM_416207.5
1000198	TSS	CUFF.116	NC_006088.4	3347774	3347851	+	CUFF.116.1	6.20069	338
1000199	TTS	CUFF.116	NC_006088.4	3402013	3402219	+	CUFF.116.1	6.20069	338
1000200	TSS	CUFF.1161	NC_006088.4	49045550	49045721	+	CUFF.1161.1	4.74275	1265	XM_004937683.2;XM_015289313.1;XM_015289321.1;XM_416208.5
1000201	TSS	CUFF.1161	NC_006088.4	49051028	49051283	+	CUFF.1161.2	1.5481	981	XM_004937683.2;XM_015289313.1;XM_015289321.1;XM_416208.5
1000202	TTS	CUFF.1161	NC_006088.4	49071692	49071733	+	CUFF.1161.2	1.5481	981	XM_004937683.2;XM_015289313.1;XM_015289321.1;XM_416208.5
1000203	TSS	CUFF.1167	NC_006088.4	48351310	48351597	+	CUFF.1167.1	69.0713	672	NM_001277370.1
1000204	TTS	CUFF.1167	NC_006088.4	48364008	48364029	+	CUFF.1167.1	69.0713	672	NM_001277370.1
1000205	TSS	CUFF.1171	NC_006088.4	49197139	49197302	+	CUFF.1171.1	10.3854	293	XM_015289281.1;XM_015289296.1;XM_429539.5
1000206	TTS	CUFF.1171	NC_006088.4	49204922	49205261	+	CUFF.1171.2	1.32612	1126	XM_015289281.1;XM_015289296.1;XM_429539.5
1000207	TSS	CUFF.118	NC_006088.4	3403288	3403366	+	CUFF.118.1	2.36855	459
1000208	TTS	CUFF.118	NC_006088.4	3412647	3412918	+	CUFF.118.1	2.36855	459
1000209	TTS	CUFF.118	NC_006088.4	3408891	3409457	+	CUFF.118.2	1.20781	629
1000210	TSS	CUFF.1181	NC_006088.4	49225020	49225150	+	CUFF.1181.1	10.0704	1259	NM_001277371.1
1000211	TTS	CUFF.1181	NC_006088.4	49227963	49228543	+	CUFF.1181.1	10.0704	1259	NM_001277371.1
1000212	TSS	CUFF.1182	NC_006088.4	48155716	48155990	+	CUFF.1182.1	1.10312	989	XM_004937669.2
1000213	TTS	CUFF.1182	NC_006088.4	48158674	48159387	+	CUFF.1182.1	1.10312	989	XM_004937669.2
1000214	TSS	CUFF.1184	NC_006088.4	49145504	49145625	+	CUFF.1184.1	32.0135	1883	NM_001030755.1
1000215	TSS	CUFF.1184	NC_006088.4	49167796	49168043	+	CUFF.1184.2	7.56988	1291	NM_001030755.1
1000216	TTS	CUFF.1184	NC_006088.4	49175632	49176449	+	CUFF.1184.1	32.0135	1883	NM_001030755.1
1000217	TSS	CUFF.1187	NC_006088.4	49237445	49237495	-	CUFF.1187.2	4.81657	1818	NM_001277373.1;XM_015285070.1
1000218	TTS	CUFF.1187	NC_006088.4	49229337	49230016	-	CUFF.1187.1	2.25676	1485	NM_001277373.1;XM_015285070.1
1000219	TTS	CUFF.1187	NC_006088.4	49230131	49230553	-	CUFF.1187.3	2.53798	1134	NM_001277373.1;XM_015285070.1
1000218	TTS	CUFF.1187	NC_006088.4	49229337	49230016	-	CUFF.1187.2	4.81657	1818	NM_001277373.1;XM_015285070.1
1000220	TSS	CUFF.1188	NC_006088.4	48175472	48175523	-	CUFF.1188.2	0.510181	1030
1000221	TTS	CUFF.1188	NC_006088.4	48169130	48169248	-	CUFF.1188.1	1.22021	1253
1000222	TTS	CUFF.1188	NC_006088.4	48172241	48172932	-	CUFF.1188.2	0.510181	1030
1000223	TSS	CUFF.1189	NC_006088.4	49252367	49252410	+	CUFF.1189.1	1.11986	1563	XM_004937685.2;XM_004937686.2;XM_015289240.1;XM_015289242.1;XM_015289248.1
1000224	TSS	CUFF.1189	NC_006088.4	49254230	49255306	+	CUFF.1189.2	0.923076	2596	XM_004937684.2;XM_004937685.2;XM_004937686.2;XM_015289234.1;XM_015289239.1;XM_015289240.1;XM_015289242.1;XM_015289248.1;XM_015289257.1;XM_015289262.1;XM_015289270.1
1000225	TTS	CUFF.1189	NC_006088.4	49261298	49262695	+	CUFF.1189.1	1.11986	1563	XM_004937684.2;XM_004937685.2;XM_004937686.2;XM_015289234.1;XM_015289239.1;XM_015289240.1;XM_015289242.1;XM_015289248.1;XM_015289257.1;XM_015289262.1;XM_015289270.1
1000226	TSS	CUFF.1192	NC_006088.4	49276388	49276524	+	CUFF.1192.1	2.89866	663	XM_004937694.2;XM_004937695.2;XM_015289206.1;XM_015289212.1;XM_416217.4
1000227	TTS	CUFF.1192	NC_006088.4	49282694	49282770	+	CUFF.1192.1	2.89866	663	XM_004937694.2;XM_004937695.2;XM_015289206.1;XM_015289212.1;XM_416217.4
1000228	TSS	CUFF.1196	NC_006088.4	49287083	49287157	+	CUFF.1196.1	3.16565	2084	XM_004937694.2;XM_004937695.2;XM_015289206.1;XM_015289212.1;XM_416217.4
1000229	TTS	CUFF.1196	NC_006088.4	49289981	49291989	+	CUFF.1196.1	3.16565	2084	XM_004937694.2;XM_004937695.2;XM_015289206.1;XM_015289212.1;XM_416217.4
1000230	TSS	CUFF.1197	NC_006088.4	48283371	48283969	-	CUFF.1197.1	4.22351	4647	XM_015289364.1
1000231	TSS	CUFF.1197	NC_006088.4	48283557	48283969	-	CUFF.1197.2	3.80653	4534	XM_015289364.1
1000231	TSS	CUFF.1197	NC_006088.4	48283557	48283969	-	CUFF.1197.3	8.14281	2370	XM_015289364.1
1000231	TSS	CUFF.1197	NC_006088.4	48283557	48283969	-	CUFF.1197.4	14.6117	2452	XM_015289364.1
1000230	TSS	CUFF.1197	NC_006088.4	48283371	48283969	-	CUFF.1197.5	8.66963	2638	XM_015289364.1
1000232	TTS	CUFF.1197	NC_006088.4	48278583	48280960	-	CUFF.1197.6	5.61777	2568	XM_015289364.1
1000233	IR_ON	CUFF.1197	NC_006088.4	48280960	48281034	-	CUFF.1197.2	3.80653	4534	XM_015289364.1
1000234	IR_OFF	CUFF.1197	NC_006088.4	48280960	48281034	-	CUFF.1197.1	4.22351	4647	XM_015289364.1
1000233	IR_ON	CUFF.1197	NC_006088.4	48278869	48281034	-	CUFF.1197.2	3.80653	4534	XM_015289364.1
1000235	IR_OFF	CUFF.1197	NC_006088.4	48278869	48281034	-	CUFF.1197.3	8.14281	2370	XM_015289364.1
1000233	IR_ON	CUFF.1197	NC_006088.4	48278951	48281034	-	CUFF.1197.2	3.80653	4534	XM_015289364.1
1000236	IR_OFF	CUFF.1197	NC_006088.4	48278951	48281034	-	CUFF.1197.4	14.6117	2452	XM_015289364.1
1000233	IR_ON	CUFF.1197	NC_006088.4	48278951	48281034	-	CUFF.1197.2	3.80653	4534	XM_015289364.1
1000236	IR_OFF	CUFF.1197	NC_006088.4	48278951	48281034	-	CUFF.1197.5	8.66963	2638	XM_015289364.1
1000237	XIR_ON	CUFF.1197	NC_006088.4	48280960	48281034	-	CUFF.1197.2	3.80653	4534	XM_015289364.1
1000238	XIR_OFF	CUFF.1197	NC_006088.4	48280960	48281034	-	CUFF.1197.6	5.61777	2568	XM_015289364.1
1000239	AE	CUFF.1197	NC_006088.4	48278814	48280960	-	CUFF.1197.1	4.22351	4647	XM_015289364.1
1000240	AE	CUFF.1197	NC_006088.4	48278814	48278869	-	CUFF.1197.3	8.14281	2370	XM_015289364.1
1000239	AE	CUFF.1197	NC_006088.4	48278814	48280960	-	CUFF.1197.1	4.22351	4647	XM_015289364.1
1000241	AE	CUFF.1197	NC_006088.4	48278814	48278951	-	CUFF.1197.4	14.6117	2452	XM_015289364.1
1000239	AE	CUFF.1197	NC_006088.4	48278814	48280960	-	CUFF.1197.1	4.22351	4647	XM_015289364.1
1000241	AE	CUFF.1197	NC_006088.4	48278814	48278951	-	CUFF.1197.5	8.66963	2638	XM_015289364.1
1000240	AE	CUFF.1197	NC_006088.4	48278814	48278869	-	CUFF.1197.3	8.14281	2370	XM_015289364.1
1000241	AE	CUFF.1197	NC_006088.4	48278814	48278951	-	CUFF.1197.4	14.6117	2452	XM_015289364.1
1000240	AE	CUFF.1197	NC_006088.4	48278814	48278869	-	CUFF.1197.3	8.14281	2370	XM_015289364.1
1000241	AE	CUFF.1197	NC_006088.4	48278814	48278951	-	CUFF.1197.5	8.66963	2638	XM_015289364.1
1000242	TSS	CUFF.1198	NC_006088.4	49207560	49207664	+	CUFF.1198.1	20.5727	3130	NM_001012814.1;XM_015285045.1
1000243	TTS	CUFF.1198	NC_006088.4	49219467	49221468	+	CUFF.1198.1	20.5727	3130	NM_001012814.1;XM_015285045.1
1000244	TSS	CUFF.1199	NC_006088.4	48011217	48011309	+	CUFF.1199.1	60.5243	1320	NM_001277364.1
1000245	TTS	CUFF.1199	NC_006088.4	48018702	48019514	+	CUFF.1199.1	60.5243	1320	NM_001277364.1
1000246	TSS	CUFF.12	NC_006088.4	464021	465144	+	CUFF.12.1	5.65352	3501	NM_001031589.1
1000247	TTS	CUFF.12	NC_006088.4	466411	468787	+	CUFF.12.1	5.65352	3501	NM_001031589.1
1000248	TSS	CUFF.120	NC_006088.4	2002512	2002667	+	CUFF.120.1	13.6436	1375	XM_004937457.2;XM_015292450.1;XM_015292492.1;XM_416646.5
1000249	TTS	CUFF.120	NC_006088.4	2186781	2187393	+	CUFF.120.1	13.6436	1375	XM_004937457.2;XM_015292450.1;XM_015292492.1;XM_416646.5
1000250	TTS	CUFF.120	NC_006088.4	2186784	2187393	+	CUFF.120.2	23.2148	1372	XM_004937457.2;XM_015292450.1;XM_015292492.1;XM_416646.5
1000251	TSS	CUFF.1204	NC_006088.4	49442449	49442836	+	CUFF.1204.1	9.92925	2826	NM_001195557.1
1000252	TTS	CUFF.1204	NC_006088.4	49450340	49451645	+	CUFF.1204.1	9.92925	2826	NM_001195557.1
1000253	TSS	CUFF.1205	NC_006088.4	49452466	49452599	+	CUFF.1205.1	31.7456	251	NM_001278108.1
1000254	TTS	CUFF.1205	NC_006088.4	49453749	49453749	+	CUFF.1205.1	31.7456	251	NM_001278108.1
1000255	TSS	CUFF.1206	NC_006088.4	49456610	49456721	-	CUFF.1206.1	21.0538	1316	XM_001233648.4
1000256	TTS	CUFF.1206	NC_006088.4	49454580	49455642	-	CUFF.1206.1	21.0538	1316	XM_001233648.4
1000257	TSS	CUFF.1207	NC_006088.4	49462237	49462369	+	CUFF.1207.1	15.2797	2357	NM_001167728.1
1000258	TTS	CUFF.1207	NC_006088.4	49465173	49466444	+	CUFF.1207.1	15.2797	2357	NM_001167728.1
1000259	TSS	CUFF.1208	NC_006088.4	49089153	49089241	+	CUFF.1208.1	6.30753	12758	NM_001277750.1;XM_015285016.1
1000260	TTS	CUFF.1208	NC_006088.4	49131863	49141134	+	CUFF.1208.1	6.30753	12758	NM_001277750.1;XM_015285016.1
1000261	TSS	CUFF.121	NC_006088.4	1841395	1841492	-	CUFF.121.1	10.0395	2538	NM_001199320.1;XM_015284540.1
1000262	TTS	CUFF.121	NC_006088.4	1450570	1450741	-	CUFF.121.1	10.0395	2538	NM_001199320.1
1000263	TSS	CUFF.1210	NC_006088.4	49496554	49496581	+	CUFF.1210.1	2.9133	1203	NM_001044638.1;XM_015285079.1
1000264	TTS	CUFF.1210	NC_006088.4	49500694	49501597	+	CUFF.1210.1	2.9133	1203	NM_001044638.1;XM_015285079.1
1000265	TSS	CUFF.1211	NC_006088.4	49300607	49300636	+	CUFF.1211.1	3.47736	3126	XM_004937687.2;XM_004937688.2;XM_004937691.2;XM_015289182.1;XM_015289183.1
1000266	TSS	CUFF.1211	NC_006088.4	49356516	49356597	+	CUFF.1211.3	1.40643	3309	XM_004937687.2;XM_004937688.2;XM_004937689.2;XM_004937691.2;XM_015289182.1;XM_015289183.1
1000265	TSS	CUFF.1211	NC_006088.4	49300607	49300636	+	CUFF.1211.2	4.2754	5900	XM_004937687.2;XM_004937688.2;XM_004937691.2;XM_015289182.1;XM_015289183.1
1000267	TTS	CUFF.1211	NC_006088.4	49424546	49424637	+	CUFF.1211.1	3.47736	3126	XM_004937687.2;XM_004937688.2;XM_004937689.2;XM_004937690.2;XM_004937691.2;XM_015289182.1;XM_015289183.1
1000268	IR_ON	CUFF.1211	NC_006088.4	49381921	49384696	+	CUFF.1211.2	4.2754	5900	XM_004937687.2;XM_004937688.2;XM_004937689.2;XM_004937690.2;XM_004937691.2;XM_015289182.1;XM_015289183.1
1000269	IR_OFF	CUFF.1211	NC_006088.4	49381921	49384696	+	CUFF.1211.1	3.47736	3126	XM_004937687.2;XM_004937688.2;XM_004937689.2;XM_004937690.2;XM_004937691.2;XM_015289182.1;XM_015289183.1
1000268	IR_ON	CUFF.1211	NC_006088.4	49382052	49384696	+	CUFF.1211.2	4.2754	5900	XM_004937687.2;XM_004937688.2;XM_004937689.2;XM_004937690.2;XM_004937691.2;XM_015289182.1;XM_015289183.1
1000270	IR_OFF	CUFF.1211	NC_006088.4	49382052	49384696	+	CUFF.1211.3	1.40643	3309	XM_004937687.2;XM_004937688.2;XM_004937689.2;XM_004937690.2;XM_004937691.2;XM_015289182.1;XM_015289183.1
1000271	AE	CUFF.1211	NC_006088.4	49381702	49381921	+	CUFF.1211.1	3.47736	3126	XM_004937687.2;XM_004937688.2;XM_004937689.2;XM_004937690.2;XM_004937691.2;XM_015289182.1;XM_015289183.1
1000272	AE	CUFF.1211	NC_006088.4	49381702	49382052	+	CUFF.1211.3	1.40643	3309	XM_004937687.2;XM_004937688.2;XM_004937689.2;XM_004937690.2;XM_004937691.2;XM_015289182.1;XM_015289183.1
1000273	TSS	CUFF.1213	NC_006088.4	49544956	49545095	-	CUFF.1213.1	21.6461	245	XM_015289037.1
1000274	TTS	CUFF.1213	NC_006088.4	49543883	49543987	-	CUFF.1213.1	21.6461	245	XM_015289037.1
1000275	TSS	CUFF.1214	NC_006088.4	49548323	49548354	-	CUFF.1214.2	2.29982	965	XM_003640375.3;XM_004937702.2;XM_015289050.1;XM_015289056.1;XM_015289066.1;XM_416223.5
1000276	TSS	CUFF.1214	NC_006088.4	49549723	49549792	-	CUFF.1214.3	9.31119	1003	XM_003640375.3;XM_015289056.1
1000277	TTS	CUFF.1214	NC_006088.4	49545432	49545785	-	CUFF.1214.1	2.23499	981	XM_003640375.3;XM_004937702.2;XM_015289050.1;XM_015289056.1;XM_015289066.1;XM_416223.5
1000278	TSS	CUFF.1215	NC_006088.4	49577604	49577694	-	CUFF.1215.3	2.57273	461	XM_015289017.1;XM_015289020.1;XM_015289030.1
1000279	TTS	CUFF.1215	NC_006088.4	49567518	49567764	-	CUFF.1215.1	0.744198	1527	XM_015289017.1;XM_015289020.1;XM_015289030.1
1000280	TSS	CUFF.1218	NC_006088.4	49564332	49564468	-	CUFF.1218.4	2.33723	1394	XM_015289017.1;XM_015289020.1;XM_015289030.1
1000281	TTS	CUFF.1218	NC_006088.4	49550639	49550820	-	CUFF.1218.1	0.551673	1505
1000282	TTS	CUFF.1218	NC_006088.4	49556016	49556874	-	CUFF.1218.4	2.33723	1394	XM_015289017.1;XM_015289020.1;XM_015289030.1
1000281	TTS	CUFF.1218	NC_006088.4	49550639	49550820	-	CUFF.1218.3	0.660892	1579
1000283	TSS	CUFF.1219	NC_006088.4	49462017	49462103	-	CUFF.1219.1	29.634	4635	XM_425472.5
1000284	TTS	CUFF.1219	NC_006088.4	49456936	49461483	-	CUFF.1219.1	29.634	4635	XM_425472.5
1000285	TSS	CUFF.122	NC_006088.4	1061922	1062124	+	CUFF.122.1	106.495	2171	NM_205004.1
1000286	TTS	CUFF.122	NC_006088.4	1075784	1076605	+	CUFF.122.1	106.495	2171	NM_205004.1;XM_015286519.1;XM_414985.5
1000287	TSS	CUFF.1221	NC_006088.4	49604911	49605051	-	CUFF.1221.1	9.20839	2159	NM_204927.2
1000288	TTS	CUFF.1221	NC_006088.4	49591973	49592433	-	CUFF.1221.1	9.20839	2159	NM_204927.2
1000289	TSS	CUFF.1222	NC_006088.4	49587807	49588035	+	CUFF.1222.1	30.9328	1853	XM_015286219.1
1000290	TTS	CUFF.1222	NC_006088.4	49588771	49590394	+	CUFF.1222.1	30.9328	1853	XM_015286219.1
1000291	TSS	CUFF.1224	NC_006088.4	49635296	49635344	+	CUFF.1224.1	7.98179	806	NM_001277374.1;XM_015285093.1;XM_015285096.1
1000292	TSS	CUFF.1224	NC_006088.4	49638867	49639322	+	CUFF.1224.2	1.66041	846	NM_001277374.1;XM_015285093.1;XM_015285096.1
1000293	TSS	CUFF.1224	NC_006088.4	49639387	49640110	+	CUFF.1224.3	2.79072	906	NM_001277374.1;XM_015285093.1;XM_015285096.1
1000294	TTS	CUFF.1224	NC_006088.4	49640781	49640962	+	CUFF.1224.1	7.98179	806	NM_001277374.1;XM_015285093.1;XM_015285096.1
1000295	TSS	CUFF.1226	NC_006088.4	49620121	49620194	+	CUFF.1226.1	25.8508	706	XM_015286213.1
1000296	TTS	CUFF.1226	NC_006088.4	49623897	49623949	+	CUFF.1226.1	25.8508	706	XM_015286213.1
1000297	TSS	CUFF.1227	NC_006088.4	49605361	49605582	+	CUFF.1227.1	17.0681	3362	XM_001233782.4
1000298	TTS	CUFF.1227	NC_006088.4	49615921	49618735	+	CUFF.1227.1	17.0681	3362	XM_001233782.4
1000299	TSS	CUFF.123	NC_006088.4	3465547	3466050	+	CUFF.123.1	1.1498	2742	NM_205019.2;XM_015289696.1;XM_015289742.1;XM_015289780.1;XM_015289879.1;XM_015289921.1
1000300	TTS	CUFF.123	NC_006088.4	3474483	3475950	+	CUFF.123.1	1.1498	2742	NM_205019.2;XM_015289696.1;XM_015289742.1;XM_015289780.1;XM_015289826.1;XM_015289879.1;XM_015289921.1
1000301	TSS	CUFF.1233	NC_006088.4	49663252	49663444	+	CUFF.1233.2	36.6237	960	NM_001277376.1
1000302	TSS	CUFF.1233	NC_006088.4	49664922	49665564	+	CUFF.1233.3	7.42791	1219	NM_001277376.1
1000303	TTS	CUFF.1233	NC_006088.4	49668679	49669254	+	CUFF.1233.2	36.6237	960	NM_001277376.1
1000304	TSS	CUFF.1234	NC_006088.4	49674164	49674394	+	CUFF.1234.1	30.7568	1378	NM_001012534.1
1000305	TTS	CUFF.1234	NC_006088.4	49677220	49678366	+	CUFF.1234.1	30.7568	1378	NM_001012534.1
1000306	TSS	CUFF.1236	NC_006088.4	49688961	49689048	-	CUFF.1236.1	1.57113	620
1000307	TTS	CUFF.1236	NC_006088.4	49687735	49688266	-	CUFF.1236.1	1.57113	620
1000308	TSS	CUFF.1238	NC_006088.4	49543613	49543832	-	CUFF.1238.2	17.0633	4117	XM_015289037.1
1000309	TTS	CUFF.1238	NC_006088.4	49526779	49528014	-	CUFF.1238.1	21.9451	3854	XM_015289037.1
1000310	TSS	CUFF.1239	NC_006088.4	48816445	48816514	+	CUFF.1239.1	3.25214	1144	XM_015284948.1;XM_015284976.1;XM_015284984.1;XM_015284992.1;XM_015284999.1
1000311	TSS	CUFF.1239	NC_006088.4	48834380	48834565	+	CUFF.1239.2	0.887774	1260	XM_015284948.1;XM_015284951.1;XM_015284968.1;XM_015284976.1;XM_015284984.1;XM_015284992.1;XM_015284999.1
1000312	TTS	CUFF.1239	NC_006088.4	48881968	48882028	+	CUFF.1239.1	3.25214	1144	NM_001012813.1;XM_015284948.1;XM_015284951.1;XM_015284958.1;XM_015284968.1;XM_015284976.1;XM_015284984.1;XM_015284992.1;XM_015284999.1
1000313	TSS	CUFF.124	NC_006088.4	1098229	1098331	-	CUFF.124.1	5.44217	8690	XM_015286519.1;XM_414985.5
1000314	TTS	CUFF.124	NC_006088.4	1076287	1078193	-	CUFF.124.1	5.44217	8690	NM_205004.1;XM_015286519.1;XM_414985.5
1000315	TSS	CUFF.1240	NC_006088.4	49663031	49663089	-	CUFF.1240.1	34.035	2736	NM_204188.2
1000316	TTS	CUFF.1240	NC_006088.4	49642670	49643168	-	CUFF.1240.1	34.035	2736	NM_204188.2
1000317	TSS	CUFF.1241	NC_006088.4	49474708	49474799	-	CUFF.1241.1	65.9902	2643	XM_001233671.4;XM_015289075.1;XM_015289080.1;XM_425473.5
1000318	TTS	CUFF.1241	NC_006088.4	49467077	49468798	-	CUFF.1241.1	65.9902	2643	XM_001233671.4;XM_015289101.1;XM_015289112.1
1000319	TSS	CUFF.1242	NC_006088.4	48884801	48884950	+	CUFF.1242.1	5.51684	7160	NM_001012813.1;XM_015284948.1;XM_015284951.1;XM_015284958.1;XM_015284968.1;XM_015284976.1;XM_015284984.1;XM_015284992.1;XM_015284999.1
1000320	TTS	CUFF.1242	NC_006088.4	48921990	48927391	+	CUFF.1242.1	5.51684	7160	NM_001012813.1;XM_015284976.1;XM_015284984.1;XM_015284999.1
1000321	TSS	CUFF.1243	NC_006088.4	49789648	49790701	+	CUFF.1243.1	1.25579	1219	NM_001252276.2;XM_015285143.1;XM_015285150.1
1000322	TTS	CUFF.1243	NC_006088.4	49791272	49791436	+	CUFF.1243.1	1.25579	1219	NM_001252276.2;XM_015285143.1;XM_015285150.1
1000323	TSS	CUFF.1244	NC_006088.4	48958069	48958291	-	CUFF.1244.1	28.936	6109	XM_015289354.1;XM_416206.5
1000324	TTS	CUFF.1244	NC_006088.4	48925374	48930091	-	CUFF.1244.1	28.936	6109	XM_015284976.1;XM_015284984.1;XM_015284999.1;XM_015289354.1;XM_416206.5
1000325	TSS	CUFF.1245	NC_006088.4	49805500	49805732	-	CUFF.1245.1	5.83332	812	NM_001006238.1;XM_015285162.1
1000326	TTS	CUFF.1245	NC_006088.4	49801910	49802032	-	CUFF.1245.1	5.83332	812	NM_001006238.1;XM_015285162.1
1000327	TSS	CUFF.1246	NC_006088.4	49801187	49801256	-	CUFF.1246.1	5.43134	1849	NM_001006238.1;XM_015285162.1
1000328	TTS	CUFF.1246	NC_006088.4	49793245	49794017	-	CUFF.1246.1	5.43134	1849	NM_001006238.1;XM_015285162.1
1000329	TSS	CUFF.1254	NC_006088.4	49768565	49768646	+	CUFF.1254.1	11.3501	3984	NM_001006237.1;XM_015285127.1;XM_015285130.1
1000330	TTS	CUFF.1254	NC_006088.4	49786889	49787633	+	CUFF.1254.1	11.3501	3984	NM_001006237.1;XM_015285127.1;XM_015285130.1
1000331	TSS	CUFF.1255	NC_006088.4	49910785	49910991	+	CUFF.1255.1	1.40631	822
1000332	TTS	CUFF.1255	NC_006088.4	49911110	49911724	+	CUFF.1255.1	1.40631	822
1000333	TSS	CUFF.1257	NC_006088.4	49905969	49906076	-	CUFF.1257.1	45.4602	518	NM_001199250.1
1000334	TTS	CUFF.1257	NC_006088.4	49895083	49895256	-	CUFF.1257.1	45.4602	518	NM_001199250.1
1000335	TSS	CUFF.1259	NC_006088.4	49940269	49940332	-	CUFF.1259.1	7.91076	2536	XM_004937711.2
1000336	TTS	CUFF.1259	NC_006088.4	49924714	49925889	-	CUFF.1259.1	7.91076	2536
1000337	TSS	CUFF.1260	NC_006088.4	49965750	49965883	+	CUFF.1260.1	34.5307	1451	XM_416242.5
1000338	TTS	CUFF.1260	NC_006088.4	49979235	49979829	+	CUFF.1260.1	34.5307	1451	XM_416242.5
1000339	TSS	CUFF.1262	NC_006088.4	49840976	49841090	-	CUFF.1262.1	14.0163	7239	XM_004937710.2
1000340	TTS	CUFF.1262	NC_006088.4	49812879	49816777	-	CUFF.1262.1	14.0163	7239	XM_004937710.2
1000341	TSS	CUFF.1264	NC_006088.4	50123365	50123429	-	CUFF.1264.3	3.99905	2499	XM_015288870.1;XM_015288889.1
1000342	TTS	CUFF.1264	NC_006088.4	50097992	50098170	-	CUFF.1264.1	3.58557	854	XM_015288870.1;XM_015288881.1;XM_015288889.1;XM_015288894.1;XM_015288899.1;XM_015288904.1
1000343	SKIP_ON	CUFF.1264	NC_006088.4	50117018	50117110	-	CUFF.1264.2	0.960319	2568	XM_015288870.1;XM_015288881.1;XM_015288889.1;XM_015288894.1;XM_015288899.1;XM_015288904.1
1000344	SKIP_OFF	CUFF.1264	NC_006088.4	50117018	50117110	-	CUFF.1264.3	3.99905	2499	XM_015288870.1;XM_015288881.1;XM_015288889.1;XM_015288894.1;XM_015288899.1;XM_015288904.1
1000345	TSS	CUFF.1265	NC_006088.4	49870479	49871615	-	CUFF.1265.1	4.20276	2583	XM_004937710.2
1000346	TTS	CUFF.1265	NC_006088.4	49845055	49845288	-	CUFF.1265.1	4.20276	2583	XM_004937710.2
1000347	TSS	CUFF.1267	NC_006088.4	50140743	50140910	-	CUFF.1267.1	22.5223	1515	NM_205529.1
1000348	TTS	CUFF.1267	NC_006088.4	50125312	50125443	-	CUFF.1267.1	22.5223	1515	NM_205529.1
1000349	TSS	CUFF.1268	NC_006088.4	50177269	50177304	-	CUFF.1268.2	0.303965	1990	XM_004937722.2;XM_004937723.2;XM_004937724.2;XM_004937725.2;XM_004937731.2;XM_015288794.1;XM_015288799.1;XM_015288805.1;XM_015288813.1
1000350	TTS	CUFF.1268	NC_006088.4	50155722	50155853	-	CUFF.1268.1	2.38928	1985	XM_004937722.2;XM_004937723.2;XM_004937724.2;XM_004937725.2;XM_004937731.2;XM_015288794.1;XM_015288799.1;XM_015288805.1;XM_015288813.1
1000351	TTS	CUFF.1268	NC_006088.4	50155722	50155856	-	CUFF.1268.2	0.303965	1990	XM_004937722.2;XM_004937723.2;XM_004937724.2;XM_004937725.2;XM_004937731.2;XM_015288794.1;XM_015288799.1;XM_015288805.1;XM_015288813.1
1000352	TSS	CUFF.1270	NC_006088.4	49765331	49765581	-	CUFF.1270.2	2.31579	7148	XM_004937703.2;XM_004937704.2;XM_004937705.2;XM_004937706.2;XM_004937707.2;XM_004937708.2;XM_004937709.2;XM_015288960.1;XM_015288979.1
1000353	TSS	CUFF.1270	NC_006088.4	49764789	49764852	-	CUFF.1270.3	3.30738	7873	XM_004937703.2;XM_004937704.2;XM_004937705.2;XM_004937706.2;XM_004937707.2;XM_004937708.2;XM_004937709.2;XM_015288960.1;XM_015288979.1
1000352	TSS	CUFF.1270	NC_006088.4	49765331	49765581	-	CUFF.1270.4	5.49502	7103	XM_004937703.2;XM_004937704.2;XM_004937705.2;XM_004937706.2;XM_004937707.2;XM_004937708.2;XM_004937709.2;XM_015288960.1;XM_015288979.1
1000354	TTS	CUFF.1270	NC_006088.4	49720272	49724272	-	CUFF.1270.1	3.32103	6523	XM_004937703.2;XM_004937704.2;XM_004937705.2;XM_004937706.2;XM_004937707.2;XM_004937708.2;XM_015288960.1;XM_015288979.1
1000355	XIR_ON	CUFF.1270	NC_006088.4	49742665	49743520	-	CUFF.1270.3	3.30738	7873	XM_004937703.2;XM_004937704.2;XM_004937705.2;XM_004937706.2;XM_004937707.2;XM_004937708.2;XM_004937709.2;XM_015288960.1;XM_015288979.1
1000356	XIR_OFF	CUFF.1270	NC_006088.4	49742665	49743520	-	CUFF.1270.1	3.32103	6523	XM_004937703.2;XM_004937704.2;XM_004937705.2;XM_004937706.2;XM_004937707.2;XM_004937708.2;XM_004937709.2;XM_015288960.1;XM_015288979.1
1000357	IR_ON	CUFF.1270	NC_006088.4	49742665	49743520	-	CUFF.1270.3	3.30738	7873	XM_004937703.2;XM_004937704.2;XM_004937705.2;XM_004937706.2;XM_004937707.2;XM_004937708.2;XM_004937709.2;XM_015288960.1;XM_015288979.1
1000358	IR_OFF	CUFF.1270	NC_006088.4	49742665	49743520	-	CUFF.1270.2	2.31579	7148	XM_004937703.2;XM_004937704.2;XM_004937705.2;XM_004937706.2;XM_004937707.2;XM_004937708.2;XM_004937709.2;XM_015288960.1;XM_015288979.1
1000355	XIR_ON	CUFF.1270	NC_006088.4	49742665	49743571	-	CUFF.1270.3	3.30738	7873	XM_004937703.2;XM_004937704.2;XM_004937705.2;XM_004937706.2;XM_004937707.2;XM_004937708.2;XM_004937709.2;XM_015288960.1;XM_015288979.1
1000359	XIR_OFF	CUFF.1270	NC_006088.4	49742665	49743571	-	CUFF.1270.4	5.49502	7103	XM_004937703.2;XM_004937704.2;XM_004937705.2;XM_004937706.2;XM_004937707.2;XM_004937708.2;XM_004937709.2;XM_015288960.1;XM_015288979.1
1000360	AE	CUFF.1270	NC_006088.4	49725712	49725845	-	CUFF.1270.1	3.32103	6523	XM_004937703.2;XM_004937704.2;XM_004937705.2;XM_004937706.2;XM_004937707.2;XM_004937708.2;XM_004937709.2;XM_015288960.1;XM_015288979.1
1000361	AE	CUFF.1270	NC_006088.4	49725712	49725900	-	CUFF.1270.3	3.30738	7873	XM_004937703.2;XM_004937704.2;XM_004937705.2;XM_004937706.2;XM_004937707.2;XM_004937708.2;XM_004937709.2;XM_015288960.1;XM_015288979.1
1000362	AE	CUFF.1270	NC_006088.4	49743520	49743629	-	CUFF.1270.1	3.32103	6523	XM_004937703.2;XM_004937704.2;XM_004937705.2;XM_004937706.2;XM_004937707.2;XM_004937708.2;XM_004937709.2;XM_015288960.1;XM_015288979.1
1000363	AE	CUFF.1270	NC_006088.4	49743571	49743629	-	CUFF.1270.4	5.49502	7103	XM_004937703.2;XM_004937704.2;XM_004937705.2;XM_004937706.2;XM_004937707.2;XM_004937708.2;XM_004937709.2;XM_015288960.1;XM_015288979.1
1000360	AE	CUFF.1270	NC_006088.4	49725712	49725845	-	CUFF.1270.2	2.31579	7148	XM_004937703.2;XM_004937704.2;XM_004937705.2;XM_004937706.2;XM_004937707.2;XM_004937708.2;XM_004937709.2;XM_015288960.1;XM_015288979.1
1000361	AE	CUFF.1270	NC_006088.4	49725712	49725900	-	CUFF.1270.3	3.30738	7873	XM_004937703.2;XM_004937704.2;XM_004937705.2;XM_004937706.2;XM_004937707.2;XM_004937708.2;XM_004937709.2;XM_015288960.1;XM_015288979.1
1000364	AE	CUFF.1270	NC_006088.4	49743520	49743626	-	CUFF.1270.2	2.31579	7148	XM_004937703.2;XM_004937704.2;XM_004937705.2;XM_004937706.2;XM_004937707.2;XM_004937708.2;XM_004937709.2;XM_015288960.1;XM_015288979.1
1000363	AE	CUFF.1270	NC_006088.4	49743571	49743629	-	CUFF.1270.4	5.49502	7103	XM_004937703.2;XM_004937704.2;XM_004937705.2;XM_004937706.2;XM_004937707.2;XM_004937708.2;XM_004937709.2;XM_015288960.1;XM_015288979.1
1000361	AE	CUFF.1270	NC_006088.4	49725712	49725900	-	CUFF.1270.3	3.30738	7873	XM_004937703.2;XM_004937704.2;XM_004937705.2;XM_004937706.2;XM_004937707.2;XM_004937708.2;XM_004937709.2;XM_015288960.1;XM_015288979.1
1000360	AE	CUFF.1270	NC_006088.4	49725712	49725845	-	CUFF.1270.4	5.49502	7103	XM_004937703.2;XM_004937704.2;XM_004937705.2;XM_004937706.2;XM_004937707.2;XM_004937708.2;XM_004937709.2;XM_015288960.1;XM_015288979.1
1000365	TSS	CUFF.1271	NC_006088.4	50312675	50313122	-	CUFF.1271.1	2.79703	5241	XM_001234069.3
1000366	TTS	CUFF.1271	NC_006088.4	50292328	50296117	-	CUFF.1271.1	2.79703	5241	XM_001234069.3
1000367	TSS	CUFF.1274	NC_006088.4	50281677	50281785	-	CUFF.1274.1	0.717562	3204	XM_004937722.2;XM_004937723.2;XM_004937724.2;XM_004937731.2;XM_015288799.1;XM_015288805.1;XM_015288813.1
1000368	TSS	CUFF.1274	NC_006088.4	50228406	50228455	-	CUFF.1274.2	3.20444	3231	XM_004937722.2;XM_004937723.2;XM_004937724.2;XM_004937725.2;XM_004937731.2;XM_015288799.1;XM_015288805.1;XM_015288813.1
1000369	TTS	CUFF.1274	NC_006088.4	50178588	50178647	-	CUFF.1274.1	0.717562	3204	XM_004937722.2;XM_004937723.2;XM_004937724.2;XM_004937725.2;XM_004937731.2;XM_015288794.1;XM_015288799.1;XM_015288805.1;XM_015288813.1
1000370	SKIP_ON	CUFF.1274	NC_006088.4	50184107	50184265	-	CUFF.1274.2	3.20444	3231	XM_004937722.2;XM_004937723.2;XM_004937724.2;XM_004937725.2;XM_004937731.2;XM_015288794.1;XM_015288799.1;XM_015288805.1;XM_015288813.1
1000371	SKIP_OFF	CUFF.1274	NC_006088.4	50184107	50184265	-	CUFF.1274.1	0.717562	3204	XM_004937722.2;XM_004937723.2;XM_004937724.2;XM_004937725.2;XM_004937731.2;XM_015288794.1;XM_015288799.1;XM_015288805.1;XM_015288813.1
1000372	TSS	CUFF.1275	NC_006088.4	49998433	49998500	+	CUFF.1275.1	11.8111	6278	XM_416243.5
1000373	TSS	CUFF.1275	NC_006088.4	50092771	50092933	+	CUFF.1275.2	4.05344	3422	XM_004937713.2;XM_004937714.2;XM_015288864.1;XM_416243.5
1000374	TTS	CUFF.1275	NC_006088.4	50093346	50096604	+	CUFF.1275.1	11.8111	6278	XM_004937713.2;XM_004937714.2;XM_015288864.1;XM_416243.5
1000375	TSS	CUFF.1276	NC_006088.4	50352525	50352814	-	CUFF.1276.1	0.200729	3168	XM_001234081.4;XM_004937732.2
1000376	TSS	CUFF.1276	NC_006088.4	50350170	50350202	-	CUFF.1276.2	0.404186	2911	XM_001234081.4;XM_004937732.2
1000377	TSS	CUFF.1276	NC_006088.4	50373335	50373466	-	CUFF.1276.3	0.466963	2858	XM_001234081.4
1000375	TSS	CUFF.1276	NC_006088.4	50352525	50352814	-	CUFF.1276.4	0.17565	3016	XM_001234081.4;XM_004937732.2
1000378	TTS	CUFF.1276	NC_006088.4	50332910	50334899	-	CUFF.1276.1	0.200729	3168	XM_001234081.4;XM_004937732.2
1000379	SKIP_ON	CUFF.1276	NC_006088.4	50344241	50344392	-	CUFF.1276.1	0.200729	3168	XM_001234081.4;XM_004937732.2
1000380	SKIP_OFF	CUFF.1276	NC_006088.4	50344241	50344392	-	CUFF.1276.3	0.466963	2858	XM_001234081.4;XM_004937732.2
1000379	SKIP_ON	CUFF.1276	NC_006088.4	50344241	50344392	-	CUFF.1276.1	0.200729	3168	XM_001234081.4;XM_004937732.2
1000380	SKIP_OFF	CUFF.1276	NC_006088.4	50344241	50344392	-	CUFF.1276.4	0.17565	3016	XM_001234081.4;XM_004937732.2
1000379	SKIP_ON	CUFF.1276	NC_006088.4	50344241	50344392	-	CUFF.1276.2	0.404186	2911	XM_001234081.4;XM_004937732.2
1000380	SKIP_OFF	CUFF.1276	NC_006088.4	50344241	50344392	-	CUFF.1276.3	0.466963	2858	XM_001234081.4;XM_004937732.2
1000379	SKIP_ON	CUFF.1276	NC_006088.4	50344241	50344392	-	CUFF.1276.2	0.404186	2911	XM_001234081.4;XM_004937732.2
1000380	SKIP_OFF	CUFF.1276	NC_006088.4	50344241	50344392	-	CUFF.1276.4	0.17565	3016	XM_001234081.4;XM_004937732.2
1000381	TSS	CUFF.1279	NC_006088.4	50465790	50465869	-	CUFF.1279.1	1078.33	139	XM_015288724.1;XM_015288730.1;XM_015288734.1
1000382	TTS	CUFF.1279	NC_006088.4	50464889	50464947	-	CUFF.1279.1	1078.33	139	XM_015288724.1;XM_015288730.1;XM_015288734.1
1000383	TSS	CUFF.128	NC_006088.4	1148541	1148683	-	CUFF.128.1	127.267	3071	NM_001030648.1;XM_015284280.1;XM_015284331.1;XM_015284381.1
1000384	TTS	CUFF.128	NC_006088.4	1137274	1139072	-	CUFF.128.1	127.267	3071	NM_001030648.1;XM_015284280.1;XM_015284331.1;XM_015284381.1
1000385	TSS	CUFF.1281	NC_006088.4	50625446	50625489	+	CUFF.1281.1	15.7119	794	NM_001006239.3
1000386	TSS	CUFF.1281	NC_006088.4	50625452	50625701	+	CUFF.1281.2	2.31164	859	NM_001006239.3
1000387	TTS	CUFF.1281	NC_006088.4	50626910	50627420	+	CUFF.1281.1	15.7119	794	NM_001006239.3
1000388	TSS	CUFF.1282	NC_006088.4	49940608	49940804	+	CUFF.1282.1	24.5543	5062	NM_001030757.1
1000389	TTS	CUFF.1282	NC_006088.4	49958601	49962618	+	CUFF.1282.1	24.5543	5062	NM_001030757.1
1000390	TSS	CUFF.1283	NC_006088.4	45718138	45718213	-	CUFF.1283.3	31.2177	1968	NM_001006234.1
1000391	TTS	CUFF.1283	NC_006088.4	45694961	45695433	-	CUFF.1283.1	13.3069	2113	XM_015283906.1
1000392	TTS	CUFF.1283	NC_006088.4	45703856	45704188	-	CUFF.1283.3	31.2177	1968	NM_001006234.1
1000391	TTS	CUFF.1283	NC_006088.4	45694961	45695433	-	CUFF.1283.2	20.3622	1972	XM_015283906.1
1000393	SKIP_ON	CUFF.1283	NC_006088.4	45711300	45711440	-	CUFF.1283.1	13.3069	2113	NM_001006234.1
1000394	SKIP_OFF	CUFF.1283	NC_006088.4	45711300	45711440	-	CUFF.1283.2	20.3622	1972	NM_001006234.1
1000393	SKIP_ON	CUFF.1283	NC_006088.4	45711300	45711440	-	CUFF.1283.3	31.2177	1968	NM_001006234.1
1000394	SKIP_OFF	CUFF.1283	NC_006088.4	45711300	45711440	-	CUFF.1283.2	20.3622	1972	NM_001006234.1
1000395	TSS	CUFF.1287	NC_006088.4	50702852	50702889	-	CUFF.1287.4	1.63624	1384	NM_001006240.2
1000396	TTS	CUFF.1287	NC_006088.4	50694480	50695151	-	CUFF.1287.1	2.68828	1114	NM_001006240.2
1000397	TTS	CUFF.1287	NC_006088.4	50695816	50696276	-	CUFF.1287.4	1.63624	1384	NM_001006240.2
1000396	TTS	CUFF.1287	NC_006088.4	50694480	50695151	-	CUFF.1287.3	3.43021	1752	NM_001006240.2
1000398	TSS	CUFF.1289	NC_006088.4	50654597	50655252	-	CUFF.1289.3	1.70779	5637	XM_416248.5
1000399	TTS	CUFF.1289	NC_006088.4	50645189	50649572	-	CUFF.1289.2	1.31299	5633	XM_416248.5
1000400	TTS	CUFF.1289	NC_006088.4	50645189	50649576	-	CUFF.1289.3	1.70779	5637	XM_416248.5
1000401	TSS	CUFF.129	NC_006088.4	3498307	3498536	-	CUFF.129.2	5.58554	4002	NM_204596.1;XM_015291341.1;XM_015291502.1
1000402	TTS	CUFF.129	NC_006088.4	3479245	3482485	-	CUFF.129.2	5.58554	4002	NM_204596.1
1000403	TSS	CUFF.1290	NC_006088.4	44058797	44059061	-	CUFF.1290.2	388.543	2628	NM_001030747.2
1000404	TTS	CUFF.1290	NC_006088.4	44019319	44020774	-	CUFF.1290.1	381.699	2142	NM_001030747.2
1000405	TSS	CUFF.1291	NC_006088.4	50721850	50721936	-	CUFF.1291.1	29.3195	4833	NM_001252278.1;XM_015285214.1;XM_015285219.1
1000406	TTS	CUFF.1291	NC_006088.4	50708341	50712702	-	CUFF.1291.1	29.3195	4833	NM_001252278.1;XM_015285214.1;XM_015285219.1
1000407	TSS	CUFF.1295	NC_006088.4	50759313	50760159	+	CUFF.1295.1	3.71824	3033	NM_204270.2;XM_015284369.1;XM_015284373.1;XM_015284377.1
1000408	TTS	CUFF.1295	NC_006088.4	50764728	50766913	+	CUFF.1295.1	3.71824	3033	NM_204270.2;XM_015284369.1;XM_015284373.1;XM_015284377.1
1000409	TSS	CUFF.1296	NC_006088.4	50823723	50823863	+	CUFF.1296.1	1.42924	1984	XM_015286207.1
1000410	TTS	CUFF.1296	NC_006088.4	50825061	50826101	+	CUFF.1296.1	1.42924	1984	XM_015286207.1
1000411	TSS	CUFF.1298	NC_006088.4	50767592	50767675	+	CUFF.1298.1	38.4314	264	NM_204270.2;XM_015284369.1;XM_015284373.1;XM_015284377.1
1000412	TTS	CUFF.1298	NC_006088.4	50767899	50768078	+	CUFF.1298.1	38.4314	264	NM_204270.2;XM_015284369.1;XM_015284373.1;XM_015284377.1
1000413	TSS	CUFF.1299	NC_006088.4	50769463	50769936	+	CUFF.1299.1	4.83921	2447	NM_204270.2;XM_015284369.1;XM_015284373.1;XM_015284377.1
1000414	TTS	CUFF.1299	NC_006088.4	50771339	50773141	+	CUFF.1299.1	4.83921	2447	NM_204270.2;XM_015284369.1;XM_015284373.1;XM_015284377.1
1000415	TSS	CUFF.13	NC_006088.4	121463	121576	-	CUFF.13.2	6.56129	2664	XM_424471.5
1000416	TTS	CUFF.13	NC_006088.4	116122	117685	-	CUFF.13.1	2.54026	1981	XM_015286904.1;XM_424471.5
1000417	TSS	CUFF.1301	NC_006088.4	50829365	50829413	+	CUFF.1301.1	13.153	1446	NM_001006242.1
1000418	TTS	CUFF.1301	NC_006088.4	50832489	50833597	+	CUFF.1301.1	13.153	1446	NM_001006242.1;XM_015285245.1;XM_015285248.1
1000419	TSS	CUFF.1303	NC_006088.4	50883482	50883733	-	CUFF.1303.1	10.7071	771	NM_001278149.1
1000420	TTS	CUFF.1303	NC_006088.4	50881714	50882010	-	CUFF.1303.1	10.7071	771	NM_001278149.1
1000421	TSS	CUFF.1305	NC_006088.4	50683169	50683384	-	CUFF.1305.2	24.3639	6503	XM_015285179.1;XM_015285185.1;XM_015285191.1;XM_015285197.1
1000422	TTS	CUFF.1305	NC_006088.4	50662880	50669166	-	CUFF.1305.2	24.3639	6503	NM_001012693.1;XM_015285179.1;XM_015285183.1;XM_015285185.1;XM_015285191.1;XM_015285194.1;XM_015285197.1
1000423	TSS	CUFF.131	NC_006088.4	3516486	3516558	+	CUFF.131.1	6.61913	1288	XM_004937468.2;XM_004937469.2;XM_015291341.1;XM_015291502.1;XM_416473.5
1000424	TTS	CUFF.131	NC_006088.4	3528895	3528986	+	CUFF.131.1	6.61913	1288	XM_004937468.2;XM_004937469.2;XM_015291341.1;XM_015291502.1;XM_416473.5
1000425	TSS	CUFF.1312	NC_006088.4	50869370	50869782	+	CUFF.1312.1	19.0465	3239	XM_416259.5
1000426	TTS	CUFF.1312	NC_006088.4	50876758	50879259	+	CUFF.1312.1	19.0465	3239	XM_416259.5
1000427	TSS	CUFF.1313	NC_006088.4	50880997	50881115	-	CUFF.1313.1	71.9404	936	XM_015288638.1
1000428	TTS	CUFF.1313	NC_006088.4	50879592	50880290	-	CUFF.1313.1	71.9404	936	XM_015288638.1;XM_416259.5
1000429	TSS	CUFF.1316	NC_006088.4	50940437	50940587	+	CUFF.1316.1	0.526414	2498	XM_416263.5
1000430	TSS	CUFF.1316	NC_006088.4	50947600	50947879	+	CUFF.1316.2	1.6741	2452	XM_015288579.1;XM_416263.5
1000431	TTS	CUFF.1316	NC_006088.4	50949298	50951469	+	CUFF.1316.1	0.526414	2498	XM_015288579.1;XM_416263.5
1000432	TSS	CUFF.132	NC_006088.4	3570970	3571151	+	CUFF.132.1	5.65013	1317	XM_015290849.1;XM_015290911.1;XM_015290968.1;XM_015291012.1;XM_015291059.1;XM_015291096.1;XM_015291160.1;XM_015291215.1
1000433	TTS	CUFF.132	NC_006088.4	3579727	3580180	+	CUFF.132.1	5.65013	1317	XM_015290849.1;XM_015290911.1;XM_015290968.1;XM_015291012.1;XM_015291059.1;XM_015291096.1;XM_015291160.1;XM_015291215.1
1000434	TSS	CUFF.1320	NC_006088.4	51036621	51036658	+	CUFF.1320.1	1.29396	653	XM_416266.5
1000435	TTS	CUFF.1320	NC_006088.4	51038335	51038516	+	CUFF.1320.1	1.29396	653	XM_416266.5
1000436	TSS	CUFF.1321	NC_006088.4	50636314	50636773	-	CUFF.1321.1	472.159	1607	NM_204880.2
1000437	TTS	CUFF.1321	NC_006088.4	50633687	50634521	-	CUFF.1321.1	472.159	1607	NM_204880.2
1000438	TSS	CUFF.1322	NC_006088.4	50962454	50962560	+	CUFF.1322.1	8.09253	1711	NM_204377.3
1000439	TTS	CUFF.1322	NC_006088.4	50982746	50983880	+	CUFF.1322.2	17.3821	2538	NM_204377.3
1000440	TSS	CUFF.1323	NC_006088.4	51014438	51014706	+	CUFF.1323.1	1.24836	5192	NM_001130738.1;XM_015285287.1
1000441	TSS	CUFF.1323	NC_006088.4	51031245	51031532	+	CUFF.1323.3	3.42095	1600	NM_001130738.1;XM_015285287.1
1000440	TSS	CUFF.1323	NC_006088.4	51014438	51014706	+	CUFF.1323.2	1.64346	6114	NM_001130738.1;XM_015285287.1
1000442	TTS	CUFF.1323	NC_006088.4	51031837	51033148	+	CUFF.1323.1	1.24836	5192	NM_001130738.1;XM_015285287.1
1000443	SKIP_ON	CUFF.1323	NC_006088.4	51021990	51022105	+	CUFF.1323.1	1.24836	5192	NM_001130738.1;XM_015285287.1
1000444	SKIP_OFF	CUFF.1323	NC_006088.4	51021990	51022105	+	CUFF.1323.2	1.64346	6114	NM_001130738.1;XM_015285287.1
1000445	IR_ON	CUFF.1323	NC_006088.4	51024691	51025730	+	CUFF.1323.2	1.64346	6114	NM_001130738.1;XM_015285287.1
1000446	IR_OFF	CUFF.1323	NC_006088.4	51024691	51025730	+	CUFF.1323.1	1.24836	5192	NM_001130738.1;XM_015285287.1
1000447	TSS	CUFF.1325	NC_006088.4	49708200	49708281	-	CUFF.1325.1	84.5803	7903	NM_205382.1
1000448	TSS	CUFF.1325	NC_006088.4	49712806	49713157	-	CUFF.1325.2	50.9378	8173	NM_205382.1
1000449	TTS	CUFF.1325	NC_006088.4	49691452	49698515	-	CUFF.1325.1	84.5803	7903	NM_205382.1
1000450	TSS	CUFF.1327	NC_006088.4	51089617	51089742	+	CUFF.1327.1	3.83105	3297	NM_204792.1
1000451	TTS	CUFF.1327	NC_006088.4	51096271	51098746	+	CUFF.1327.1	3.83105	3297	NM_204792.1;XM_015284463.1
1000452	TSS	CUFF.1329	NC_006088.4	51013455	51013518	-	CUFF.1329.2	22.1118	1735	NM_204757.1
1000453	TTS	CUFF.1329	NC_006088.4	51010631	51012247	-	CUFF.1329.1	8.41324	1804	NM_204757.1;XM_015284449.1
1000454	TSS	CUFF.1330	NC_006088.4	51105218	51105526	-	CUFF.1330.1	41.9038	682	NM_204734.1;XM_416268.5
1000455	TTS	CUFF.1330	NC_006088.4	51101776	51101875	-	CUFF.1330.1	41.9038	682	NM_204734.1
1000456	TSS	CUFF.1331	NC_006088.4	51064190	51064255	-	CUFF.1331.2	2.41276	2841	XM_416267.5
1000457	TTS	CUFF.1331	NC_006088.4	51053491	51055320	-	CUFF.1331.1	7.55443	2834	XM_416267.5
1000458	TSS	CUFF.1335	NC_006088.4	50984757	50984811	+	CUFF.1335.1	35.24	3646	NM_001030759.1;XM_015285263.1
1000459	TTS	CUFF.1335	NC_006088.4	51007705	51010244	+	CUFF.1335.1	35.24	3646	NM_001030759.1;XM_015285263.1;XM_015285273.1;XM_015285276.1
1000460	TSS	CUFF.1336	NC_006088.4	51162293	51162461	-	CUFF.1336.1	17.5504	1407	NM_001044673.1;XM_004950905.2
1000461	TTS	CUFF.1336	NC_006088.4	51158265	51158590	-	CUFF.1336.1	17.5504	1407	XM_004950905.2
1000462	TSS	CUFF.1338	NC_006088.4	51180214	51180494	-	CUFF.1338.1	2.8539	370	XM_015288449.1
1000463	TTS	CUFF.1338	NC_006088.4	51179629	51179717	-	CUFF.1338.1	2.8539	370	XM_015288449.1
1000464	TSS	CUFF.1339	NC_006088.4	51189672	51189826	-	CUFF.1339.1	6.7886	2487	XM_015288469.1;XM_015288479.1;XM_416274.5
1000465	TTS	CUFF.1339	NC_006088.4	51184553	51186485	-	CUFF.1339.1	6.7886	2487	XM_416274.5
1000466	TSS	CUFF.134	NC_006088.4	3543197	3543251	+	CUFF.134.1	4.20435	520	XM_015291059.1;XM_015291096.1
1000467	TSS	CUFF.134	NC_006088.4	3561806	3562080	+	CUFF.134.2	1.85393	740	XM_015290911.1;XM_015290968.1;XM_015291012.1;XM_015291059.1;XM_015291096.1;XM_015291215.1
1000468	TTS	CUFF.134	NC_006088.4	3570008	3570050	+	CUFF.134.1	4.20435	520	XM_015290849.1;XM_015290911.1;XM_015290968.1;XM_015291012.1;XM_015291059.1;XM_015291096.1;XM_015291160.1;XM_015291215.1
1000469	TSS	CUFF.1340	NC_006088.4	51141525	51141595	+	CUFF.1340.1	6.20557	2115	XM_004937738.2;XM_416271.5
1000470	TSS	CUFF.1340	NC_006088.4	51143266	51143536	+	CUFF.1340.3	3.40994	2048	XM_004937738.2;XM_416271.5
1000471	TSS	CUFF.1340	NC_006088.4	51141713	51141745	+	CUFF.1340.2	2.61589	2253	XM_004937738.2;XM_416271.5
1000472	TTS	CUFF.1340	NC_006088.4	51145283	51146826	+	CUFF.1340.1	6.20557	2115	XM_004937738.2;XM_416271.5
1000473	IR_ON	CUFF.1340	NC_006088.4	51142790	51143015	+	CUFF.1340.2	2.61589	2253	XM_004937738.2;XM_416271.5
1000474	IR_OFF	CUFF.1340	NC_006088.4	51142790	51143015	+	CUFF.1340.1	6.20557	2115	XM_004937738.2;XM_416271.5
1000475	TSS	CUFF.1342	NC_006088.4	51191776	51191847	+	CUFF.1342.1	2.98223	1811	XM_015288469.1;XM_015288479.1
1000476	TSS	CUFF.1342	NC_006088.4	51194382	51194713	+	CUFF.1342.2	0.921464	1489	XM_015288469.1;XM_015288479.1
1000477	TTS	CUFF.1342	NC_006088.4	51195916	51196768	+	CUFF.1342.1	2.98223	1811	XM_015288469.1;XM_015288479.1
1000478	TSS	CUFF.1343	NC_006088.4	50786779	50786914	+	CUFF.1343.1	4.95004	7993	XM_004937742.2;XM_015288698.1;XM_015288700.1
1000479	TSS	CUFF.1343	NC_006088.4	50792799	50793600	+	CUFF.1343.2	1.10583	8653	XM_004937742.2;XM_015288698.1;XM_015288700.1
1000480	TTS	CUFF.1343	NC_006088.4	50795571	50802910	+	CUFF.1343.1	4.95004	7993	XM_004937742.2;XM_015288698.1
1000481	TSS	CUFF.1347	NC_006088.4	51116958	51117522	-	CUFF.1347.1	39.0498	3854	NM_001201448.1;XM_015285305.1
1000482	TTS	CUFF.1347	NC_006088.4	51109680	51111453	-	CUFF.1347.1	39.0498	3854	NM_001201448.1;XM_015285305.1
1000483	TSS	CUFF.1348	NC_006088.4	50843569	50843661	+	CUFF.1348.1	17.23	4191	XM_015288615.1;XM_015288621.1;XM_015288630.1
1000484	TTS	CUFF.1348	NC_006088.4	50848648	50850875	+	CUFF.1348.1	17.23	4191	XM_015288615.1;XM_015288621.1;XM_015288630.1
1000485	TSS	CUFF.1349	NC_006088.4	50868188	50868350	-	CUFF.1349.1	21.5021	4131	NM_001201447.2
1000486	TTS	CUFF.1349	NC_006088.4	50851184	50853429	-	CUFF.1349.1	21.5021	4131	NM_001201447.2
1000487	TSS	CUFF.1351	NC_006088.4	50803027	50803109	+	CUFF.1351.1	4.3834	7689
1000488	TTS	CUFF.1351	NC_006088.4	50811343	50818771	+	CUFF.1351.1	4.3834	7689	XM_015288679.1;XM_015288685.1
1000489	TTS	CUFF.1351	NC_006088.4	50811397	50818771	+	CUFF.1351.2	2.82846	7635	XM_015288679.1;XM_015288685.1
1000490	TSS	CUFF.1352	NC_006088.4	51218883	51218995	-	CUFF.1352.1	7.71006	1463	XM_003640384.3
1000491	TTS	CUFF.1352	NC_006088.4	51216283	51217632	-	CUFF.1352.1	7.71006	1463	XM_003640384.3
1000492	TSS	CUFF.1353	NC_006088.4	51175733	51175929	-	CUFF.1353.1	4.73482	2585	XM_015288449.1;XM_015288453.1;XM_015288457.1
1000493	TSS	CUFF.1353	NC_006088.4	51177284	51177404	-	CUFF.1353.2	30.2718	2509	XM_015288449.1;XM_015288457.1
1000494	TTS	CUFF.1353	NC_006088.4	51167777	51168389	-	CUFF.1353.1	4.73482	2585	NM_001044673.1;XM_015288449.1;XM_015288453.1;XM_015288457.1
1000495	TSS	CUFF.1354	NC_006088.4	51127631	51127742	-	CUFF.1354.1	12.4229	548	NM_001201448.1;XM_015285305.1
1000496	TTS	CUFF.1354	NC_006088.4	51119352	51119492	-	CUFF.1354.1	12.4229	548	NM_001201448.1;XM_015285305.1
1000497	TSS	CUFF.1355	NC_006088.4	51221911	51221978	-	CUFF.1355.2	3.25118	1156	XM_428489.5
1000498	TTS	CUFF.1355	NC_006088.4	51219874	51220503	-	CUFF.1355.1	0.395702	1277	XM_428489.5
1000499	TSS	CUFF.1357	NC_006088.4	51227869	51228051	-	CUFF.1357.2	1.13048	1286	XM_428489.5
1000500	TTS	CUFF.1357	NC_006088.4	51222195	51222258	-	CUFF.1357.1	1.92715	787	XM_428489.5
1000501	IR_ON	CUFF.1357	NC_006088.4	51222457	51222532	-	CUFF.1357.2	1.13048	1286	XM_428489.5
1000502	IR_OFF	CUFF.1357	NC_006088.4	51222457	51222532	-	CUFF.1357.1	1.92715	787	XM_428489.5
1000503	TSS	CUFF.1362	NC_006088.4	51248136	51248441	+	CUFF.1362.2	3.51437	678	XM_015288415.1;XM_015288417.1
1000504	TSS	CUFF.1362	NC_006088.4	51250831	51251079	+	CUFF.1362.4	2.16679	621	XM_015288411.1;XM_015288415.1;XM_015288417.1
1000505	TTS	CUFF.1362	NC_006088.4	51251809	51252097	+	CUFF.1362.2	3.51437	678	XM_015288411.1;XM_015288415.1;XM_015288417.1
1000506	TSS	CUFF.1364	NC_006088.4	51290097	51290942	+	CUFF.1364.1	1.37698	1385	XM_416278.4
1000507	TTS	CUFF.1364	NC_006088.4	51299130	51299276	+	CUFF.1364.1	1.37698	1385	XM_416278.4
1000508	TSS	CUFF.1367	NC_006088.4	51273219	51273253	+	CUFF.1367.1	1.29967	1514	XM_015288372.1;XM_015288374.1;XM_015288378.1;XM_015288385.1
1000509	TTS	CUFF.1367	NC_006088.4	51276049	51277170	+	CUFF.1367.1	1.29967	1514	XM_015288372.1;XM_015288374.1;XM_015288378.1;XM_015288385.1
1000510	TSS	CUFF.1368	NC_006088.4	51299970	51300051	+	CUFF.1368.1	1.36458	2576	XM_416278.4
1000511	TTS	CUFF.1368	NC_006088.4	51300901	51303394	+	CUFF.1368.1	1.36458	2576	XM_416278.4
1000512	TSS	CUFF.137	NC_006088.4	3718726	3718843	-	CUFF.137.3	0.754577	4551	XM_001235979.4;XM_015290648.1
1000513	TTS	CUFF.137	NC_006088.4	3663994	3665860	-	CUFF.137.1	0.534202	4477	XM_001235979.4;XM_015290648.1;XM_015290717.1
1000514	TTS	CUFF.137	NC_006088.4	3663994	3665934	-	CUFF.137.2	1.12492	4458	XM_001235979.4;XM_015290648.1;XM_015290717.1
1000514	TTS	CUFF.137	NC_006088.4	3663994	3665934	-	CUFF.137.3	0.754577	4551	XM_001235979.4;XM_015290648.1;XM_015290717.1
1000515	IR_ON	CUFF.137	NC_006088.4	3700993	3701087	-	CUFF.137.1	0.534202	4477	XM_001235979.4;XM_015290648.1
1000516	IR_OFF	CUFF.137	NC_006088.4	3700993	3701087	-	CUFF.137.2	1.12492	4458	XM_001235979.4;XM_015290648.1
1000515	IR_ON	CUFF.137	NC_006088.4	3700993	3701087	-	CUFF.137.3	0.754577	4551	XM_001235979.4;XM_015290648.1
1000516	IR_OFF	CUFF.137	NC_006088.4	3700993	3701087	-	CUFF.137.2	1.12492	4458	XM_001235979.4;XM_015290648.1
1000517	TSS	CUFF.1371	NC_006088.4	51277414	51277767	+	CUFF.1371.1	2.60991	825	XM_015288372.1;XM_015288374.1;XM_015288378.1;XM_015288385.1
1000518	TTS	CUFF.1371	NC_006088.4	51278512	51278700	+	CUFF.1371.1	2.60991	825	XM_015288372.1;XM_015288374.1;XM_015288378.1;XM_015288385.1
1000519	TSS	CUFF.1373	NC_006088.4	51278805	51278940	+	CUFF.1373.1	2.1741	627	XM_015288372.1;XM_015288374.1;XM_015288378.1;XM_015288385.1
1000520	TTS	CUFF.1373	NC_006088.4	51286214	51286922	+	CUFF.1373.3	1.06742	2236	XM_015288372.1;XM_015288374.1;XM_015288378.1;XM_015288385.1
1000521	TSS	CUFF.1375	NC_006088.4	51239448	51239498	-	CUFF.1375.1	17.6069	3540	XM_004949796.2;XM_015288433.1
1000522	TTS	CUFF.1375	NC_006088.4	51229445	51231077	-	CUFF.1375.1	17.6069	3540	XM_004949796.2;XM_015288433.1
1000523	TSS	CUFF.1377	NC_006088.4	51257471	51258970	-	CUFF.1377.1	27.0655	3622	XM_429544.5
1000524	TTS	CUFF.1377	NC_006088.4	51254674	51256795	-	CUFF.1377.1	27.0655	3622	XM_429544.5
1000525	TSS	CUFF.1379	NC_006088.4	51140995	51141081	-	CUFF.1379.2	101.256	469	NM_001012535.2
1000526	TTS	CUFF.1379	NC_006088.4	51131470	51131703	-	CUFF.1379.1	81.698	2007	NM_001012535.2
1000527	IR_ON	CUFF.1379	NC_006088.4	51140780	51140857	-	CUFF.1379.1	81.698	2007	NM_001012535.2
1000528	IR_OFF	CUFF.1379	NC_006088.4	51140780	51140857	-	CUFF.1379.2	101.256	469	NM_001012535.2
1000529	TSS	CUFF.138	NC_006088.4	4120398	4120510	+	CUFF.138.1	0.581675	1177	NM_001030842.1;XM_015293958.1
1000530	TTS	CUFF.138	NC_006088.4	4149827	4150405	+	CUFF.138.1	0.581675	1177	NM_001030842.1;XM_015293958.1
1000531	SKIP_ON	CUFF.138	NC_006088.4	4130620	4130715	+	CUFF.138.2	1.47261	1273	NM_001030842.1;XM_015293958.1
1000532	SKIP_OFF	CUFF.138	NC_006088.4	4130620	4130715	+	CUFF.138.1	0.581675	1177	NM_001030842.1;XM_015293958.1
1000533	TSS	CUFF.1381	NC_006088.4	51448396	51448595	+	CUFF.1381.1	47.4125	326	NM_001201452.1
1000534	TTS	CUFF.1381	NC_006088.4	51452739	51452792	+	CUFF.1381.1	47.4125	326	NM_001201452.1
1000535	TSS	CUFF.1382	NC_006088.4	51454215	51454276	+	CUFF.1382.1	871.997	148	NM_001201452.1
1000536	TTS	CUFF.1382	NC_006088.4	51454984	51455069	+	CUFF.1382.1	871.997	148	NM_001201452.1
1000537	TSS	CUFF.1383	NC_006088.4	51456127	51456452	+	CUFF.1383.1	9.53318	571	NM_001201452.1
1000538	TTS	CUFF.1383	NC_006088.4	51457236	51457480	+	CUFF.1383.1	9.53318	571	NM_001201452.1
1000539	TSS	CUFF.1385	NC_006088.4	51439151	51439234	-	CUFF.1385.1	4.82945	2246	NM_001012815.1
1000540	TTS	CUFF.1385	NC_006088.4	51420160	51421192	-	CUFF.1385.1	4.82945	2246	NM_001012815.1
1000541	TSS	CUFF.1388	NC_006088.4	51471943	51472040	+	CUFF.1388.1	73.6781	294	XM_004937750.2;XM_004937751.2
1000542	TTS	CUFF.1388	NC_006088.4	51474927	51475122	+	CUFF.1388.1	73.6781	294	XM_004937750.2;XM_004937751.2;XM_425481.4
1000543	TTS	CUFF.1388	NC_006088.4	51476873	51477082	+	CUFF.1388.2	44.1084	539	XM_004937750.2;XM_004937751.2;XM_425481.4
1000544	TSS	CUFF.1391	NC_006088.4	51553693	51554004	+	CUFF.1391.1	3.48339	364	XM_004937768.2;XM_416285.5
1000545	TTS	CUFF.1391	NC_006088.4	51555534	51555585	+	CUFF.1391.1	3.48339	364	XM_004937768.2;XM_416285.5
1000546	TSS	CUFF.1392	NC_006088.4	50911680	50912039	+	CUFF.1392.1	19.4056	1929	XM_416260.5
1000547	TSS	CUFF.1392	NC_006088.4	50917875	50918114	+	CUFF.1392.3	18.6566	5753	XM_416260.5
1000546	TSS	CUFF.1392	NC_006088.4	50911680	50912039	+	CUFF.1392.2	18.2584	5962	XM_416260.5
1000548	TTS	CUFF.1392	NC_006088.4	50928293	50928378	+	CUFF.1392.1	19.4056	1929	XM_416260.5
1000549	IR_ON	CUFF.1392	NC_006088.4	50923187	50927383	+	CUFF.1392.3	18.6566	5753	XM_416260.5
1000550	IR_OFF	CUFF.1392	NC_006088.4	50923187	50927383	+	CUFF.1392.1	19.4056	1929	XM_416260.5
1000549	IR_ON	CUFF.1392	NC_006088.4	50923187	50923350	+	CUFF.1392.3	18.6566	5753	XM_416260.5
1000551	IR_OFF	CUFF.1392	NC_006088.4	50923187	50923350	+	CUFF.1392.2	18.2584	5962	XM_416260.5
1000552	AE	CUFF.1392	NC_006088.4	50927383	50927622	+	CUFF.1392.1	19.4056	1929	XM_416260.5
1000553	AE	CUFF.1392	NC_006088.4	50923350	50927622	+	CUFF.1392.2	18.2584	5962	XM_416260.5
1000554	TSS	CUFF.1394	NC_006088.4	51546201	51546751	+	CUFF.1394.1	30.7106	922	NM_001167731.1
1000555	TTS	CUFF.1394	NC_006088.4	51552816	51553186	+	CUFF.1394.1	30.7106	922	NM_001167731.1
1000556	TSS	CUFF.1395	NC_006088.4	51496128	51496456	+	CUFF.1395.1	0.875481	3039	XM_003640386.3;XM_004937757.2
1000557	TTS	CUFF.1395	NC_006088.4	51503123	51505326	+	CUFF.1395.1	0.875481	3039	XM_003640386.3;XM_004937757.2
1000558	TSS	CUFF.1396	NC_006088.4	51545919	51545977	-	CUFF.1396.1	19.8089	1607	NM_001277377.1;XM_015285339.1
1000559	TTS	CUFF.1396	NC_006088.4	51543223	51544136	-	CUFF.1396.1	19.8089	1607	NM_001277377.1;XM_015285339.1
1000560	TSS	CUFF.1398	NC_006088.4	50936275	50936668	-	CUFF.1398.1	47.9075	1741	NM_001012996.1
1000561	TTS	CUFF.1398	NC_006088.4	50931515	50932348	-	CUFF.1398.1	47.9075	1741	NM_001012996.1
1000562	TSS	CUFF.1400	NC_006088.4	51616434	51616898	-	CUFF.1400.2	1.42839	1713	NM_001039272.1;XM_015285351.1;XM_015285353.1;XM_015285356.1;XM_015285360.1
1000563	TTS	CUFF.1400	NC_006088.4	51610699	51611592	-	CUFF.1400.1	0.712328	1360	NM_001039272.1;XM_015285351.1;XM_015285353.1;XM_015285356.1;XM_015285360.1
1000564	TSS	CUFF.1406	NC_006088.4	51598349	51598390	-	CUFF.1406.1	7.50638	3021	XM_001234608.4;XM_004937774.2;XM_015288199.1;XM_015288204.1
1000565	TTS	CUFF.1406	NC_006088.4	51594719	51597697	-	CUFF.1406.1	7.50638	3021	XM_001234608.4;XM_004937774.2;XM_015288199.1;XM_015288204.1
1000566	TSS	CUFF.1407	NC_006088.4	51607386	51607466	-	CUFF.1407.4	1.16403	815	XM_004937774.2;XM_015288199.1
1000567	TTS	CUFF.1407	NC_006088.4	51583960	51584023	-	CUFF.1407.1	0.827785	1538	XM_015288212.1;XM_015288215.1
1000568	TTS	CUFF.1407	NC_006088.4	51600997	51601099	-	CUFF.1407.3	0.720416	1707	XM_001234608.4;XM_004937774.2;XM_015288199.1;XM_015288204.1
1000567	TTS	CUFF.1407	NC_006088.4	51583960	51584023	-	CUFF.1407.2	1.20858	874	XM_015288212.1;XM_015288215.1
1000569	SKIP_ON	CUFF.1407	NC_006088.4	51605397	51605526	-	CUFF.1407.3	0.720416	1707	XM_001234608.4;XM_004937774.2;XM_015288199.1;XM_015288204.1
1000570	SKIP_OFF	CUFF.1407	NC_006088.4	51605397	51605526	-	CUFF.1407.1	0.827785	1538	XM_001234608.4;XM_004937774.2;XM_015288199.1;XM_015288204.1
1000569	SKIP_ON	CUFF.1407	NC_006088.4	51605397	51605526	-	CUFF.1407.4	1.16403	815	XM_001234608.4;XM_004937774.2;XM_015288199.1;XM_015288204.1
1000570	SKIP_OFF	CUFF.1407	NC_006088.4	51605397	51605526	-	CUFF.1407.1	0.827785	1538	XM_001234608.4;XM_004937774.2;XM_015288199.1;XM_015288204.1
1000571	TSS	CUFF.1408	NC_006088.4	51762052	51762504	+	CUFF.1408.1	7.77467	5144	XM_001234651.4;XM_004937777.2
1000572	TSS	CUFF.1408	NC_006088.4	51772260	51772301	+	CUFF.1408.2	19.9052	1023	NM_001031410.1;XM_015285949.1
1000573	TTS	CUFF.1408	NC_006088.4	51784398	51785042	+	CUFF.1408.1	7.77467	5144	NM_001031410.1;XM_015285949.1
1000574	TSS	CUFF.141	NC_006088.4	3240366	3240504	-	CUFF.141.2	5.00608	10732	NM_001030773.1
1000575	TTS	CUFF.141	NC_006088.4	3134304	3142908	-	CUFF.141.1	0.796698	10781	NM_001030773.1
1000576	SKIP_ON	CUFF.141	NC_006088.4	3233397	3233497	-	CUFF.141.1	0.796698	10781	NM_001030773.1
1000577	SKIP_OFF	CUFF.141	NC_006088.4	3233397	3233497	-	CUFF.141.2	5.00608	10732	NM_001030773.1
1000578	TSS	CUFF.1410	NC_006088.4	51663686	51663771	+	CUFF.1410.1	1.67277	7168	NM_001277380.1;NM_001277381.1;XM_015285377.1
1000579	TSS	CUFF.1410	NC_006088.4	51665031	51665390	+	CUFF.1410.2	1.39444	7442	NM_001277380.1;NM_001277381.1;XM_015285377.1
1000580	TTS	CUFF.1410	NC_006088.4	51670466	51677119	+	CUFF.1410.1	1.67277	7168	NM_001277380.1;NM_001277381.1;XM_015285377.1
1000581	TSS	CUFF.1415	NC_006088.4	50726574	50726860	+	CUFF.1415.1	634.284	1304	NM_001006241.1
1000582	TTS	CUFF.1415	NC_006088.4	50731569	50731614	+	CUFF.1415.1	634.284	1304	NM_001006241.1
1000583	TSS	CUFF.1417	NC_006088.4	52152168	52152448	-	CUFF.1417.1	9.387	2487	NM_001006243.1
1000584	TTS	CUFF.1417	NC_006088.4	52144281	52144550	-	CUFF.1417.1	9.387	2487	NM_001006243.1
1000585	TSS	CUFF.1418	NC_006088.4	52092607	52093250	-	CUFF.1418.1	23.4667	3194	XM_416293.5
1000586	TTS	CUFF.1418	NC_006088.4	52084872	52087141	-	CUFF.1418.1	23.4667	3194	XM_416293.5
1000587	TSS	CUFF.1419	NC_006088.4	52159754	52159904	-	CUFF.1419.1	38.7263	1480	NM_205344.1
1000588	TTS	CUFF.1419	NC_006088.4	52153864	52154470	-	CUFF.1419.1	38.7263	1480	NM_205344.1
1000589	TSS	CUFF.1420	NC_006088.4	52201956	52202022	-	CUFF.1420.1	9.25459	3926	XM_015287945.1
1000590	TTS	CUFF.1420	NC_006088.4	52187979	52189809	-	CUFF.1420.1	9.25459	3926	XM_015287945.1
1000591	TSS	CUFF.1422	NC_006088.4	52726437	52726556	-	CUFF.1422.1	1.37671	651
1000592	TTS	CUFF.1422	NC_006088.4	52723204	52723734	-	CUFF.1422.1	1.37671	651
1000593	TSS	CUFF.1431	NC_006088.4	51754115	51754201	+	CUFF.1431.1	37.1093	1838	XM_001234642.4;XM_004937776.2
1000594	TTS	CUFF.1431	NC_006088.4	51761358	51761467	+	CUFF.1431.1	37.1093	1838	XM_001234642.4;XM_004937776.2
1000595	TSS	CUFF.1432	NC_006088.4	52727702	52727741	+	CUFF.1432.1	0.679234	1682	XM_015285402.1;XM_015285413.1
1000596	TTS	CUFF.1432	NC_006088.4	52999312	52999474	+	CUFF.1432.2	1.90069	1970	NM_001004383.1;XM_015285402.1;XM_015285413.1
1000597	SKIP_ON	CUFF.1432	NC_006088.4	52987701	52987979	+	CUFF.1432.3	3.14088	884	NM_001004383.1;XM_015285402.1;XM_015285413.1
1000598	SKIP_OFF	CUFF.1432	NC_006088.4	52987701	52987979	+	CUFF.1432.2	1.90069	1970	NM_001004383.1;XM_015285402.1;XM_015285413.1
1000599	TSS	CUFF.1433	NC_006088.4	52187747	52187843	-	CUFF.1433.3	14.6844	2830	NM_205144.2;XM_015284507.1
1000600	TTS	CUFF.1433	NC_006088.4	52167261	52168525	-	CUFF.1433.1	8.28984	1649	NM_205144.2;XM_015284507.1
1000601	SKIP_ON	CUFF.1433	NC_006088.4	52170524	52170586	-	CUFF.1433.3	14.6844	2830	NM_205144.2;XM_015284507.1
1000602	SKIP_OFF	CUFF.1433	NC_006088.4	52170524	52170586	-	CUFF.1433.2	5.24292	2767	NM_205144.2;XM_015284507.1
1000603	TSS	CUFF.1435	NC_006088.4	53269866	53269926	+	CUFF.1435.1	0.822933	737	XM_003640389.3
1000604	TTS	CUFF.1435	NC_006088.4	53273473	53273850	+	CUFF.1435.1	0.822933	737	XM_003640389.3
1000605	TSS	CUFF.144	NC_006088.4	3952504	3952565	-	CUFF.144.1	3.06171	8729	XM_015290460.1;XM_015290517.1
1000606	TTS	CUFF.144	NC_006088.4	3922083	3929772	-	CUFF.144.1	3.06171	8729	XM_015290460.1;XM_015290517.1
1000607	TSS	CUFF.1442	NC_006088.4	53291416	53291503	-	CUFF.1442.2	16.9146	2836	NM_001012537.2
1000608	TTS	CUFF.1442	NC_006088.4	53278115	53279802	-	CUFF.1442.1	3.3365	2253	NM_001012537.2
1000609	TSS	CUFF.1445	NC_006088.4	53636100	53636317	-	CUFF.1445.2	2.26548	647
1000610	TTS	CUFF.1445	NC_006088.4	53605490	53605880	-	CUFF.1445.1	0.706236	894
1000611	TSS	CUFF.1446	NC_006088.4	53336916	53337090	+	CUFF.1446.1	20.8655	3617	XM_416300.5
1000612	TTS	CUFF.1446	NC_006088.4	53348537	53350661	+	CUFF.1446.1	20.8655	3617	XM_416300.5
1000613	TSS	CUFF.1449	NC_006088.4	53375623	53375676	+	CUFF.1449.1	7.64026	2760	XM_416301.5
1000614	TTS	CUFF.1449	NC_006088.4	53392060	53392677	+	CUFF.1449.1	7.64026	2760	XM_004937807.2;XM_416301.5
1000615	TSS	CUFF.1451	NC_006088.4	53436995	53437092	-	CUFF.1451.1	20.7727	1361	XM_015287897.1;XM_015287903.1;XM_015287907.1
1000616	TTS	CUFF.1451	NC_006088.4	53427028	53428025	-	CUFF.1451.1	20.7727	1361	XM_015287897.1;XM_015287903.1;XM_015287907.1
1000617	TSS	CUFF.1452	NC_006088.4	53594495	53594644	-	CUFF.1452.2	7.58096	1747	XM_015287897.1;XM_015287903.1;XM_015287907.1
1000618	TTS	CUFF.1452	NC_006088.4	53437872	53437972	-	CUFF.1452.1	3.90404	1944	XM_015287897.1;XM_015287903.1;XM_015287907.1
1000619	AE	CUFF.1452	NC_006088.4	53473888	53474237	-	CUFF.1452.1	3.90404	1944	XM_015287897.1;XM_015287903.1;XM_015287907.1
1000620	AE	CUFF.1452	NC_006088.4	53474085	53474237	-	CUFF.1452.2	7.58096	1747	XM_015287897.1;XM_015287903.1;XM_015287907.1
1000621	TSS	CUFF.1453	NC_006088.4	53407993	53408023	-	CUFF.1453.2	18.5832	2670	NM_001030761.2
1000622	TTS	CUFF.1453	NC_006088.4	53393845	53395150	-	CUFF.1453.1	2.17674	2745	NM_001030761.2
1000623	AE	CUFF.1453	NC_006088.4	53405773	53405933	-	CUFF.1453.1	2.17674	2745	NM_001030761.2
1000624	AE	CUFF.1453	NC_006088.4	53405773	53405858	-	CUFF.1453.2	18.5832	2670	NM_001030761.2
1000625	TSS	CUFF.1455	NC_006088.4	51882186	51882239	+	CUFF.1455.1	5.74439	6670	XM_015287962.1;XM_015287970.1;XM_015287979.1;XM_015287986.1;XM_015287996.1;XM_015288002.1;XM_015288005.1;XM_015288009.1;XM_015288013.1;XM_015288021.1;XM_015288025.1;XM_015288028.1;XM_015288031.1;XM_015288035.1;XM_015288040.1;XM_015288049.1;XM_015288052.1;XM_015288098.1;XM_015288126.1
1000626	TSS	CUFF.1455	NC_006088.4	51968077	51968243	+	CUFF.1455.2	3.70819	6732	XM_015287962.1;XM_015287970.1;XM_015287979.1;XM_015287986.1;XM_015287996.1;XM_015288002.1;XM_015288005.1;XM_015288009.1;XM_015288013.1;XM_015288021.1;XM_015288025.1;XM_015288028.1;XM_015288031.1;XM_015288035.1;XM_015288040.1;XM_015288046.1;XM_015288049.1;XM_015288052.1;XM_015288060.1;XM_015288062.1;XM_015288065.1;XM_015288075.1;XM_015288085.1;XM_015288098.1;XM_015288126.1
1000627	TSS	CUFF.1455	NC_006088.4	52017657	52017986	+	CUFF.1455.3	2.99478	6376	XM_015287962.1;XM_015287970.1;XM_015287979.1;XM_015287986.1;XM_015287996.1;XM_015288002.1;XM_015288005.1;XM_015288009.1;XM_015288013.1;XM_015288021.1;XM_015288025.1;XM_015288028.1;XM_015288031.1;XM_015288035.1;XM_015288040.1;XM_015288046.1;XM_015288049.1;XM_015288052.1;XM_015288060.1;XM_015288062.1;XM_015288065.1;XM_015288075.1;XM_015288085.1;XM_015288098.1;XM_015288126.1
1000628	TSS	CUFF.1455	NC_006088.4	52020489	52020731	+	CUFF.1455.4	4.56594	6188	XM_015287962.1;XM_015287970.1;XM_015287979.1;XM_015287986.1;XM_015287996.1;XM_015288002.1;XM_015288005.1;XM_015288009.1;XM_015288013.1;XM_015288021.1;XM_015288025.1;XM_015288028.1;XM_015288031.1;XM_015288035.1;XM_015288040.1;XM_015288046.1;XM_015288049.1;XM_015288052.1;XM_015288060.1;XM_015288062.1;XM_015288065.1;XM_015288075.1;XM_015288085.1;XM_015288098.1;XM_015288126.1
1000629	TTS	CUFF.1455	NC_006088.4	52039821	52045323	+	CUFF.1455.1	5.74439	6670	XM_015287962.1;XM_015287970.1;XM_015287979.1;XM_015287986.1;XM_015287996.1;XM_015288002.1;XM_015288005.1;XM_015288009.1;XM_015288013.1;XM_015288021.1;XM_015288025.1;XM_015288028.1;XM_015288031.1;XM_015288035.1;XM_015288040.1;XM_015288046.1;XM_015288049.1;XM_015288052.1;XM_015288060.1;XM_015288062.1;XM_015288065.1;XM_015288075.1;XM_015288085.1;XM_015288126.1
1000630	SKIP_ON	CUFF.1455	NC_006088.4	52029860	52029899	+	CUFF.1455.1	5.74439	6670	XM_015287962.1;XM_015287970.1;XM_015287979.1;XM_015287986.1;XM_015287996.1;XM_015288002.1;XM_015288005.1;XM_015288009.1;XM_015288013.1;XM_015288021.1;XM_015288025.1;XM_015288028.1;XM_015288031.1;XM_015288035.1;XM_015288040.1;XM_015288046.1;XM_015288049.1;XM_015288052.1;XM_015288060.1;XM_015288062.1;XM_015288065.1;XM_015288075.1;XM_015288085.1;XM_015288098.1;XM_015288126.1
1000631	SKIP_OFF	CUFF.1455	NC_006088.4	52029860	52029899	+	CUFF.1455.4	4.56594	6188	XM_015287962.1;XM_015287970.1;XM_015287979.1;XM_015287986.1;XM_015287996.1;XM_015288002.1;XM_015288005.1;XM_015288009.1;XM_015288013.1;XM_015288021.1;XM_015288025.1;XM_015288028.1;XM_015288031.1;XM_015288035.1;XM_015288040.1;XM_015288046.1;XM_015288049.1;XM_015288052.1;XM_015288060.1;XM_015288062.1;XM_015288065.1;XM_015288075.1;XM_015288085.1;XM_015288098.1;XM_015288126.1
1000630	SKIP_ON	CUFF.1455	NC_006088.4	52029860	52029899	+	CUFF.1455.2	3.70819	6732	XM_015287962.1;XM_015287970.1;XM_015287979.1;XM_015287986.1;XM_015287996.1;XM_015288002.1;XM_015288005.1;XM_015288009.1;XM_015288013.1;XM_015288021.1;XM_015288025.1;XM_015288028.1;XM_015288031.1;XM_015288035.1;XM_015288040.1;XM_015288046.1;XM_015288049.1;XM_015288052.1;XM_015288060.1;XM_015288062.1;XM_015288065.1;XM_015288075.1;XM_015288085.1;XM_015288098.1;XM_015288126.1
1000631	SKIP_OFF	CUFF.1455	NC_006088.4	52029860	52029899	+	CUFF.1455.4	4.56594	6188	XM_015287962.1;XM_015287970.1;XM_015287979.1;XM_015287986.1;XM_015287996.1;XM_015288002.1;XM_015288005.1;XM_015288009.1;XM_015288013.1;XM_015288021.1;XM_015288025.1;XM_015288028.1;XM_015288031.1;XM_015288035.1;XM_015288040.1;XM_015288046.1;XM_015288049.1;XM_015288052.1;XM_015288060.1;XM_015288062.1;XM_015288065.1;XM_015288075.1;XM_015288085.1;XM_015288098.1;XM_015288126.1
1000630	SKIP_ON	CUFF.1455	NC_006088.4	52029860	52029899	+	CUFF.1455.3	2.99478	6376	XM_015287962.1;XM_015287970.1;XM_015287979.1;XM_015287986.1;XM_015287996.1;XM_015288002.1;XM_015288005.1;XM_015288009.1;XM_015288013.1;XM_015288021.1;XM_015288025.1;XM_015288028.1;XM_015288031.1;XM_015288035.1;XM_015288040.1;XM_015288046.1;XM_015288049.1;XM_015288052.1;XM_015288060.1;XM_015288062.1;XM_015288065.1;XM_015288075.1;XM_015288085.1;XM_015288098.1;XM_015288126.1
1000631	SKIP_OFF	CUFF.1455	NC_006088.4	52029860	52029899	+	CUFF.1455.4	4.56594	6188	XM_015287962.1;XM_015287970.1;XM_015287979.1;XM_015287986.1;XM_015287996.1;XM_015288002.1;XM_015288005.1;XM_015288009.1;XM_015288013.1;XM_015288021.1;XM_015288025.1;XM_015288028.1;XM_015288031.1;XM_015288035.1;XM_015288040.1;XM_015288046.1;XM_015288049.1;XM_015288052.1;XM_015288060.1;XM_015288062.1;XM_015288065.1;XM_015288075.1;XM_015288085.1;XM_015288098.1;XM_015288126.1
1000632	TSS	CUFF.1456	NC_006088.4	53885488	53885648	-	CUFF.1456.1	5.48765	1513	XM_416307.5
1000633	TTS	CUFF.1456	NC_006088.4	53861768	53862299	-	CUFF.1456.1	5.48765	1513	XM_416307.5
1000634	TSS	CUFF.1457	NC_006088.4	53906402	53906733	-	CUFF.1457.1	3.65017	1363	XM_416307.5
1000635	TTS	CUFF.1457	NC_006088.4	53887191	53887401	-	CUFF.1457.1	3.65017	1363	XM_416307.5
1000636	TSS	CUFF.1458	NC_006088.4	53926857	53926920	-	CUFF.1458.1	3.2957	861	XM_416307.5
1000637	TTS	CUFF.1458	NC_006088.4	53911505	53911641	-	CUFF.1458.1	3.2957	861	XM_416307.5
1000638	TSS	CUFF.1460	NC_006088.4	53755705	53755746	-	CUFF.1460.1	12.6668	2497	XM_416305.5
1000639	TTS	CUFF.1460	NC_006088.4	53724565	53725655	-	CUFF.1460.1	12.6668	2497	XM_416305.5
1000640	TSS	CUFF.1467	NC_006088.4	53698831	53698916	-	CUFF.1467.1	35.8771	2998	NM_001006244.1
1000641	TTS	CUFF.1467	NC_006088.4	53686052	53688694	-	CUFF.1467.1	35.8771	2998	NM_001006244.1;XM_015285437.1
1000642	TSS	CUFF.1476	NC_006088.4	54233699	54233957	-	CUFF.1476.3	5.2492	1010	NM_001145200.1;XM_015286071.1;XM_015286075.1;XM_015286078.1
1000643	TTS	CUFF.1476	NC_006088.4	54229965	54230594	-	CUFF.1476.2	3.79021	819	NM_001145200.1;XM_015286078.1
1000644	TSS	CUFF.1479	NC_006088.4	53983527	53983690	+	CUFF.1479.1	12.6085	4737	XM_015287834.1;XM_416310.5
1000645	TSS	CUFF.1479	NC_006088.4	54025378	54025718	+	CUFF.1479.2	4.8555	4455	XM_015287834.1;XM_416310.5
1000646	TTS	CUFF.1479	NC_006088.4	54027204	54031184	+	CUFF.1479.1	12.6085	4737	XM_015287834.1;XM_416310.5
1000647	TSS	CUFF.1480	NC_006088.4	54353886	54353973	+	CUFF.1480.1	1.61092	689	XM_015287780.1;XM_416314.5
1000648	TTS	CUFF.1480	NC_006088.4	54358956	54359055	+	CUFF.1480.1	1.61092	689	XM_015287780.1;XM_416314.5
1000649	TSS	CUFF.1482	NC_006088.4	53177598	53177936	-	CUFF.1482.1	107.728	5376	NM_205487.2;XM_003640389.3
1000650	TTS	CUFF.1482	NC_006088.4	53140978	53145697	-	CUFF.1482.1	107.728	5376	NM_205487.2;XM_003640389.3
1000651	TSS	CUFF.1483	NC_006088.4	54376333	54376387	+	CUFF.1483.1	8.39856	3702	NM_001031483.1;XM_015286032.1;XM_015286035.1
1000652	TTS	CUFF.1483	NC_006088.4	54422699	54424620	+	CUFF.1483.1	8.39856	3702	NM_001031483.1;XM_015286032.1;XM_015286035.1
1000653	TSS	CUFF.1489	NC_006088.4	54308531	54308629	-	CUFF.1489.1	7.34327	4136	XM_004937815.2;XM_015287817.1;XM_015287824.1
1000654	TTS	CUFF.1489	NC_006088.4	54295398	54298494	-	CUFF.1489.1	7.34327	4136	XM_004937815.2;XM_015287817.1;XM_015287824.1
1000655	TSS	CUFF.1490	NC_006088.4	54318010	54318171	-	CUFF.1490.1	8.21791	1370	XM_004937815.2;XM_015287817.1;XM_015287824.1
1000656	TTS	CUFF.1490	NC_006088.4	54309431	54309503	-	CUFF.1490.1	8.21791	1370	XM_004937815.2;XM_015287817.1;XM_015287824.1
1000657	TSS	CUFF.1491	NC_006088.4	53948146	53948400	-	CUFF.1491.2	38.7127	4379	XM_015285915.1;XM_015285922.1;XM_015285929.1
1000658	TTS	CUFF.1491	NC_006088.4	53931858	53934533	-	CUFF.1491.1	10.6183	4382	NM_001001897.1;XM_015285915.1;XM_015285922.1;XM_015285929.1
1000659	TSS	CUFF.1494	NC_006088.4	54373440	54373468	-	CUFF.1494.2	8.39532	480	XM_003640394.3;XM_015287800.1
1000660	TSS	CUFF.1494	NC_006088.4	54375111	54375397	-	CUFF.1494.3	2.78797	962	XM_015287800.1
1000661	TSS	CUFF.1494	NC_006088.4	54373478	54374612	-	CUFF.1494.4	2.18064	1586	XM_003640394.3;XM_015287800.1
1000662	TSS	CUFF.1494	NC_006088.4	54374874	54374946	-	CUFF.1494.5	9.87045	748	XM_003640394.3;XM_015287800.1
1000663	TTS	CUFF.1494	NC_006088.4	54371280	54371730	-	CUFF.1494.2	8.39532	480	XM_003640394.3;XM_015287800.1
1000664	TSS	CUFF.1495	NC_006088.4	54334294	54334373	-	CUFF.1495.2	6.02371	1045	XM_004937815.2;XM_015287817.1;XM_015287824.1
1000665	TTS	CUFF.1495	NC_006088.4	54319216	54319331	-	CUFF.1495.1	1.18734	1039	XM_004937815.2;XM_015287817.1;XM_015287824.1
1000666	TSS	CUFF.1497	NC_006088.4	53953923	53954303	+	CUFF.1497.1	101.637	3508	XM_416309.5
1000667	TTS	CUFF.1497	NC_006088.4	53957691	53960817	+	CUFF.1497.1	101.637	3508	XM_416309.5
1000668	TSS	CUFF.150	NC_006088.4	4257925	4258024	+	CUFF.150.1	10.4916	4694	NM_001030841.2;XM_015293553.1
1000669	TTS	CUFF.150	NC_006088.4	4369577	4371658	+	CUFF.150.1	10.4916	4694	NM_001030841.2;XM_015293553.1;XM_015293603.1
1000670	TSS	CUFF.1500	NC_006088.4	54671270	54671311	-	CUFF.1500.2	8.34106	3426
1000671	TTS	CUFF.1500	NC_006088.4	54632614	54634420	-	CUFF.1500.1	1.07296	3423	NM_001030762.2
1000672	TSS	CUFF.1502	NC_006088.4	54754183	54754323	+	CUFF.1502.1	2.17665	1046	NM_001135572.1
1000673	TSS	CUFF.1502	NC_006088.4	54754183	54754319	+	CUFF.1502.2	11.4064	1042	NM_001135572.1
1000674	TTS	CUFF.1502	NC_006088.4	54754566	54755470	+	CUFF.1502.1	2.17665	1046	NM_001135572.1
1000675	TSS	CUFF.1505	NC_006088.4	54827472	54827535	-	CUFF.1505.1	2.26449	503	XM_015286174.1
1000676	TTS	CUFF.1505	NC_006088.4	54823221	54823263	-	CUFF.1505.1	2.26449	503	XM_015286174.1
1000677	TSS	CUFF.1508	NC_006088.4	54266582	54266681	+	CUFF.1508.1	50.1721	1908	XM_003640409.3
1000678	TTS	CUFF.1508	NC_006088.4	54293775	54293887	+	CUFF.1508.1	50.1721	1908	XM_003640409.3
1000679	TSS	CUFF.1509	NC_006088.4	54798898	54798967	+	CUFF.1509.1	4.1029	4345	XM_425487.5
1000680	TTS	CUFF.1509	NC_006088.4	54817839	54820927	+	CUFF.1509.1	4.1029	4345	XM_015286174.1;XM_425487.5
1000681	TSS	CUFF.1513	NC_006088.4	54682310	54682373	+	CUFF.1513.1	3.74321	3912
1000682	TSS	CUFF.1513	NC_006088.4	54684852	54685822	+	CUFF.1513.2	1.75681	4969
1000682	TSS	CUFF.1513	NC_006088.4	54684852	54685822	+	CUFF.1513.3	2.43358	5081
1000683	TSS	CUFF.1513	NC_006088.4	54684852	54685640	+	CUFF.1513.4	2.40777	4840
1000684	TSS	CUFF.1513	NC_006088.4	54688689	54689376	+	CUFF.1513.5	2.3552	4442	NM_205269.1
1000685	TTS	CUFF.1513	NC_006088.4	54696141	54699403	+	CUFF.1513.1	3.74321	3912	NM_205269.1
1000686	SKIP_ON	CUFF.1513	NC_006088.4	54687757	54687868	+	CUFF.1513.3	2.43358	5081	NM_205269.1
1000687	SKIP_OFF	CUFF.1513	NC_006088.4	54687757	54687868	+	CUFF.1513.2	1.75681	4969	NM_205269.1
1000688	SKIP_ON	CUFF.1513	NC_006088.4	54687145	54687294	+	CUFF.1513.3	2.43358	5081	NM_205269.1
1000689	SKIP_OFF	CUFF.1513	NC_006088.4	54687145	54687294	+	CUFF.1513.4	2.40777	4840	NM_205269.1
1000690	TSS	CUFF.1518	NC_006088.4	54727323	54727801	+	CUFF.1518.1	11.9474	5075	NM_001277383.2
1000691	TTS	CUFF.1518	NC_006088.4	54742781	54746470	+	CUFF.1518.1	11.9474	5075	NM_001277383.2;NM_204750.1
1000692	TSS	CUFF.1519	NC_006088.4	54754048	54754075	-	CUFF.1519.1	11.0736	3175
1000693	TSS	CUFF.1519	NC_006088.4	54753944	54754013	-	CUFF.1519.2	4.98285	3217	NM_204750.1
1000694	TTS	CUFF.1519	NC_006088.4	54743487	54745569	-	CUFF.1519.1	11.0736	3175	NM_204750.1
1000695	TSS	CUFF.152	NC_006088.4	4401169	4401286	+	CUFF.152.1	3.60188	1599	XM_015293289.1;XM_015293337.1;XM_015293371.1;XM_015293418.1
1000696	TSS	CUFF.152	NC_006088.4	4401776	4401796	+	CUFF.152.2	1.97418	1499	XM_015293289.1;XM_015293337.1;XM_015293371.1;XM_015293418.1
1000697	TTS	CUFF.152	NC_006088.4	4419458	4419536	+	CUFF.152.1	3.60188	1599	NM_001008444.1;XM_015293289.1;XM_015293337.1;XM_015293371.1;XM_015293418.1
1000698	TSS	CUFF.1523	NC_006088.4	54714064	54714657	-	CUFF.1523.1	3.92807	4259	XM_004937828.2;XM_004937829.2;XM_015287764.1;XM_015287771.1
1000699	TTS	CUFF.1523	NC_006088.4	54703654	54706637	-	CUFF.1523.1	3.92807	4259	NM_205269.1;XM_015287764.1
1000700	TSS	CUFF.1524	NC_006088.4	54724346	54724518	-	CUFF.1524.1	11.1707	1379	XM_004937828.2;XM_004937829.2;XM_015287764.1
1000701	TTS	CUFF.1524	NC_006088.4	54715089	54715107	-	CUFF.1524.1	11.1707	1379	XM_004937828.2;XM_004937829.2;XM_015287764.1;XM_015287771.1
1000702	TSS	CUFF.1525	NC_006088.4	55335283	55335512	+	CUFF.1525.1	5.10158	8727	NM_001004384.2
1000703	TTS	CUFF.1525	NC_006088.4	55383483	55391640	+	CUFF.1525.1	5.10158	8727	NM_001004384.2
1000704	TSS	CUFF.1526	NC_006088.4	55472102	55472159	+	CUFF.1526.1	17.725	1334	NM_001277392.1
1000705	TTS	CUFF.1526	NC_006088.4	55495891	55496235	+	CUFF.1526.1	17.725	1334	NM_001277392.1
1000706	TSS	CUFF.1527	NC_006088.4	55561417	55561492	-	CUFF.1527.3	2.26649	1919	XM_001234898.4;XM_015287722.1;XM_416328.4
1000707	TTS	CUFF.1527	NC_006088.4	55546596	55547897	-	CUFF.1527.2	0.903596	1534	XM_001234898.4;XM_015287722.1;XM_416328.4
1000708	TSS	CUFF.1533	NC_006088.4	53676452	53676710	-	CUFF.1533.2	93.1931	2535	NM_204245.1
1000709	TTS	CUFF.1533	NC_006088.4	53641859	53642422	-	CUFF.1533.1	41.8329	1876	NM_204245.1
1000710	TSS	CUFF.1537	NC_006088.4	55504110	55504217	+	CUFF.1537.1	35.1438	2205	XM_004937832.2;XM_004937834.2;XM_015287736.1;XM_416327.5
1000711	TTS	CUFF.1537	NC_006088.4	55517621	55519247	+	CUFF.1537.1	35.1438	2205	XM_004937832.2;XM_004937834.2;XM_416327.5
1000712	TSS	CUFF.1539	NC_006088.4	55810299	55810441	-	CUFF.1539.1	2.22286	778	XM_004937846.2;XM_015287644.1;XM_015287649.1;XM_416334.5
1000713	TTS	CUFF.1539	NC_006088.4	55806377	55806848	-	CUFF.1539.1	2.22286	778	XM_004937846.2;XM_015287644.1;XM_015287649.1;XM_416334.5
1000714	TSS	CUFF.1540	NC_006088.4	55644765	55644997	-	CUFF.1540.1	7.94559	3327	NM_001030764.1;XM_015285482.1;XM_015285485.1;XM_015285488.1
1000715	TTS	CUFF.1540	NC_006088.4	55626435	55628736	-	CUFF.1540.1	7.94559	3327	NM_001030764.1;XM_015285482.1;XM_015285485.1;XM_015285488.1
1000716	TSS	CUFF.1544	NC_006088.4	55573857	55573939	+	CUFF.1544.1	5.62585	3816	XM_004937840.2;XM_416329.5
1000717	TTS	CUFF.1544	NC_006088.4	55613056	55613163	+	CUFF.1544.1	5.62585	3816	XM_004937840.2;XM_416329.5
1000718	SKIP_ON	CUFF.1544	NC_006088.4	55612510	55612567	+	CUFF.1544.1	5.62585	3816	XM_004937840.2;XM_416329.5
1000719	SKIP_OFF	CUFF.1544	NC_006088.4	55612510	55612567	+	CUFF.1544.2	7.76023	3758	XM_004937840.2;XM_416329.5
1000720	TSS	CUFF.1547	NC_006088.4	55787190	55787326	+	CUFF.1547.1	15.1233	3864	XM_416333.5
1000721	TTS	CUFF.1547	NC_006088.4	55801268	55803567	+	CUFF.1547.1	15.1233	3864	XM_416333.5
1000722	TSS	CUFF.1548	NC_006088.4	51203985	51204072	-	CUFF.1548.1	1572.09	501	NM_205495.1
1000723	TTS	CUFF.1548	NC_006088.4	51200937	51201094	-	CUFF.1548.1	1572.09	501	NM_205495.1
1000724	TSS	CUFF.1549	NC_006088.4	56492365	56492411	-	CUFF.1549.1	3.47087	3710	XM_015287546.1
1000725	TTS	CUFF.1549	NC_006088.4	56434656	56435757	-	CUFF.1549.1	3.47087	3710	XM_004937855.2;XM_015287546.1;XM_015287551.1;XM_416339.5
1000726	TSS	CUFF.1552	NC_006088.4	56606914	56607093	+	CUFF.1552.1	8.56567	1171	NM_001277393.1;XM_015285521.1
1000727	TTS	CUFF.1552	NC_006088.4	56640700	56640845	+	CUFF.1552.1	8.56567	1171	NM_001277393.1;XM_015285521.1
1000728	TSS	CUFF.1555	NC_006088.4	56697514	56697595	-	CUFF.1555.1	0.898235	660	XM_004937860.2;XM_004937861.2;XM_015287480.1;XM_015287482.1;XM_015287496.1
1000729	TTS	CUFF.1555	NC_006088.4	56692905	56693157	-	CUFF.1555.1	0.898235	660	XM_004937860.2;XM_004937861.2;XM_015287480.1;XM_015287482.1;XM_015287496.1
1000730	TSS	CUFF.1556	NC_006088.4	56689140	56689377	-	CUFF.1556.1	4.53995	1887	XM_004937859.2;XM_416342.5
1000731	TTS	CUFF.1556	NC_006088.4	56680637	56681730	-	CUFF.1556.1	4.53995	1887	XM_004937859.2;XM_416342.5
1000732	TSS	CUFF.1557	NC_006088.4	56292886	56295573	+	CUFF.1557.1	3.64167	7612	XM_015287584.1;XM_015287593.1;XM_015287597.1
1000733	TTS	CUFF.1557	NC_006088.4	56362573	56364853	+	CUFF.1557.1	3.64167	7612	XM_015287584.1;XM_015287593.1;XM_015287597.1
1000734	SKIP_ON	CUFF.1557	NC_006088.4	56357395	56357549	+	CUFF.1557.1	3.64167	7612	XM_015287584.1;XM_015287593.1;XM_015287597.1
1000735	SKIP_OFF	CUFF.1557	NC_006088.4	56357395	56357549	+	CUFF.1557.2	2.24639	7456	XM_015287584.1;XM_015287593.1;XM_015287597.1
1000736	MSKIP_ON	CUFF.1557	NC_006088.4	56355463	56357549	+	CUFF.1557.1	3.64167	7612	XM_015287584.1;XM_015287593.1;XM_015287597.1
1000737	MSKIP_OFF	CUFF.1557	NC_006088.4	56355463	56357549	+	CUFF.1557.3	2.16218	7310	XM_015287584.1;XM_015287593.1;XM_015287597.1
1000738	SKIP_ON	CUFF.1557	NC_006088.4	56355463	56355608	+	CUFF.1557.2	2.24639	7456	XM_015287584.1;XM_015287593.1;XM_015287597.1
1000739	SKIP_OFF	CUFF.1557	NC_006088.4	56355463	56355608	+	CUFF.1557.3	2.16218	7310	XM_015287584.1;XM_015287593.1;XM_015287597.1
1000740	TSS	CUFF.1559	NC_006088.4	56827595	56827625	+	CUFF.1559.1	1.60893	1789	NM_001278002.1;NM_001278003.1;XM_015285532.1;XM_015285544.1
1000741	TTS	CUFF.1559	NC_006088.4	56830836	56832200	+	CUFF.1559.1	1.60893	1789	NM_001278002.1;NM_001278003.1
1000742	TSS	CUFF.1560	NC_006088.4	56075450	56075662	+	CUFF.1560.1	4.35321	3534	XM_015287609.1
1000743	TSS	CUFF.1560	NC_006088.4	56077284	56077314	+	CUFF.1560.3	4.23644	2988	XM_004937848.2;XM_015287609.1
1000742	TSS	CUFF.1560	NC_006088.4	56075450	56075662	+	CUFF.1560.2	9.95807	3065	XM_015287609.1
1000744	TTS	CUFF.1560	NC_006088.4	56197999	56198185	+	CUFF.1560.1	4.35321	3534	XM_003640420.3;XM_004937847.2;XM_004937848.2;XM_004937849.2;XM_015287609.1;XM_416335.5
1000745	AE	CUFF.1560	NC_006088.4	56175839	56176058	+	CUFF.1560.1	4.35321	3534	XM_003640420.3;XM_004937847.2;XM_004937848.2;XM_004937849.2;XM_015287609.1;XM_416335.5
1000746	AE	CUFF.1560	NC_006088.4	56175932	56176058	+	CUFF.1560.2	9.95807	3065	XM_003640420.3;XM_004937847.2;XM_004937848.2;XM_004937849.2;XM_015287609.1;XM_416335.5
1000747	AE	CUFF.1560	NC_006088.4	56168486	56168572	+	CUFF.1560.1	4.35321	3534	XM_003640420.3;XM_004937847.2;XM_004937848.2;XM_004937849.2;XM_015287609.1;XM_416335.5
1000748	AE	CUFF.1560	NC_006088.4	56168486	56168584	+	CUFF.1560.3	4.23644	2988	XM_003640420.3;XM_004937847.2;XM_004937848.2;XM_004937849.2;XM_015287609.1;XM_416335.5
1000747	AE	CUFF.1560	NC_006088.4	56168486	56168572	+	CUFF.1560.2	9.95807	3065	XM_003640420.3;XM_004937847.2;XM_004937848.2;XM_004937849.2;XM_015287609.1;XM_416335.5
1000748	AE	CUFF.1560	NC_006088.4	56168486	56168584	+	CUFF.1560.3	4.23644	2988	XM_003640420.3;XM_004937847.2;XM_004937848.2;XM_004937849.2;XM_015287609.1;XM_416335.5
1000746	AE	CUFF.1560	NC_006088.4	56175932	56176058	+	CUFF.1560.2	9.95807	3065	XM_003640420.3;XM_004937847.2;XM_004937848.2;XM_004937849.2;XM_015287609.1;XM_416335.5
1000745	AE	CUFF.1560	NC_006088.4	56175839	56176058	+	CUFF.1560.3	4.23644	2988	XM_003640420.3;XM_004937847.2;XM_004937848.2;XM_004937849.2;XM_015287609.1;XM_416335.5
1000749	TSS	CUFF.1561	NC_006088.4	56974675	56974818	+	CUFF.1561.1	93.6891	345	NM_001277896.1;XM_015285557.1
1000750	TTS	CUFF.1561	NC_006088.4	56975177	56975256	+	CUFF.1561.1	93.6891	345	NM_001277896.1;XM_015285557.1
1000751	TSS	CUFF.1562	NC_006088.4	56734514	56734783	-	CUFF.1562.1	8.2636	5322	XM_015287459.1;XM_015287467.1
1000752	TTS	CUFF.1562	NC_006088.4	56728465	56733516	-	CUFF.1562.1	8.2636	5322	XM_015287459.1;XM_015287467.1
1000753	TSS	CUFF.1563	NC_006088.4	56787430	56787569	-	CUFF.1563.2	4.40975	2954	XM_015287459.1;XM_015287467.1
1000754	TTS	CUFF.1563	NC_006088.4	56735147	56735777	-	CUFF.1563.1	1.12173	2951	XM_015287459.1;XM_015287467.1
1000755	TSS	CUFF.1564	NC_006088.4	56947998	56948490	+	CUFF.1564.1	2.6402	2903	XM_416350.5
1000756	TSS	CUFF.1564	NC_006088.4	56952598	56953215	+	CUFF.1564.2	1.0577	1267	XM_416350.5
1000757	TTS	CUFF.1564	NC_006088.4	56957178	56958834	+	CUFF.1564.1	2.6402	2903	XM_416350.5
1000758	TSS	CUFF.1565	NC_006088.4	56923448	56924651	-	CUFF.1565.1	5.06192	3837	XM_004937866.2;XM_015287401.1
1000759	TTS	CUFF.1565	NC_006088.4	56888531	56889169	-	CUFF.1565.1	5.06192	3837	XM_004937866.2;XM_015287401.1
1000760	IR_ON	CUFF.1565	NC_006088.4	56908964	56909181	-	CUFF.1565.2	0.973225	3038	XM_004937866.2;XM_015287401.1
1000761	IR_OFF	CUFF.1565	NC_006088.4	56908964	56909181	-	CUFF.1565.1	5.06192	3837	XM_004937866.2;XM_015287401.1
1000762	TSS	CUFF.1569	NC_006088.4	56827319	56827346	-	CUFF.1569.1	11.379	3987	NM_001012538.1;XM_015285532.1;XM_015285538.1;XM_015285544.1
1000763	TTS	CUFF.1569	NC_006088.4	56806324	56808809	-	CUFF.1569.1	11.379	3987	NM_001012538.1;XM_015285532.1;XM_015285538.1;XM_015285544.1
1000764	TSS	CUFF.1573	NC_006088.4	57074134	57074166	-	CUFF.1573.1	9.27449	517	NM_001198650.1;XM_015285566.1;XM_015285568.1
1000765	TSS	CUFF.1573	NC_006088.4	57075741	57075807	-	CUFF.1573.2	28.3906	551	NM_001198650.1;XM_015285566.1
1000766	TTS	CUFF.1573	NC_006088.4	57071027	57071254	-	CUFF.1573.1	9.27449	517	NM_001198650.1;XM_015285566.1;XM_015285568.1
1000767	TSS	CUFF.1574	NC_006088.4	57058414	57058507	-	CUFF.1574.3	6.41271	2592	NM_205302.1;XM_015284526.1;XM_015284532.1;XM_015284536.1
1000768	TTS	CUFF.1574	NC_006088.4	56995660	56995817	-	CUFF.1574.1	3.28421	1631	NM_205302.1;XM_015284526.1;XM_015284532.1;XM_015284536.1;XM_015284541.1
1000769	TTS	CUFF.1574	NC_006088.4	57011368	57011982	-	CUFF.1574.2	1.30117	2187	NM_205302.1;XM_015284526.1;XM_015284532.1;XM_015284536.1;XM_015284541.1
1000769	TTS	CUFF.1574	NC_006088.4	57011368	57011982	-	CUFF.1574.3	6.41271	2592	NM_205302.1;XM_015284526.1;XM_015284532.1;XM_015284536.1;XM_015284541.1
1000770	IR_ON	CUFF.1574	NC_006088.4	57013842	57014248	-	CUFF.1574.3	6.41271	2592	NM_205302.1;XM_015284526.1;XM_015284532.1;XM_015284536.1;XM_015284541.1
1000771	IR_OFF	CUFF.1574	NC_006088.4	57013842	57014248	-	CUFF.1574.2	1.30117	2187	NM_205302.1;XM_015284526.1;XM_015284532.1;XM_015284536.1;XM_015284541.1
1000772	TSS	CUFF.1575	NC_006088.4	57091502	57091925	+	CUFF.1575.1	1.21752	705	NM_001195276.1
1000773	TTS	CUFF.1575	NC_006088.4	57315828	57315856	+	CUFF.1575.1	1.21752	705
1000774	TSS	CUFF.1581	NC_006088.4	57332294	57332429	+	CUFF.1581.1	9.13091	1006	XM_004937875.2;XM_004937876.2
1000775	TTS	CUFF.1581	NC_006088.4	57354921	57355017	+	CUFF.1581.1	9.13091	1006	XM_004937875.2;XM_004937876.2
1000776	TSS	CUFF.1583	NC_006088.4	57357167	57357237	+	CUFF.1583.1	6.46683	746	XM_004937875.2;XM_004937876.2
1000777	TTS	CUFF.1583	NC_006088.4	57362946	57363535	+	CUFF.1583.1	6.46683	746	XM_004937875.2;XM_004937876.2
1000778	TSS	CUFF.1587	NC_006088.4	54769156	54769301	-	CUFF.1587.1	120.31	2525	NM_204289.1
1000779	TTS	CUFF.1587	NC_006088.4	54759662	54759731	-	CUFF.1587.1	120.31	2525	NM_204289.1
1000780	TSS	CUFF.1588	NC_006088.4	57395735	57395800	+	CUFF.1588.1	46.8163	546	NM_001278007.1
1000781	TTS	CUFF.1588	NC_006088.4	57400443	57400604	+	CUFF.1588.1	46.8163	546	NM_001278007.1
1000782	TSS	CUFF.159	NC_006088.4	4246400	4246488	-	CUFF.159.4	2.0915	1457	XM_004937483.2;XM_417297.5
1000783	TTS	CUFF.159	NC_006088.4	4232122	4234647	-	CUFF.159.2	1.05235	3513	XM_004937483.2;XM_417297.5
1000784	TTS	CUFF.159	NC_006088.4	4241402	4242371	-	CUFF.159.4	2.0915	1457	XM_004937483.2;XM_417297.5
1000783	TTS	CUFF.159	NC_006088.4	4232122	4234647	-	CUFF.159.3	1.28052	3516	XM_004937483.2;XM_417297.5
1000785	TSS	CUFF.1590	NC_006088.4	57772677	57772773	+	CUFF.1590.1	1.07442	1120	NM_001276362.1;XM_015285608.1;XM_015285616.1
1000786	TTS	CUFF.1590	NC_006088.4	57788274	57788960	+	CUFF.1590.1	1.07442	1120	NM_001276362.1;XM_015285608.1;XM_015285616.1
1000787	TSS	CUFF.1593	NC_006088.4	57371725	57371835	-	CUFF.1593.2	3.01313	5770	XM_015287357.1;XM_015287366.1
1000788	TTS	CUFF.1593	NC_006088.4	57364789	57369788	-	CUFF.1593.2	3.01313	5770	XM_004937875.2;XM_004937876.2;XM_015287357.1;XM_015287366.1
1000789	TSS	CUFF.1596	NC_006088.4	57379482	57379556	-	CUFF.1596.1	7.6502	622	XM_015287357.1;XM_015287366.1
1000790	TTS	CUFF.1596	NC_006088.4	57372319	57372452	-	CUFF.1596.1	7.6502	622	XM_015287357.1;XM_015287366.1
1000791	TSS	CUFF.160	NC_006088.4	4025261	4025431	-	CUFF.160.2	3.02987	728	XM_015290460.1;XM_015290517.1
1000792	TTS	CUFF.160	NC_006088.4	3968078	3968210	-	CUFF.160.1	2.19361	886	XM_015290460.1;XM_015290517.1
1000793	TSS	CUFF.1601	NC_006088.4	58462335	58462430	-	CUFF.1601.1	31.5864	535	NM_001302133.1
1000794	TTS	CUFF.1601	NC_006088.4	58456339	58456723	-	CUFF.1601.1	31.5864	535	NM_001302133.1
1000795	TSS	CUFF.1605	NC_006088.4	56857822	56857913	-	CUFF.1605.4	15.7773	2482	NM_204742.2;XM_015284432.1
1000796	TTS	CUFF.1605	NC_006088.4	56836358	56837729	-	CUFF.1605.2	5.69874	2533	NM_204742.2;XM_015284432.1
1000797	IR_ON	CUFF.1605	NC_006088.4	56838245	56838705	-	CUFF.1605.3	11.0956	2904	NM_204742.2;XM_015284432.1
1000798	IR_OFF	CUFF.1605	NC_006088.4	56838245	56838705	-	CUFF.1605.2	5.69874	2533	NM_204742.2;XM_015284432.1
1000797	IR_ON	CUFF.1605	NC_006088.4	56838245	56838705	-	CUFF.1605.3	11.0956	2904	NM_204742.2;XM_015284432.1
1000798	IR_OFF	CUFF.1605	NC_006088.4	56838245	56838705	-	CUFF.1605.4	15.7773	2482	NM_204742.2;XM_015284432.1
1000799	TSS	CUFF.1611	NC_006088.4	58878642	58878819	+	CUFF.1611.1	1.28899	483	XM_416362.5
1000800	TTS	CUFF.1611	NC_006088.4	58888374	58888565	+	CUFF.1611.1	1.28899	483	XM_416362.5
1000801	TSS	CUFF.1612	NC_006088.4	58888617	58889068	+	CUFF.1612.1	1.37332	537	XM_416362.5
1000802	TTS	CUFF.1612	NC_006088.4	58893128	58893212	+	CUFF.1612.1	1.37332	537	XM_416362.5
1000803	TSS	CUFF.1613	NC_006088.4	58388176	58388439	+	CUFF.1613.1	11.2163	4804	XM_001235203.4
1000804	TTS	CUFF.1613	NC_006088.4	58415158	58418605	+	CUFF.1613.2	8.25002	3813	XM_001235203.4
1000805	TSS	CUFF.1615	NC_006088.4	56994580	56994609	-	CUFF.1615.2	5.33132	8294	NM_205302.1;XM_015284526.1;XM_015284532.1;XM_015284536.1;XM_015284541.1
1000806	TTS	CUFF.1615	NC_006088.4	56975900	56983623	-	CUFF.1615.2	5.33132	8294	XM_015284526.1;XM_015284532.1;XM_015284536.1;XM_015284541.1
1000807	TSS	CUFF.1616	NC_006088.4	58262264	58262394	+	CUFF.1616.1	72.4504	3560	NM_204886.2
1000808	TTS	CUFF.1616	NC_006088.4	58296541	58299771	+	CUFF.1616.1	72.4504	3560	NM_204886.2
1000809	TSS	CUFF.1617	NC_006088.4	58916551	58916681	+	CUFF.1617.1	1.83603	995	XM_416362.5
1000810	TTS	CUFF.1617	NC_006088.4	58920127	58920902	+	CUFF.1617.1	1.83603	995	XM_416362.5
1000811	TSS	CUFF.1618	NC_006088.4	58961143	58961274	+	CUFF.1618.1	8.26575	1753	XM_015287263.1
1000812	TTS	CUFF.1618	NC_006088.4	58965293	58966418	+	CUFF.1618.1	8.26575	1753	XM_015287263.1
1000813	AE	CUFF.1618	NC_006088.4	58964112	58964267	+	CUFF.1618.1	8.26575	1753	XM_015287263.1
1000814	AE	CUFF.1618	NC_006088.4	58964146	58964267	+	CUFF.1618.2	1.23846	1719	XM_015287263.1
1000815	TSS	CUFF.1619	NC_006088.4	57408128	57408219	+	CUFF.1619.1	7.47747	310	XM_004937877.2;XM_416356.5
1000816	TTS	CUFF.1619	NC_006088.4	57446825	57447042	+	CUFF.1619.1	7.47747	310	XM_004937877.2;XM_416356.5
1000817	TSS	CUFF.162	NC_006088.4	3092420	3092539	+	CUFF.162.1	10.7387	5076	NM_001271894.1;XM_015289480.1;XM_015289512.1;XM_015289559.1
1000818	TTS	CUFF.162	NC_006088.4	3129665	3133142	+	CUFF.162.1	10.7387	5076	NM_001271894.1;XM_015289480.1;XM_015289512.1;XM_015289559.1
1000819	TTS	CUFF.162	NC_006088.4	3129668	3133142	+	CUFF.162.3	27.5374	5130	NM_001271894.1;XM_015289480.1;XM_015289512.1;XM_015289559.1
1000819	TTS	CUFF.162	NC_006088.4	3129668	3133142	+	CUFF.162.4	12.4446	5073	NM_001271894.1;XM_015289480.1;XM_015289512.1;XM_015289559.1
1000818	TTS	CUFF.162	NC_006088.4	3129665	3133142	+	CUFF.162.2	7.21323	5133	NM_001271894.1;XM_015289480.1;XM_015289512.1;XM_015289559.1
1000820	SKIP_ON	CUFF.162	NC_006088.4	3128351	3128407	+	CUFF.162.2	7.21323	5133	NM_001271894.1;XM_015289480.1;XM_015289512.1;XM_015289559.1
1000821	SKIP_OFF	CUFF.162	NC_006088.4	3128351	3128407	+	CUFF.162.1	10.7387	5076	NM_001271894.1;XM_015289480.1;XM_015289512.1;XM_015289559.1
1000822	XSKIP_ON	CUFF.162	NC_006088.4	3128351	3128407	+	CUFF.162.3	27.5374	5130	NM_001271894.1;XM_015289480.1;XM_015289512.1;XM_015289559.1
1000823	XSKIP_OFF	CUFF.162	NC_006088.4	3128351	3128407	+	CUFF.162.1	10.7387	5076	NM_001271894.1;XM_015289480.1;XM_015289512.1;XM_015289559.1
1000824	XSKIP_ON	CUFF.162	NC_006088.4	3128351	3128407	+	CUFF.162.2	7.21323	5133	NM_001271894.1;XM_015289480.1;XM_015289512.1;XM_015289559.1
1000825	XSKIP_OFF	CUFF.162	NC_006088.4	3128351	3128407	+	CUFF.162.4	12.4446	5073	NM_001271894.1;XM_015289480.1;XM_015289512.1;XM_015289559.1
1000826	SKIP_ON	CUFF.162	NC_006088.4	3128351	3128407	+	CUFF.162.3	27.5374	5130	NM_001271894.1;XM_015289480.1;XM_015289512.1;XM_015289559.1
1000827	SKIP_OFF	CUFF.162	NC_006088.4	3128351	3128407	+	CUFF.162.4	12.4446	5073	NM_001271894.1;XM_015289480.1;XM_015289512.1;XM_015289559.1
1000828	TSS	CUFF.1624	NC_006088.4	59057644	59057777	-	CUFF.1624.2	3.17167	4802	XM_015287247.1;XM_015287248.1;XM_015287254.1;XM_015287255.1
1000829	TTS	CUFF.1624	NC_006088.4	59019762	59022324	-	CUFF.1624.1	1.36381	3382	XM_015287247.1;XM_015287248.1;XM_015287254.1;XM_015287255.1
1000830	TSS	CUFF.1626	NC_006088.4	59565423	59565853	+	CUFF.1626.1	0.772321	647	XM_001235264.4;XM_004937901.2;XM_015287068.1;XM_015287073.1
1000831	TTS	CUFF.1626	NC_006088.4	59567194	59567409	+	CUFF.1626.1	0.772321	647	XM_001235264.4;XM_004937901.2;XM_015287068.1;XM_015287073.1
1000832	TSS	CUFF.1627	NC_006088.4	57464103	57464186	+	CUFF.1627.1	6.79547	7655	XM_004937877.2;XM_416356.5
1000833	TTS	CUFF.1627	NC_006088.4	57480269	57486929	+	CUFF.1627.1	6.79547	7655	XM_004937877.2;XM_416356.5
1000834	TSS	CUFF.1628	NC_006088.4	59452493	59452598	+	CUFF.1628.1	2.37398	1827	XM_015287094.1;XM_015287097.1;XM_015287103.1;XM_015287105.1;XM_416368.4
1000835	TTS	CUFF.1628	NC_006088.4	59474824	59475431	+	CUFF.1628.2	0.418906	2349	XM_004937900.2;XM_015287094.1;XM_015287097.1;XM_015287103.1;XM_015287105.1;XM_015287111.1;XM_416368.4
1000836	TSS	CUFF.1629	NC_006088.4	59592016	59592134	+	CUFF.1629.1	5.16527	307	XM_001235264.4;XM_004937901.2;XM_015287068.1;XM_015287073.1
1000837	TTS	CUFF.1629	NC_006088.4	59595035	59595103	+	CUFF.1629.1	5.16527	307	XM_001235264.4;XM_004937901.2;XM_015287068.1;XM_015287073.1
1000838	TSS	CUFF.1630	NC_006088.4	59150792	59150989	-	CUFF.1630.1	1.37448	1793	XM_004937883.2;XM_004937884.2;XM_004937885.2;XM_004937888.2;XM_004937892.2;XM_015287190.1;XM_425492.5
1000839	TSS	CUFF.1630	NC_006088.4	59188530	59188899	-	CUFF.1630.2	0.729908	3420	XM_004937883.2;XM_004937884.2;XM_004937885.2;XM_004937888.2;XM_004937890.2;XM_004937892.2;XM_015287190.1;XM_425492.5
1000840	TTS	CUFF.1630	NC_006088.4	59164747	59165314	-	CUFF.1630.3	0.548555	2185	XM_004937883.2;XM_004937884.2;XM_004937885.2;XM_004937888.2;XM_004937890.2;XM_004937892.2;XM_015287190.1;XM_425492.5
1000841	TSS	CUFF.1637	NC_006088.4	59391254	59391350	-	CUFF.1637.1	6.77489	6621	XM_015287145.1;XM_015287153.1;XM_416367.5
1000842	TTS	CUFF.1637	NC_006088.4	59379592	59380632	-	CUFF.1637.1	6.77489	6621	XM_015287145.1;XM_015287153.1;XM_015287164.1;XM_416367.5
1000843	TSS	CUFF.1639	NC_006088.4	59653898	59653957	+	CUFF.1639.1	3.14053	439	XM_015286145.1
1000844	TTS	CUFF.1639	NC_006088.4	59661129	59661181	+	CUFF.1639.1	3.14053	439	XM_015286145.1
1000845	TSS	CUFF.164	NC_006088.4	4248366	4248490	+	CUFF.164.1	77.5443	1016	NM_001278096.1;NM_001278097.1;XM_004937483.2;XM_015293766.1;XM_417297.5
1000846	TTS	CUFF.164	NC_006088.4	4255072	4255090	+	CUFF.164.1	77.5443	1016	NM_001278096.1;NM_001278097.1;XM_015293766.1
1000847	TSS	CUFF.1641	NC_006088.4	58995586	58995727	-	CUFF.1641.1	10.4066	5815	NM_001079722.1;XM_015285664.1;XM_015285670.1;XM_015285677.1;XM_015285683.1;XM_015285686.1;XM_015285690.1;XM_015285694.1
1000848	TTS	CUFF.1641	NC_006088.4	58968636	58972524	-	CUFF.1641.1	10.4066	5815	NM_001079722.1;XM_015285664.1;XM_015285670.1;XM_015285677.1;XM_015285683.1;XM_015285686.1;XM_015285690.1;XM_015285694.1;XM_015287263.1
1000849	TSS	CUFF.1642	NC_006088.4	59339298	59339544	-	CUFF.1642.1	1.95301	610	XM_004937883.2;XM_004937884.2;XM_004937885.2;XM_004937888.2;XM_004937890.2;XM_004937892.2;XM_015287190.1;XM_425492.5
1000850	TTS	CUFF.1642	NC_006088.4	59192835	59192984	-	CUFF.1642.1	1.95301	610	XM_004937883.2;XM_004937884.2;XM_004937885.2;XM_004937888.2;XM_004937890.2;XM_004937892.2;XM_015287190.1;XM_425492.5
1000851	TSS	CUFF.1644	NC_006088.4	59662303	59662443	+	CUFF.1644.1	0.67805	2057	XM_015286145.1
1000852	TTS	CUFF.1644	NC_006088.4	59677188	59677381	+	CUFF.1644.1	0.67805	2057	XM_015286145.1
1000853	TTS	CUFF.1644	NC_006088.4	59681909	59682818	+	CUFF.1644.3	0.536171	3127	XM_015286145.1
1000854	TSS	CUFF.1646	NC_006088.4	59686654	59686828	+	CUFF.1646.1	4.98893	5997	XM_015287044.1;XM_015287054.1
1000855	TSS	CUFF.1646	NC_006088.4	59697710	59697787	+	CUFF.1646.2	0.644235	5506	XM_015287044.1;XM_015287054.1
1000856	TTS	CUFF.1646	NC_006088.4	59727830	59730698	+	CUFF.1646.1	4.98893	5997	XM_015287044.1;XM_015287054.1
1000857	TSS	CUFF.1647	NC_006088.4	59990346	59990387	+	CUFF.1647.1	2.74578	468	XM_416375.5
1000858	TTS	CUFF.1647	NC_006088.4	59991559	59991612	+	CUFF.1647.1	2.74578	468	XM_416375.5
1000859	TSS	CUFF.1653	NC_006088.4	59994673	59994792	+	CUFF.1653.1	1.12495	848	XM_416375.5
1000860	TTS	CUFF.1653	NC_006088.4	59999755	59999834	+	CUFF.1653.1	1.12495	848	XM_416375.5
1000861	TSS	CUFF.1657	NC_006088.4	60004226	60004253	+	CUFF.1657.1	4.09228	499	XM_416375.5
1000862	TTS	CUFF.1657	NC_006088.4	60008328	60008374	+	CUFF.1657.1	4.09228	499	XM_416375.5
1000863	TSS	CUFF.1658	NC_006088.4	60009012	60009088	+	CUFF.1658.1	2.87144	526	XM_416375.5
1000864	TTS	CUFF.1658	NC_006088.4	60009554	60009847	+	CUFF.1658.1	2.87144	526	XM_416375.5
1000865	TSS	CUFF.1659	NC_006088.4	51802903	51803021	+	CUFF.1659.1	141.764	7671	NM_205477.1
1000866	TTS	CUFF.1659	NC_006088.4	51869795	51871561	+	CUFF.1659.1	141.764	7671	NM_205477.1
1000867	TSS	CUFF.1660	NC_006088.4	60162282	60162360	+	CUFF.1660.1	1.86444	526	XM_004937914.2;XM_004937918.2;XM_004937919.2;XM_015286921.1;XM_416377.5
1000868	TTS	CUFF.1660	NC_006088.4	60167659	60167717	+	CUFF.1660.1	1.86444	526	XM_004937914.2;XM_004937918.2;XM_004937919.2;XM_015286921.1;XM_416377.5
1000869	TSS	CUFF.1662	NC_006088.4	60014453	60014586	-	CUFF.1662.1	6.87064	1546	NM_001006245.1;XM_015285743.1;XM_015285752.1
1000870	TTS	CUFF.1662	NC_006088.4	60010664	60011477	-	CUFF.1662.1	6.87064	1546	NM_001006245.1;XM_015285743.1;XM_015285752.1
1000871	TSS	CUFF.1663	NC_006088.4	60256563	60257210	+	CUFF.1663.1	0.927347	946	XM_015286905.1;XM_416378.5
1000872	TTS	CUFF.1663	NC_006088.4	60257293	60257590	+	CUFF.1663.1	0.927347	946	XM_015286905.1
1000873	TSS	CUFF.1664	NC_006088.4	60049904	60049939	-	CUFF.1664.2	1.00552	728	NM_001006245.1;XM_015285752.1
1000874	TTS	CUFF.1664	NC_006088.4	60015467	60015576	-	CUFF.1664.1	5.35332	559	NM_001006245.1;XM_015285743.1;XM_015285752.1
1000875	TTS	CUFF.1664	NC_006088.4	60019022	60019445	-	CUFF.1664.2	1.00552	728	NM_001006245.1;XM_015285743.1;XM_015285752.1
1000876	TSS	CUFF.1668	NC_006088.4	60233470	60233574	-	CUFF.1668.1	2.12482	2349	XM_015286905.1;XM_416378.5
1000877	TTS	CUFF.1668	NC_006088.4	60221818	60223789	-	CUFF.1668.1	2.12482	2349	XM_015286905.1;XM_416378.5
1000878	TSS	CUFF.1670	NC_006088.4	60242837	60242899	-	CUFF.1670.2	0.715508	814	XM_015286905.1;XM_416378.5
1000879	TTS	CUFF.1670	NC_006088.4	60234560	60234700	-	CUFF.1670.1	1.20362	2520	XM_015286905.1;XM_416378.5
1000880	TSS	CUFF.1671	NC_006088.4	60351144	60351349	+	CUFF.1671.1	0.720374	929	XM_015286891.1;XM_416380.5
1000881	TTS	CUFF.1671	NC_006088.4	60361183	60362214	+	CUFF.1671.2	1.66621	2309	XM_015286891.1;XM_416380.5
1000882	TSS	CUFF.1673	NC_006088.4	60404789	60405042	+	CUFF.1673.1	2.90263	1173	XM_416381.5
1000883	TTS	CUFF.1673	NC_006088.4	60425987	60426202	+	CUFF.1673.2	3.04034	2381	XM_416381.5
1000884	TSS	CUFF.1675	NC_006088.4	59618298	59618351	+	CUFF.1675.1	19.8644	616	NM_001030766.1;XM_015285722.1;XM_015285729.1
1000885	TTS	CUFF.1675	NC_006088.4	59631176	59631211	+	CUFF.1675.1	19.8644	616	NM_001030766.1;XM_015285706.1;XM_015285712.1;XM_015285715.1;XM_015285722.1;XM_015285723.1;XM_015285725.1;XM_015285729.1
1000886	TSS	CUFF.1676	NC_006088.4	59771817	59771978	+	CUFF.1676.1	9.44511	2054	XM_015287026.1
1000887	TTS	CUFF.1676	NC_006088.4	59913350	59913487	+	CUFF.1676.1	9.44511	2054	XM_015287026.1
1000888	TSS	CUFF.1683	NC_006088.4	60806417	60806579	+	CUFF.1683.1	8.51313	399	XM_004937931.2;XM_015286758.1;XM_015286761.1;XM_015286777.1;XM_015286786.1;XM_015286793.1;XM_015286800.1;XM_015286806.1;XM_015286810.1;XM_015286820.1;XM_015286826.1;XM_015286830.1
1000889	TTS	CUFF.1683	NC_006088.4	60876057	60876147	+	CUFF.1683.1	8.51313	399	XM_004937931.2;XM_015286758.1;XM_015286761.1;XM_015286777.1;XM_015286786.1;XM_015286793.1;XM_015286800.1;XM_015286806.1;XM_015286810.1;XM_015286820.1;XM_015286826.1;XM_015286830.1
1000890	TSS	CUFF.1684	NC_006088.4	60607800	60607960	-	CUFF.1684.1	0.838627	1295	NM_001167758.1;NM_001167759.1;XM_015285770.1;XM_015285779.1;XM_015285790.1
1000891	TSS	CUFF.1684	NC_006088.4	60614496	60614751	-	CUFF.1684.2	0.517016	2275	NM_001167758.1;NM_001167759.1;XM_015285770.1;XM_015285779.1;XM_015285790.1
1000892	TSS	CUFF.1684	NC_006088.4	60614271	60614502	-	CUFF.1684.3	0.996505	2162	NM_001167758.1;NM_001167759.1;XM_015285770.1;XM_015285779.1;XM_015285790.1
1000893	TSS	CUFF.1684	NC_006088.4	60617593	60617635	-	CUFF.1684.4	0.692147	2059	NM_001167758.1;NM_001167759.1;XM_015285770.1;XM_015285790.1
1000894	TTS	CUFF.1684	NC_006088.4	60605357	60606163	-	CUFF.1684.1	0.838627	1295	NM_001167758.1;NM_001167759.1;XM_015285770.1;XM_015285779.1;XM_015285790.1
1000895	TSS	CUFF.1685	NC_006088.4	59914129	59914268	+	CUFF.1685.1	9.27079	5722	XM_015287026.1
1000896	TTS	CUFF.1685	NC_006088.4	59916883	59922125	+	CUFF.1685.1	9.27079	5722	XM_015287026.1
1000897	TSS	CUFF.1688	NC_006088.4	60628199	60629024	+	CUFF.1688.1	3.71967	2760	XM_004937931.2;XM_015286758.1;XM_015286761.1;XM_015286777.1;XM_015286786.1;XM_015286793.1;XM_015286800.1;XM_015286806.1;XM_015286810.1;XM_015286820.1;XM_015286826.1;XM_015286830.1
1000898	TTS	CUFF.1688	NC_006088.4	60791635	60791750	+	CUFF.1688.1	3.71967	2760	XM_004937931.2;XM_015286758.1;XM_015286761.1;XM_015286777.1;XM_015286786.1;XM_015286793.1;XM_015286800.1;XM_015286806.1;XM_015286810.1;XM_015286820.1;XM_015286826.1;XM_015286830.1
1000899	TTS	CUFF.1688	NC_006088.4	60742607	60742727	+	CUFF.1688.2	0.640112	2435	XM_004937931.2;XM_015286758.1;XM_015286761.1;XM_015286777.1;XM_015286786.1;XM_015286793.1;XM_015286800.1;XM_015286806.1;XM_015286810.1;XM_015286820.1;XM_015286826.1;XM_015286830.1
1000900	TSS	CUFF.169	NC_006088.4	6163997	6164268	+	CUFF.169.1	12.0305	992	NM_001198652.1
1000901	TTS	CUFF.169	NC_006088.4	6167975	6168395	+	CUFF.169.1	12.0305	992	NM_001198652.1
1000902	TSS	CUFF.1690	NC_006088.4	60957465	60957522	-	CUFF.1690.1	4.9016	3486	XM_015285801.1;XM_015286684.1
1000903	TTS	CUFF.1690	NC_006088.4	60953909	60957336	-	CUFF.1690.1	4.9016	3486	XM_015285801.1;XM_015286684.1
1000904	TSS	CUFF.1691	NC_006088.4	60346354	60346412	-	CUFF.1691.1	7.28547	7762	XM_004937924.2;XM_416379.5
1000905	TTS	CUFF.1691	NC_006088.4	60298042	60301043	-	CUFF.1691.1	7.28547	7762	XM_004937924.2;XM_416379.5
1000906	TSS	CUFF.1693	NC_006088.4	60974313	60974563	+	CUFF.1693.1	5.54614	1884	NM_001037269.1;XM_015285801.1
1000907	TTS	CUFF.1693	NC_006088.4	60988884	60990223	+	CUFF.1693.1	5.54614	1884	NM_001037269.1;XM_015285801.1
1000908	TSS	CUFF.1695	NC_006088.4	60891616	60891773	+	CUFF.1695.1	7.78305	6959	XM_004937931.2;XM_015286758.1;XM_015286761.1;XM_015286777.1;XM_015286786.1;XM_015286793.1;XM_015286800.1;XM_015286806.1;XM_015286810.1;XM_015286820.1;XM_015286826.1;XM_015286830.1
1000909	TTS	CUFF.1695	NC_006088.4	60904306	60911106	+	CUFF.1695.1	7.78305	6959	XM_004937931.2;XM_015286758.1;XM_015286761.1;XM_015286777.1;XM_015286786.1;XM_015286793.1;XM_015286800.1;XM_015286806.1
1000910	TSS	CUFF.1697	NC_006088.4	61244833	61245096	+	CUFF.1697.1	1.08178	676	XM_015286441.1;XM_015286450.1;XM_015286459.1;XM_015286464.1;XM_015286473.1;XM_015286478.1;XM_015286485.1;XM_015286492.1;XM_015286498.1;XM_015286507.1;XM_015286510.1;XM_015286516.1;XM_015286520.1;XM_015286524.1;XM_015286529.1;XM_015286536.1;XM_015286547.1;XM_015286558.1;XM_015286569.1;XM_015286578.1;XM_015286581.1;XM_015286584.1;XM_015286591.1;XM_015286598.1;XM_015286607.1;XM_015286615.1;XM_015286…
1000911	TTS	CUFF.1697	NC_006088.4	61277136	61277223	+	CUFF.1697.1	1.08178	676	XM_015286441.1;XM_015286450.1;XM_015286459.1;XM_015286464.1;XM_015286473.1;XM_015286478.1;XM_015286485.1;XM_015286492.1;XM_015286498.1;XM_015286507.1;XM_015286510.1;XM_015286516.1;XM_015286520.1;XM_015286524.1;XM_015286529.1;XM_015286536.1;XM_015286547.1;XM_015286558.1;XM_015286569.1;XM_015286578.1;XM_015286581.1;XM_015286584.1;XM_015286591.1;XM_015286598.1;XM_015286607.1;XM_015286615.1;XM_015286…
1000912	TSS	CUFF.1698	NC_006088.4	61472286	61472398	+	CUFF.1698.1	3.34789	417	XM_015286441.1;XM_015286450.1;XM_015286459.1;XM_015286464.1;XM_015286473.1;XM_015286478.1;XM_015286485.1;XM_015286492.1;XM_015286498.1;XM_015286507.1;XM_015286510.1;XM_015286516.1;XM_015286520.1;XM_015286524.1;XM_015286529.1;XM_015286536.1;XM_015286547.1;XM_015286558.1;XM_015286569.1;XM_015286578.1;XM_015286581.1;XM_015286584.1;XM_015286591.1;XM_015286598.1;XM_015286607.1;XM_015286615.1;XM_015286…
1000913	TTS	CUFF.1698	NC_006088.4	61500393	61500556	+	CUFF.1698.1	3.34789	417	XM_015286441.1;XM_015286450.1;XM_015286459.1;XM_015286464.1;XM_015286473.1;XM_015286478.1;XM_015286485.1;XM_015286492.1;XM_015286498.1;XM_015286507.1;XM_015286510.1;XM_015286516.1;XM_015286520.1;XM_015286524.1;XM_015286529.1;XM_015286536.1;XM_015286547.1;XM_015286558.1;XM_015286569.1;XM_015286578.1;XM_015286581.1;XM_015286584.1;XM_015286591.1;XM_015286598.1;XM_015286607.1;XM_015286615.1;XM_015286…
1000914	TSS	CUFF.17	NC_006088.4	409269	409875	+	CUFF.17.1	1.30541	5543	XM_015293475.1
1000915	TTS	CUFF.17	NC_006088.4	426430	431365	+	CUFF.17.1	1.30541	5543	XM_015293475.1
1000916	TTS	CUFF.17	NC_006088.4	412766	413007	+	CUFF.17.2	6.775	849	XM_015293475.1
1000917	TSS	CUFF.1703	NC_006088.4	61216529	61216687	-	CUFF.1703.2	3.1422	2612	XM_004937947.2;XM_015286441.1;XM_015286450.1;XM_015286459.1;XM_015286464.1;XM_015286473.1;XM_015286478.1;XM_015286485.1;XM_015286492.1;XM_015286498.1;XM_015286507.1;XM_015286510.1;XM_015286516.1;XM_015286520.1;XM_015286524.1;XM_015286529.1;XM_015286536.1;XM_015286558.1;XM_015286569.1;XM_015286578.1;XM_015286581.1;XM_015286584.1;XM_015286591.1;XM_015286598.1;XM_015286607.1;XM_015286615.1;XM_015286…
1000918	TTS	CUFF.1703	NC_006088.4	61175239	61176104	-	CUFF.1703.1	2.99653	2545	XM_004937947.2
1000919	SKIP_ON	CUFF.1703	NC_006088.4	61195094	61195160	-	CUFF.1703.2	3.1422	2612	XM_004937947.2
1000920	SKIP_OFF	CUFF.1703	NC_006088.4	61195094	61195160	-	CUFF.1703.1	2.99653	2545	XM_004937947.2
1000921	TSS	CUFF.1711	NC_006088.4	61801913	61801989	+	CUFF.1711.1	1.44237	676	NM_001130739.1
1000922	TTS	CUFF.1711	NC_006088.4	61824522	61824691	+	CUFF.1711.1	1.44237	676	NM_001130739.1
1000923	TSS	CUFF.1713	NC_006088.4	61721015	61721092	-	CUFF.1713.1	4.0752	4726	XM_004937949.2;XM_015286418.1
1000924	TTS	CUFF.1713	NC_006088.4	61713099	61717141	-	CUFF.1713.1	4.0752	4726	XM_004937949.2;XM_015286418.1
1000925	TSS	CUFF.1714	NC_006088.4	61836689	61836823	+	CUFF.1714.1	1.89355	605	NM_001130739.1
1000926	TTS	CUFF.1714	NC_006088.4	61839074	61839286	+	CUFF.1714.1	1.89355	605	NM_001130739.1
1000927	TSS	CUFF.1715	NC_006088.4	61840743	61840834	+	CUFF.1715.1	1.46147	2947	NM_001130739.1
1000928	TTS	CUFF.1715	NC_006088.4	61846968	61847515	+	CUFF.1715.1	1.46147	2947	NM_001130739.1
1000929	TSS	CUFF.1718	NC_006088.4	61729197	61729395	-	CUFF.1718.2	3.69176	3381	NM_001030767.2;XM_015285830.1;XM_015285839.1
1000930	TTS	CUFF.1718	NC_006088.4	61725147	61726137	-	CUFF.1718.1	0.435291	3262	XM_015285830.1;XM_015285839.1
1000931	TTS	CUFF.1718	NC_006088.4	61725147	61728328	-	CUFF.1718.2	3.69176	3381	XM_015285830.1;XM_015285839.1
1000932	TSS	CUFF.1720	NC_006088.4	61744046	61744169	-	CUFF.1720.3	1.38702	1142	NM_001030767.2;XM_015285839.1
1000933	TTS	CUFF.1720	NC_006088.4	61730576	61730604	-	CUFF.1720.1	1.05782	1241	NM_001030767.2;XM_015285830.1;XM_015285839.1
1000934	SKIP_ON	CUFF.1720	NC_006088.4	61740324	61740549	-	CUFF.1720.1	1.05782	1241	NM_001030767.2;XM_015285830.1;XM_015285839.1
1000935	SKIP_OFF	CUFF.1720	NC_006088.4	61740324	61740549	-	CUFF.1720.2	1.98054	1015	NM_001030767.2;XM_015285830.1;XM_015285839.1
1000934	SKIP_ON	CUFF.1720	NC_006088.4	61740324	61740549	-	CUFF.1720.3	1.38702	1142	NM_001030767.2;XM_015285830.1;XM_015285839.1
1000935	SKIP_OFF	CUFF.1720	NC_006088.4	61740324	61740549	-	CUFF.1720.2	1.98054	1015	NM_001030767.2;XM_015285830.1;XM_015285839.1
1000936	TSS	CUFF.1723	NC_006088.4	61689218	61689335	+	CUFF.1723.1	12.2033	598	XM_015286427.1;XM_015286437.1
1000937	TTS	CUFF.1723	NC_006088.4	61694615	61694683	+	CUFF.1723.1	12.2033	598	XM_015286427.1;XM_015286437.1
1000938	TSS	CUFF.1724	NC_006088.4	58712729	58715387	+	CUFF.1724.1	5.75491	2955	XM_004937879.2;XM_416361.5
1000939	TTS	CUFF.1724	NC_006088.4	58726553	58726727	+	CUFF.1724.1	5.75491	2955	XM_004937879.2;XM_416361.5
1000940	TSS	CUFF.1725	NC_006088.4	61869659	61869752	-	CUFF.1725.1	30.3329	1295	NM_001006246.2
1000941	TTS	CUFF.1725	NC_006088.4	61860176	61860791	-	CUFF.1725.1	30.3329	1295	NM_001006246.2
1000942	TSS	CUFF.1726	NC_006088.4	61694775	61696743	+	CUFF.1726.1	2.08369	6276	XM_015286427.1;XM_015286437.1
1000943	TSS	CUFF.1726	NC_006088.4	61694775	61695699	+	CUFF.1726.2	12.4866	5274	XM_015286427.1;XM_015286437.1
1000944	TTS	CUFF.1726	NC_006088.4	61697358	61701664	+	CUFF.1726.1	2.08369	6276	XM_015286427.1;XM_015286437.1
1000945	TSS	CUFF.1727	NC_006088.4	61014736	61014808	+	CUFF.1727.1	19.9108	3907	NM_001007854.1;XM_015285809.1;XM_015285812.1;XM_015285816.1;XM_015285821.1
[truncated: 46,324 more rows]

## Sheet: BC3
AS event	Event type	Gene ID	Chromosome	Event start	Event end	Strand	Txpt id	Txpt fpkm	Txpt len	Ref ID
[truncated: 46,262 more rows]

## Sheet: SC1
AS event	Event type	Gene ID	Chromosome	Event start	Event end	Strand	Txpt id	Txpt fpkm	Txpt len	Ref ID
[truncated: 50,628 more rows]

[truncated: 2 more sheets: SC2, SC3]
