# Supplementary material for: Identification of molecular pathways and candidate genes associated with cocks’ comb size trait by genome-wide transcriptome analysis
Source: Sci Rep. 2018 Jan 31;8:2015. doi: 10.1038/s41598-018-20373-6 (PMC5792444; doi:10.1038/s41598-018-20373-6)
Supplement: Supplementary file 5 — Table S5 [file 41598_2018_20373_MOESM5_ESM.xls]

## Sheet: title
Identification of molecular pathways and candidate genes associated with cocks' comb size trait by genome-wide transcriptome analysis Yifan Liu, Yunjie Tu, Ming Zhang, Gaige Ji, Kun Wang, Yanju Shan, Xiaojun Ju, Di Zhang, Jingting Shu, and Jianming Zou
Supplymentary Table S5 Detail information for SNP in six samples.

## Sheet: BC1
Chromosome/scaffold	Position	Ref	Alt	QUAL
NC_006088.4	564	C	T	68
NC_006088.4	578	A	T	60
NC_006088.4	583	C	G	68
NC_006088.4	1132	A	G	164
NC_006088.4	1287	T	C	171
NC_006088.4	1288	G	A	188
NC_006088.4	1433	T	G	97.2
NC_006088.4	1443	C	A	105
NC_006088.4	1540	T	C	93
NC_006088.4	1544	A	G	95
NC_006088.4	1715	G	A	30
NC_006088.4	2332	A	T	50
NC_006088.4	2361	C	T	85
NC_006088.4	2362	G	T	91
NC_006088.4	2470	C	T	36
NC_006088.4	2556	T	C	21
NC_006088.4	2665	A	G	222
NC_006088.4	2671	G	C	94
NC_006088.4	2841	G	T	200
NC_006088.4	3174	T	C	225
NC_006088.4	3620	C	A	100
NC_006088.4	3628	A	G	90
NC_006088.4	3674	T	C	141
NC_006088.4	3715	A	G	112
NC_006088.4	3718	C	A	225
NC_006088.4	3839	C	T	225
NC_006088.4	6039	T	C	41.1
NC_006088.4	29744	G	C	26
NC_006088.4	29774	G	C	29
NC_006088.4	29783	T	C	79.2
NC_006088.4	29784	G	A,C	29
NC_006088.4	29794	G	C	74.1
NC_006088.4	35666	C	A	77
NC_006088.4	37328	A	G	40
NC_006088.4	45085	T	C	125
NC_006088.4	45151	G	A	94
NC_006088.4	46551	T	C	52.8
NC_006088.4	50744	A	G	65
NC_006088.4	50913	C	T	222
NC_006088.4	51587	C	A	225
NC_006088.4	51676	G	T	225
NC_006088.4	51807	G	C	165
NC_006088.4	52144	T	C	132
NC_006088.4	52464	G	A	225
NC_006088.4	52484	G	A	225
NC_006088.4	52512	T	C	225
NC_006088.4	52576	G	A	148
NC_006088.4	53272	G	A	50
NC_006088.4	53463	T	C	225
NC_006088.4	54503	A	T	225
NC_006088.4	57040	G	A	225
NC_006088.4	57107	T	G	225
NC_006088.4	57172	C	T	225
NC_006088.4	57250	A	G	225
NC_006088.4	57280	A	G	225
NC_006088.4	57301	C	T	225
NC_006088.4	57444	G	A	225
NC_006088.4	57944	T	G	225
NC_006088.4	58027	A	G	45
NC_006088.4	58041	C	T	112
NC_006088.4	58103	A	G	225
NC_006088.4	58399	A	G	71
NC_006088.4	62226	C	T	46
NC_006088.4	62402	C	T	73
NC_006088.4	62451	T	C	69
NC_006088.4	62623	T	G	52.8
NC_006088.4	64460	A	G	225
NC_006088.4	64690	C	T	23
NC_006088.4	64762	C	A	51
NC_006088.4	64909	G	T	105
NC_006088.4	64948	G	A	66
NC_006088.4	65321	T	C	198
NC_006088.4	66035	T	C	64
NC_006088.4	66258	A	G	225
NC_006088.4	66508	G	A	100
NC_006088.4	66528	T	C	117
NC_006088.4	66529	G	A	68
NC_006088.4	66589	C	T	47
NC_006088.4	66854	A	G	24
NC_006088.4	66972	T	C	24
NC_006088.4	67205	T	C	225
NC_006088.4	67272	C	T	93
NC_006088.4	67280	G	C	141
NC_006088.4	67304	C	T	30
NC_006088.4	67355	G	A	57
NC_006088.4	67557	A	C	209
NC_006088.4	67584	C	T	225
NC_006088.4	67936	G	T	225
NC_006088.4	68001	G	T	225
NC_006088.4	68103	G	A	225
NC_006088.4	68576	A	C	225
NC_006088.4	69903	C	G	40.8
NC_006088.4	70686	C	T	40.8
NC_006088.4	70900	A	T	45.8
NC_006088.4	72487	T	C	27
NC_006088.4	72827	T	C	97
NC_006088.4	74768	A	G	72
NC_006088.4	75661	T	C	40.8
NC_006088.4	75854	A	G	138
NC_006088.4	75884	C	T	25
NC_006088.4	75907	C	G	118
NC_006088.4	76032	A	G	57
NC_006088.4	76392	C	G	133
NC_006088.4	76565	C	A	25
NC_006088.4	76573	T	C	63.2
NC_006088.4	76580	A	G	42
NC_006088.4	76731	A	G	127
NC_006088.4	76862	T	C	45
NC_006088.4	76873	G	A	37
NC_006088.4	76900	C	T	36
NC_006088.4	77098	A	G	160
NC_006088.4	77283	A	G	31
NC_006088.4	77373	C	T	91
NC_006088.4	81675	T	G	163
NC_006088.4	81680	A	G	23
NC_006088.4	89027	A	G	45.8
NC_006088.4	89186	T	C	45.8
NC_006088.4	90035	G	C	45.8
NC_006088.4	90531	T	C	86
NC_006088.4	90600	G	A	45
NC_006088.4	90760	A	G	35
NC_006088.4	91565	T	G	119
NC_006088.4	91566	C	G	114
NC_006088.4	91598	C	T	59
NC_006088.4	91632	A	G	108
NC_006088.4	91983	G	T	37.8
NC_006088.4	93977	G	A	30
NC_006088.4	94008	C	G	65
NC_006088.4	94036	G	C	89.5
NC_006088.4	94101	T	A	43
NC_006088.4	94333	C	T	45.8
NC_006088.4	94884	A	G	45.8
NC_006088.4	94996	C	G	21
NC_006088.4	95025	T	C	20
NC_006088.4	95050	T	C	21
NC_006088.4	95253	G	A	21
NC_006088.4	95527	T	C	41
NC_006088.4	95544	T	C	90
NC_006088.4	95614	G	A	122
NC_006088.4	95812	T	G	38
NC_006088.4	96373	G	A	152
NC_006088.4	96535	G	A	225
NC_006088.4	96654	G	A	225
NC_006088.4	96771	C	T	216
NC_006088.4	97003	C	T	21.3
NC_006088.4	97191	G	A	153
NC_006088.4	97240	T	A	225
NC_006088.4	97288	C	T	132
NC_006088.4	97517	C	G	86
NC_006088.4	98005	C	T	40.8
NC_006088.4	99345	T	C	155
NC_006088.4	99369	A	C	37
NC_006088.4	99561	T	C	43
NC_006088.4	99640	T	G	34
NC_006088.4	99642	G	A	63
NC_006088.4	99749	T	C	24
NC_006088.4	99750	G	A	69
NC_006088.4	99754	T	C	69
NC_006088.4	99862	G	A	205
NC_006088.4	100060	G	A	73
NC_006088.4	100257	G	A	225
NC_006088.4	100275	A	G	211
NC_006088.4	100304	A	G	225
NC_006088.4	100312	A	G	175
NC_006088.4	100316	A	G	225
NC_006088.4	100387	T	C	225
NC_006088.4	100432	C	T	179
NC_006088.4	100433	C	G	225
NC_006088.4	100459	A	G	34
NC_006088.4	100472	A	G	167
NC_006088.4	100535	A	G	225
NC_006088.4	100540	T	A	155
NC_006088.4	100663	G	C	94
NC_006088.4	100731	A	G	225
NC_006088.4	100765	G	A	46
NC_006088.4	100768	T	C	51
NC_006088.4	100775	G	C	52
NC_006088.4	100777	C	G	29
NC_006088.4	100778	T	C	42
NC_006088.4	100779	G	A	43
NC_006088.4	100786	G	A	56
NC_006088.4	100787	T	C	27
NC_006088.4	100825	A	T	66
NC_006088.4	100920	C	T	225
NC_006088.4	100934	G	A	215
NC_006088.4	100936	A	G	200
NC_006088.4	100938	A	G	222
NC_006088.4	100944	T	C	225
NC_006088.4	100951	T	C	225
NC_006088.4	101088	G	A	66
NC_006088.4	101629	C	T	149
NC_006088.4	101662	A	G	155
NC_006088.4	101791	G	A	40.8
NC_006088.4	101938	T	C	209
NC_006088.4	102166	G	A	41.8
NC_006088.4	106875	G	C	69
NC_006088.4	116753	T	C	32
NC_006088.4	116801	A	T	31
NC_006088.4	116886	A	G	153
NC_006088.4	116896	G	A	23
NC_006088.4	117010	G	A	188
NC_006088.4	117048	C	T	33
NC_006088.4	117198	T	C	77
NC_006088.4	117201	C	T	70
NC_006088.4	117277	C	T	47
NC_006088.4	117296	G	C	54
NC_006088.4	117612	T	C	57
NC_006088.4	117663	C	G	225
NC_006088.4	118567	T	C	225
NC_006088.4	118753	C	G	128
NC_006088.4	118796	T	C	163
NC_006088.4	118838	T	C	151
NC_006088.4	118914	C	T	114
NC_006088.4	119004	T	C	96
NC_006088.4	119034	A	C	116
NC_006088.4	119176	T	C	142
NC_006088.4	119192	C	T	189
NC_006088.4	119766	G	A	22
NC_006088.4	120423	G	A	158
NC_006088.4	125537	A	C	52.8
NC_006088.4	134856	C	T	93
NC_006088.4	135550	A	G	222
NC_006088.4	135612	G	A	34.5
NC_006088.4	135901	T	C	35
NC_006088.4	137313	T	C	107
NC_006088.4	137618	C	G	52.8
NC_006088.4	137675	C	T	44.8
NC_006088.4	137685	A	C	45.1
NC_006088.4	137691	C	T	35
NC_006088.4	139192	T	C	55
NC_006088.4	139239	A	G	85.3
NC_006088.4	139248	C	A	137
NC_006088.4	139284	C	T	52.1
NC_006088.4	139286	G	T,C	40
NC_006088.4	139291	G	A	57.1
NC_006088.4	140409	C	T	77
NC_006088.4	140506	A	G	112
NC_006088.4	140515	A	G	103
NC_006088.4	140521	T	C	40.8
NC_006088.4	140540	A	T	40.8
NC_006088.4	140593	T	C	40.8
NC_006088.4	140595	T	C	45.8
NC_006088.4	141206	A	G	30
NC_006088.4	141207	A	C	86
NC_006088.4	141292	A	G	82
NC_006088.4	141320	A	G	40
NC_006088.4	141333	A	G	45.8
NC_006088.4	143664	G	A	86.5
NC_006088.4	143677	C	T	95.5
NC_006088.4	145779	T	C	22.8
NC_006088.4	147383	C	T	121
NC_006088.4	156901	C	T	47.8
NC_006088.4	156923	A	G	52.8
NC_006088.4	158088	G	A	141
NC_006088.4	158332	G	A	38
NC_006088.4	158404	G	A	42
NC_006088.4	158821	A	G	86
NC_006088.4	158900	T	C	108
NC_006088.4	158938	G	T	45.8
NC_006088.4	158967	A	G	87
NC_006088.4	158977	T	C	87
NC_006088.4	159790	G	A	40.8
NC_006088.4	159815	T	C	36.8
NC_006088.4	159988	C	T	45.8
NC_006088.4	160053	C	G	38
NC_006088.4	160751	T	G	34
NC_006088.4	160803	G	A	168
NC_006088.4	161270	G	A	38
NC_006088.4	161273	G	A	34
NC_006088.4	161294	T	C	86
NC_006088.4	161487	C	G	69
NC_006088.4	161517	A	G	101
NC_006088.4	162501	G	A	82.5
NC_006088.4	162602	T	C	82
NC_006088.4	162616	T	C	85
NC_006088.4	163410	A	T	69
NC_006088.4	163487	A	C	62
NC_006088.4	163489	T	C	62
NC_006088.4	164282	A	G	73
NC_006088.4	164519	T	C	136
NC_006088.4	164672	T	C	95.5
NC_006088.4	182485	G	A	101
NC_006088.4	185625	T	C	20
NC_006088.4	185746	G	A	48
NC_006088.4	185773	C	T	32
NC_006088.4	185774	C	A	29
NC_006088.4	185780	C	A	23
NC_006088.4	185781	T	C	83
NC_006088.4	185782	G	A	55
NC_006088.4	185783	G	C	75
NC_006088.4	185784	G	A	65
NC_006088.4	185805	A	C	104
NC_006088.4	194722	A	G	81
NC_006088.4	196051	T	C	170
NC_006088.4	196252	T	C	36.8
NC_006088.4	196406	C	T	45.8
NC_006088.4	197278	T	C	45.8
NC_006088.4	200909	A	G	28.8
NC_006088.4	202353	T	C	73
NC_006088.4	202406	A	G	73
NC_006088.4	202495	C	T	37
NC_006088.4	202525	G	A	73
NC_006088.4	202537	G	A	69
NC_006088.4	202558	G	T	73
NC_006088.4	202587	C	T	73
NC_006088.4	202593	G	T	73
NC_006088.4	202601	G	A	56
NC_006088.4	202604	T	G	56
NC_006088.4	203559	T	C	73
NC_006088.4	203598	G	C	73
NC_006088.4	203629	A	C	73
NC_006088.4	203755	T	C	73
NC_006088.4	203762	T	C	69
NC_006088.4	206723	G	C	57.5
NC_006088.4	212343	C	T	45.8
NC_006088.4	213056	A	G	52.8
NC_006088.4	215768	C	T	69
NC_006088.4	215791	T	C	69
NC_006088.4	215794	C	T	73
NC_006088.4	233093	A	G	62
NC_006088.4	233105	G	A	55
NC_006088.4	233170	A	G	82
NC_006088.4	233172	G	A	86
NC_006088.4	233184	C	T	38
NC_006088.4	240740	A	C	121
NC_006088.4	240741	G	A	121
NC_006088.4	240762	G	A	121
NC_006088.4	240781	A	G	117
NC_006088.4	240797	G	A	112
NC_006088.4	242464	A	G	43.8
NC_006088.4	242473	C	G	43.8
NC_006088.4	242559	T	A	69
NC_006088.4	242622	C	G	62
NC_006088.4	242639	G	A	33
NC_006088.4	242804	T	C	45.8
NC_006088.4	242909	C	G	86
NC_006088.4	243025	A	G	98.3
NC_006088.4	243039	G	A	77
NC_006088.4	243046	G	C	69
NC_006088.4	243082	A	G	66
NC_006088.4	243207	A	T	57
NC_006088.4	243209	G	C	64
NC_006088.4	243226	T	C	24
NC_006088.4	243442	A	G	45.8
NC_006088.4	243446	A	G	36.8
NC_006088.4	243638	A	G	92.5
NC_006088.4	259118	G	T	55
NC_006088.4	259173	T	C	29
NC_006088.4	259285	T	C	69
NC_006088.4	276411	C	T	45.8
NC_006088.4	276607	C	G	45.8
NC_006088.4	279197	C	A	42
NC_006088.4	279266	C	T	47.8
NC_006088.4	298825	C	G	45.8
NC_006088.4	298884	G	A	45.8
NC_006088.4	298898	G	A	45.8
NC_006088.4	301995	T	G	52.8
NC_006088.4	301998	T	C	52.8
NC_006088.4	324656	G	A	52.8
NC_006088.4	347689	A	G	121
NC_006088.4	347749	T	C	36.8
NC_006088.4	349850	G	C	78
NC_006088.4	349881	A	T	76
NC_006088.4	349899	C	T	40.8
NC_006088.4	350067	C	T	45.8
NC_006088.4	350097	T	C	40.8
NC_006088.4	358865	G	A	52.8
NC_006088.4	358897	C	G	52.8
NC_006088.4	381027	T	C	52.8
NC_006088.4	381032	G	A	52.8
NC_006088.4	383352	G	A	42
NC_006088.4	383365	G	A	35
NC_006088.4	383376	A	G	116
NC_006088.4	384709	A	G	40.8
NC_006088.4	386689	G	A	52.8
NC_006088.4	389559	A	G	52.8
NC_006088.4	389565	T	G	52.8
NC_006088.4	389611	A	G	52.8
NC_006088.4	389612	A	C	52.8
NC_006088.4	389615	T	C	52.8
NC_006088.4	391017	T	C	32.8
NC_006088.4	391172	A	G	72
NC_006088.4	391235	G	A	36.8
NC_006088.4	391236	G	A	45.8
NC_006088.4	391249	G	A	46
NC_006088.4	391371	T	G	62
NC_006088.4	391421	T	C	73
NC_006088.4	391440	T	C	57
NC_006088.4	391571	A	G	133
NC_006088.4	391838	C	T	45.8
NC_006088.4	391845	T	C	23.8
NC_006088.4	392454	G	A	45.8
NC_006088.4	392848	G	T	42.8
NC_006088.4	407927	G	A	98
NC_006088.4	407943	A	G	225
NC_006088.4	408705	G	A	88
NC_006088.4	408935	C	G	166
NC_006088.4	410364	G	A	20.8
NC_006088.4	410876	C	T	47.8
NC_006088.4	410937	G	C	52.8
NC_006088.4	411879	T	A	137
NC_006088.4	412235	T	C	50
NC_006088.4	412298	C	T	135
NC_006088.4	412303	G	C	121
NC_006088.4	412330	C	T	222
NC_006088.4	412430	G	A	106
NC_006088.4	412492	T	G	125
NC_006088.4	413646	A	G	222
NC_006088.4	413938	T	C	130
NC_006088.4	414064	A	G	112
NC_006088.4	414123	A	G	109
NC_006088.4	414575	C	A	42.8
NC_006088.4	414976	A	G	111
NC_006088.4	415324	A	T	52.8
NC_006088.4	415334	A	G	52.8
NC_006088.4	416224	G	A	82
NC_006088.4	416368	G	C	87
NC_006088.4	416800	G	A	40.8
NC_006088.4	416877	G	A	32
NC_006088.4	416968	C	G	45
NC_006088.4	417604	G	A	42
NC_006088.4	417787	C	T	49
NC_006088.4	417817	A	G	49
NC_006088.4	417935	G	A	48
NC_006088.4	418010	G	A	49
NC_006088.4	418251	C	T	92.5
NC_006088.4	418849	A	G	35
NC_006088.4	418961	G	A	41
NC_006088.4	418971	C	T	41
NC_006088.4	419229	G	A	81
NC_006088.4	419616	C	A	33
NC_006088.4	420210	T	C	50
NC_006088.4	420214	A	G	40
NC_006088.4	420415	G	A	74
NC_006088.4	420416	G	C	79
NC_006088.4	420424	A	T	75
NC_006088.4	420481	C	G	50
NC_006088.4	420498	T	C	54
NC_006088.4	420499	T	C	146
NC_006088.4	420549	C	A	21
NC_006088.4	420597	T	C	85
NC_006088.4	420609	C	G	62
NC_006088.4	420754	C	A	35
NC_006088.4	420843	A	C	112
NC_006088.4	421680	C	T	66
NC_006088.4	421959	T	G	77.5
NC_006088.4	421963	C	T	117
NC_006088.4	422122	C	T	136
NC_006088.4	422405	G	A	150
NC_006088.4	422421	T	C	146
NC_006088.4	422759	A	G	174
NC_006088.4	422790	G	A	38
NC_006088.4	423121	T	C	28
NC_006088.4	423253	A	G	155
NC_006088.4	423275	G	A	101
NC_006088.4	423555	T	C	37
NC_006088.4	424008	T	C	42
NC_006088.4	424154	T	C	171
NC_006088.4	424506	G	C	30
NC_006088.4	424603	G	A	65
NC_006088.4	424610	T	C	68
NC_006088.4	424883	C	T	222
NC_006088.4	424939	C	T	26
NC_006088.4	424949	G	A	28
NC_006088.4	425231	C	A	178
NC_006088.4	425272	G	A	87
NC_006088.4	425459	C	T	34
NC_006088.4	425668	G	A	106
NC_006088.4	425679	A	T	203
NC_006088.4	425974	G	T	70
NC_006088.4	426779	T	C	72
NC_006088.4	427505	A	G	44
NC_006088.4	427622	A	G	33
NC_006088.4	427640	A	G	59.5
NC_006088.4	427646	A	G	32
NC_006088.4	427730	A	G	132
NC_006088.4	427769	A	G	83.1
NC_006088.4	427775	A	G	25
NC_006088.4	427826	A	G	31
NC_006088.4	428421	A	G	222
NC_006088.4	429090	C	T	74
NC_006088.4	429125	G	C	41
NC_006088.4	429577	G	A	27
NC_006088.4	429584	G	A	176
NC_006088.4	429874	C	T	86
NC_006088.4	429916	T	C	59
NC_006088.4	430147	G	A	61
NC_006088.4	430218	C	T	196
NC_006088.4	430219	G	A	156
NC_006088.4	430248	T	C	222
NC_006088.4	430271	T	C	102
NC_006088.4	430424	A	G	117
NC_006088.4	430439	T	C	23
NC_006088.4	430454	T	C	59.1
NC_006088.4	430502	T	C	69
NC_006088.4	430511	A	G	28
NC_006088.4	430516	G	T	56
NC_006088.4	430589	G	A	46
NC_006088.4	430618	T	C	98.8
NC_006088.4	430624	T	C	129
NC_006088.4	430710	C	T	108
NC_006088.4	430716	C	T	93
NC_006088.4	450341	C	T	155
NC_006088.4	450366	C	T	153
NC_006088.4	450372	T	C	153
NC_006088.4	450409	T	C	57
NC_006088.4	450436	C	T	92.5
NC_006088.4	450444	G	T	79.5
NC_006088.4	450445	T	C	86.5
NC_006088.4	450674	T	G	53
NC_006088.4	450681	C	T	32
NC_006088.4	450747	C	A	93.3
NC_006088.4	451015	T	G	50
NC_006088.4	451022	G	A	55
NC_006088.4	451120	G	T	71.5
NC_006088.4	451140	C	T	45.8
NC_006088.4	453728	C	T	57.5
NC_006088.4	453732	T	C	46
NC_006088.4	453733	C	A	57.5
NC_006088.4	453739	C	G	62.1
NC_006088.4	453791	A	C	36.5
NC_006088.4	454069	C	T	25.8
NC_006088.4	454780	G	A	65
NC_006088.4	454851	C	T	45.8
NC_006088.4	455468	G	A	26
NC_006088.4	455553	C	G	140
NC_006088.4	455846	C	A	100
NC_006088.4	455849	T	C	102
NC_006088.4	455865	C	G	64
NC_006088.4	456063	C	T	36.5
NC_006088.4	456080	G	A	38
NC_006088.4	456083	G	A	35.5
NC_006088.4	456108	A	G	59
NC_006088.4	456153	C	T	24.1
NC_006088.4	456170	G	T	27
NC_006088.4	456181	A	G	67.8
NC_006088.4	456232	G	A	81.5
NC_006088.4	456582	G	A	52.8
NC_006088.4	458988	T	G	76.5
NC_006088.4	460323	A	G	29.5
NC_006088.4	464481	G	A	27
NC_006088.4	464559	T	C	225
NC_006088.4	464565	T	C	84
NC_006088.4	464635	G	A	137
NC_006088.4	464655	C	G	225
NC_006088.4	464676	C	A	132
NC_006088.4	464823	G	A	137
NC_006088.4	464934	G	T	225
NC_006088.4	465120	A	G	222
NC_006088.4	465916	A	G	73
NC_006088.4	465918	G	C	73
NC_006088.4	465929	T	G	65
NC_006088.4	466016	A	G	73
NC_006088.4	466020	A	G	73
NC_006088.4	466030	A	G	73
NC_006088.4	466611	G	A	225
NC_006088.4	466614	T	C	225
NC_006088.4	466668	T	C	222
NC_006088.4	468050	C	T	225
NC_006088.4	468153	T	A	225
NC_006088.4	468197	A	G	225
NC_006088.4	468358	T	C	89
NC_006088.4	468364	T	C	222
NC_006088.4	468403	C	T	225
NC_006088.4	468411	C	T	175
NC_006088.4	468434	C	T	201
NC_006088.4	468445	T	C	225
NC_006088.4	468456	G	A	225
NC_006088.4	468645	A	G	225
NC_006088.4	468659	T	A	222
NC_006088.4	468713	C	T	157
NC_006088.4	469148	C	A	117
NC_006088.4	469171	A	G	87
NC_006088.4	469252	G	A	37.8
NC_006088.4	469804	C	A	153
NC_006088.4	470034	G	A	225
NC_006088.4	470051	T	C	225
NC_006088.4	470054	A	G	209
NC_006088.4	470065	G	T	225
NC_006088.4	470070	C	A	225
NC_006088.4	470076	A	T	186
NC_006088.4	470121	G	A	90
NC_006088.4	470140	T	C	151
NC_006088.4	470358	A	G	225
NC_006088.4	470375	A	G	225
NC_006088.4	470385	T	A	65
NC_006088.4	470397	A	C	225
NC_006088.4	470430	T	C	174
NC_006088.4	470471	G	A	67
NC_006088.4	470483	T	A	225
NC_006088.4	470576	A	C	225
NC_006088.4	470587	T	C	225
NC_006088.4	470588	G	A	225
NC_006088.4	470627	C	A	101
NC_006088.4	471939	C	T	112
NC_006088.4	472178	A	G	222
NC_006088.4	472311	G	T	190
NC_006088.4	472389	A	C	225
NC_006088.4	472648	A	G	31
NC_006088.4	472813	T	G	73
NC_006088.4	472968	G	A	38
NC_006088.4	473155	T	C	139
NC_006088.4	473298	G	A	64
NC_006088.4	473361	C	A	64
NC_006088.4	473371	C	T	64
NC_006088.4	473465	G	A	36
NC_006088.4	473487	C	T	193
NC_006088.4	473557	A	G	188
NC_006088.4	473623	T	C	166
NC_006088.4	473645	G	C,A	222
NC_006088.4	473698	G	A	121
NC_006088.4	473902	A	G	190
NC_006088.4	473912	T	G	222
NC_006088.4	474321	T	G	131
NC_006088.4	474444	G	A	134
NC_006088.4	474604	C	G	173
NC_006088.4	474685	G	A	56
NC_006088.4	474759	G	A	24
NC_006088.4	474782	T	C	222
NC_006088.4	475103	G	A	156
NC_006088.4	475166	T	C	79
NC_006088.4	475196	G	A	37
NC_006088.4	475224	G	A	48
NC_006088.4	475358	C	T	56
NC_006088.4	475670	G	A	177
NC_006088.4	475805	A	G	222
NC_006088.4	475850	T	C	23
NC_006088.4	476102	T	A	38
NC_006088.4	476103	T	G	56
NC_006088.4	476110	T	C	65
NC_006088.4	476226	T	C	30
NC_006088.4	476537	A	G	99
NC_006088.4	476561	T	C	61
NC_006088.4	476649	C	T	21
NC_006088.4	477322	T	C	225
NC_006088.4	478024	T	A	225
NC_006088.4	478793	A	G	45.8
NC_006088.4	478806	C	G	87
NC_006088.4	478808	A	G	78
NC_006088.4	479559	C	G	45.8
NC_006088.4	479560	A	G	36.8
NC_006088.4	480762	A	T	73
NC_006088.4	481475	C	T	62
NC_006088.4	481499	T	C	73
NC_006088.4	482216	C	A	52.8
NC_006088.4	482498	G	C	222
NC_006088.4	482577	C	T	48
NC_006088.4	482578	C	T	57
NC_006088.4	482588	A	G	53
NC_006088.4	482590	A	G	57
NC_006088.4	482613	T	C	93
NC_006088.4	482695	T	C	39
NC_006088.4	482899	A	G	98
NC_006088.4	482978	A	G	104
NC_006088.4	483033	T	C	222
NC_006088.4	483034	G	A	222
NC_006088.4	483039	T	A	222
NC_006088.4	483043	T	C	222
NC_006088.4	483192	T	C	97
NC_006088.4	483202	T	C	92
NC_006088.4	483298	T	C	102
NC_006088.4	483380	A	G	95
NC_006088.4	483454	G	A	225
NC_006088.4	483494	C	T	70
NC_006088.4	483640	C	A	222
NC_006088.4	483719	T	C	70
NC_006088.4	483723	C	A	222
NC_006088.4	483734	C	G	222
NC_006088.4	483774	T	A	24
NC_006088.4	483775	C	A	33
NC_006088.4	483812	A	C	35
NC_006088.4	484036	G	A	93
NC_006088.4	484158	A	G	199
NC_006088.4	484176	G	A	54
NC_006088.4	484187	A	C,T	90
NC_006088.4	484315	A	T	211
NC_006088.4	484424	C	G	52
NC_006088.4	484658	A	G	222
NC_006088.4	485264	C	T	170
NC_006088.4	485267	C	T	51
NC_006088.4	485272	C	T	48
NC_006088.4	485311	G	A	47
NC_006088.4	485512	G	A	95
NC_006088.4	485530	G	A	35
NC_006088.4	486057	G	A	124
NC_006088.4	486421	C	T	24
NC_006088.4	486425	C	T	149
NC_006088.4	486446	A	G	116
NC_006088.4	486543	T	C	182
NC_006088.4	486561	T	C	43
NC_006088.4	486572	T	C	108
NC_006088.4	486585	T	C	57
NC_006088.4	486623	A	G	46
NC_006088.4	486841	T	C	84
NC_006088.4	486843	G	T	125
NC_006088.4	486865	A	G	114
NC_006088.4	486884	A	G	183
NC_006088.4	486941	T	C	119
NC_006088.4	486951	T	C	44
NC_006088.4	486965	T	C	71
NC_006088.4	487009	C	G	148
NC_006088.4	487044	T	C	47
NC_006088.4	487049	T	C	160
NC_006088.4	487056	T	G	56
NC_006088.4	487101	G	T	149
NC_006088.4	487104	G	A	26
NC_006088.4	487164	T	C	222
NC_006088.4	487201	T	C	222
NC_006088.4	487273	T	C	130
NC_006088.4	487392	T	C	147
NC_006088.4	487452	C	T	221
NC_006088.4	487457	G	A	225
NC_006088.4	487492	C	T	80
NC_006088.4	487583	C	T	34
NC_006088.4	487651	G	A	27
NC_006088.4	487657	A	G	45
NC_006088.4	487666	G	A	35.2
NC_006088.4	487788	G	A	195
NC_006088.4	487836	T	C	55
NC_006088.4	488258	T	C	181
NC_006088.4	488415	G	A	190
NC_006088.4	488466	A	G	60
NC_006088.4	488471	A	G	123
NC_006088.4	488501	C	T	30
NC_006088.4	497996	T	A	121
NC_006088.4	497999	A	G	113
NC_006088.4	498739	G	C	21.8
NC_006088.4	498802	G	A	32.8
NC_006088.4	498815	A	G	45.8
NC_006088.4	532995	G	A	40.8
NC_006088.4	533007	C	T	45.8
NC_006088.4	533245	A	G	45.8
NC_006088.4	533262	A	G	87
NC_006088.4	537840	A	G	52.8
NC_006088.4	538312	A	G	36.8
NC_006088.4	543888	T	C	222
NC_006088.4	544985	C	G	222
NC_006088.4	546592	G	A	52.8
NC_006088.4	546825	T	C	222
NC_006088.4	548430	T	A	45.8
NC_006088.4	550424	T	C	225
NC_006088.4	550436	T	C	225
NC_006088.4	551772	C	T	52.8
NC_006088.4	551920	A	G	222
NC_006088.4	551998	C	G	114
NC_006088.4	552148	T	C	123
NC_006088.4	552573	G	A	45.8
NC_006088.4	552664	T	C	34.8
NC_006088.4	552737	C	G	41.8
NC_006088.4	553541	T	C	94.3
NC_006088.4	553574	G	C	106
NC_006088.4	554044	G	A	52.8
NC_006088.4	554150	G	A	58
NC_006088.4	554360	C	T	85
NC_006088.4	554372	G	A	85
NC_006088.4	554529	C	T	20
NC_006088.4	554543	C	T	74
NC_006088.4	554548	G	T	82
NC_006088.4	554576	G	A	148
NC_006088.4	554644	G	A	178
NC_006088.4	554790	G	A	72
NC_006088.4	554854	G	A	34
NC_006088.4	555777	C	T	86
NC_006088.4	555888	T	C	52.8
NC_006088.4	556333	G	A	97.5
NC_006088.4	556408	A	G	121
NC_006088.4	558114	G	A	153
NC_006088.4	558162	G	A	174
NC_006088.4	558756	A	G	38
NC_006088.4	558760	C	T	38
NC_006088.4	558762	C	G	34
NC_006088.4	558775	A	G	38.1
NC_006088.4	558844	C	T	129
NC_006088.4	559825	G	A	51.1
NC_006088.4	559911	A	T	51
NC_006088.4	559919	A	G	89.3
NC_006088.4	568477	A	G	60
NC_006088.4	568599	G	A	67
NC_006088.4	568622	G	A	41
NC_006088.4	568724	T	C	34
NC_006088.4	568734	G	A	22
NC_006088.4	568779	T	C	30.1
NC_006088.4	568788	A	G	40.8
NC_006088.4	568899	T	A	88.5
NC_006088.4	568916	C	T	73
NC_006088.4	568932	A	C	83.5
NC_006088.4	568946	G	A	69
NC_006088.4	568948	T	C	89.5
NC_006088.4	569241	A	C	109
NC_006088.4	569758	G	A	23.8
NC_006088.4	569886	C	G	47
NC_006088.4	569894	C	A	68.5
NC_006088.4	569910	G	T	77.8
NC_006088.4	570688	A	T	24
NC_006088.4	571503	T	C	41.8
NC_006088.4	571623	T	A	34.8
NC_006088.4	572709	T	C	33
NC_006088.4	572777	C	T,G	37.5
NC_006088.4	572842	C	G	54.3
NC_006088.4	573684	T	C	43
NC_006088.4	573864	C	T	35
NC_006088.4	573897	G	C	123
NC_006088.4	573959	A	C	47.8
NC_006088.4	574050	C	T	32.8
NC_006088.4	574096	C	T	35.8
NC_006088.4	574703	G	A	31
NC_006088.4	574736	T	C	23
NC_006088.4	574756	C	G	29
NC_006088.4	574760	T	C	21
NC_006088.4	574782	T	C	51
NC_006088.4	574895	C	T	33
NC_006088.4	574931	G	A	116
NC_006088.4	575404	C	T	38.8
NC_006088.4	576387	G	A	78
NC_006088.4	577927	C	T	68
NC_006088.4	577931	G	A	67
NC_006088.4	580138	C	T	52.8
NC_006088.4	580155	T	C	52.8
NC_006088.4	580184	A	G	28.8
NC_006088.4	580314	C	T	47.8
NC_006088.4	580454	C	T	225
NC_006088.4	580483	G	C	142
NC_006088.4	580488	A	G	135
NC_006088.4	580520	T	C	56
NC_006088.4	580538	A	G	82
NC_006088.4	580600	G	T	222
NC_006088.4	580912	C	T	225
NC_006088.4	581911	C	T	40.8
NC_006088.4	582251	C	G	89.5
NC_006088.4	582526	T	A	52.8
NC_006088.4	582670	G	A	225
NC_006088.4	582709	G	A	225
NC_006088.4	583360	C	G	99
NC_006088.4	583379	G	A	105
NC_006088.4	583385	C	A	40
NC_006088.4	583524	T	C	222
NC_006088.4	583641	G	A	55
NC_006088.4	583651	G	A	32
NC_006088.4	583786	G	A	225
NC_006088.4	583879	A	C	176
NC_006088.4	584288	T	C	225
NC_006088.4	584395	A	C	49
NC_006088.4	584439	A	C	171
NC_006088.4	584464	C	T	136
NC_006088.4	584497	G	A	225
NC_006088.4	584498	T	G	225
NC_006088.4	584586	A	G	225
NC_006088.4	584854	C	T	222
NC_006088.4	584922	C	T	225
NC_006088.4	585268	G	T	225
NC_006088.4	585271	G	A	76
NC_006088.4	586537	C	T	225
NC_006088.4	587110	T	A	40
NC_006088.4	587128	T	C	157
NC_006088.4	587430	T	A	93
NC_006088.4	587489	A	G	66
NC_006088.4	587493	A	T	48
NC_006088.4	587535	C	T	153
NC_006088.4	587547	G	C	116
NC_006088.4	587562	G	A	158
NC_006088.4	587595	C	G	141
NC_006088.4	587609	G	T	177
NC_006088.4	587628	G	C	225
NC_006088.4	587634	T	C	225
NC_006088.4	587640	A	G	217
NC_006088.4	587684	G	A	122
NC_006088.4	587710	G	C	173
NC_006088.4	587730	C	T	182
NC_006088.4	587740	G	A	151
NC_006088.4	587867	A	T	225
NC_006088.4	587875	C	A	178
NC_006088.4	588027	A	G	128
NC_006088.4	588081	C	T	221
NC_006088.4	588136	T	C	222
NC_006088.4	588248	A	G	222
NC_006088.4	588570	A	G	186
NC_006088.4	588702	A	C	22
NC_006088.4	588812	A	G	158
NC_006088.4	588876	A	G	159
NC_006088.4	588877	C	T	133
NC_006088.4	588902	G	C	222
NC_006088.4	588947	A	T	190
NC_006088.4	589026	G	T	83
NC_006088.4	589039	G	A	87
NC_006088.4	589044	C	T	123
NC_006088.4	589078	G	A	199
NC_006088.4	589754	C	G	21.3
NC_006088.4	591423	G	A	225
NC_006088.4	591959	C	A	225
NC_006088.4	592149	A	T	24.8
NC_006088.4	592158	G	A	225
NC_006088.4	592963	G	A	225
NC_006088.4	593165	G	A	104
NC_006088.4	594481	C	T	178
NC_006088.4	594562	G	A	167
NC_006088.4	598352	A	G	45.8
NC_006088.4	598502	G	A	95.5
NC_006088.4	598531	A	T	38
NC_006088.4	598554	A	G	62
NC_006088.4	599698	G	A	35
NC_006088.4	599820	C	T	24.5
NC_006088.4	600321	A	C	225
NC_006088.4	600390	G	A	225
NC_006088.4	600492	C	T	45.8
NC_006088.4	600493	A	G	40.8
NC_006088.4	600496	C	T	45.8
NC_006088.4	600712	C	A	62
NC_006088.4	603625	C	T	221
NC_006088.4	604067	C	T	45.8
NC_006088.4	604242	A	G	45.8
NC_006088.4	604244	G	C	40.8
NC_006088.4	606951	A	C	45
NC_006088.4	607159	T	C	33
NC_006088.4	607178	C	T	47
NC_006088.4	607204	C	T	57
NC_006088.4	607294	A	G	101
NC_006088.4	607446	T	C	36.8
NC_006088.4	608332	C	A	33
NC_006088.4	609371	G	A	57
NC_006088.4	609666	C	T	101
NC_006088.4	609709	G	A	117
NC_006088.4	609757	G	A	152
NC_006088.4	609763	G	T	132
NC_006088.4	609784	G	C	37
NC_006088.4	609787	C	T	106
NC_006088.4	610005	G	C	94.1
NC_006088.4	610044	G	A	38.3
NC_006088.4	610203	C	G	50.8
NC_006088.4	610205	A	G	50.8
NC_006088.4	610206	T	C	47.8
NC_006088.4	610207	G	A	50.8
NC_006088.4	610246	A	G	46
NC_006088.4	610281	A	C	222
NC_006088.4	610312	C	A	145
NC_006088.4	610363	A	G	149
NC_006088.4	610377	G	C	141
NC_006088.4	610448	C	T	82
NC_006088.4	610485	C	T	40.8
NC_006088.4	610773	G	A	134
NC_006088.4	610885	A	G	39
NC_006088.4	610918	A	G	57
NC_006088.4	610941	T	A	208
NC_006088.4	610963	T	C	174
NC_006088.4	611278	G	A	64
NC_006088.4	611949	C	G	45.8
NC_006088.4	611975	C	A	45.8
NC_006088.4	612028	G	A	32.8
NC_006088.4	612712	G	A	45.8
NC_006088.4	612826	C	T	38
NC_006088.4	612827	C	G	38
NC_006088.4	612870	C	T	38
NC_006088.4	612879	C	T	38
NC_006088.4	612891	T	G	21
NC_006088.4	612975	A	G	95.5
NC_006088.4	613020	G	A	73
NC_006088.4	613511	A	G	64
NC_006088.4	613534	G	A	62
NC_006088.4	613568	G	A	79
NC_006088.4	613572	G	A	47
NC_006088.4	614279	G	A	45
NC_006088.4	615657	G	A	32.8
NC_006088.4	615722	C	A	40.8
NC_006088.4	615754	G	C	45.8
NC_006088.4	615884	C	T	36.8
NC_006088.4	615886	G	T	40.8
NC_006088.4	615893	G	A	28.8
NC_006088.4	615901	G	A	35.8
NC_006088.4	617981	T	C	112
NC_006088.4	618001	A	G	114
NC_006088.4	619670	C	T	137
NC_006088.4	619684	G	A	33
NC_006088.4	619758	A	G	69
NC_006088.4	619887	G	A	39
NC_006088.4	619890	G	C	62
NC_006088.4	620270	A	G	111
NC_006088.4	620357	G	A	73
NC_006088.4	620362	T	G	53
NC_006088.4	621363	G	C	45.8
NC_006088.4	621536	G	A	45.8
NC_006088.4	621553	T	C	45.8
NC_006088.4	621561	G	T	45.8
NC_006088.4	624444	G	C	57
NC_006088.4	624526	T	C	99
NC_006088.4	624531	A	C	79
NC_006088.4	624544	A	T	94
NC_006088.4	624579	A	G	136
NC_006088.4	624634	G	C	40
NC_006088.4	624635	G	A	50
NC_006088.4	624659	T	A	147
NC_006088.4	624702	T	A	128
NC_006088.4	624708	A	G	81
NC_006088.4	625563	C	T	72
NC_006088.4	626483	A	C	40.8
NC_006088.4	626508	A	G	45.8
NC_006088.4	627302	G	A	69
NC_006088.4	627424	C	T	64
NC_006088.4	627490	G	A	83.5
NC_006088.4	628028	C	T	79
NC_006088.4	628411	A	G	52.8
NC_006088.4	629035	T	C	45.8
NC_006088.4	629134	A	G	45.8
NC_006088.4	631218	T	C	35.8
NC_006088.4	640071	G	C	222
NC_006088.4	640785	T	C	155
NC_006088.4	640806	G	T	59
NC_006088.4	641785	A	G	52.8
NC_006088.4	641859	A	C	52.8
NC_006088.4	645428	T	C	225
NC_006088.4	645734	A	G	225
NC_006088.4	645838	G	A	40.8
NC_006088.4	646027	T	C	33.5
NC_006088.4	646123	A	C	77
NC_006088.4	646161	A	G	222
NC_006088.4	646170	G	A	225
NC_006088.4	646293	G	A	24
NC_006088.4	646376	T	C	163
NC_006088.4	648671	A	G	119
NC_006088.4	648763	G	T	27.8
NC_006088.4	650391	C	T	33.8
NC_006088.4	650392	A	C	33.8
NC_006088.4	650460	C	T	135
NC_006088.4	650477	C	T	176
NC_006088.4	650479	T	C	173
NC_006088.4	650500	C	T	176
NC_006088.4	650599	C	T	222
NC_006088.4	650605	T	C	225
NC_006088.4	650623	G	A	120
NC_006088.4	650631	G	A	222
NC_006088.4	650632	G	A	222
NC_006088.4	650646	A	T	221
NC_006088.4	650651	G	A	221
NC_006088.4	650750	G	A	31
NC_006088.4	650918	C	T	225
NC_006088.4	651046	A	G	210
NC_006088.4	651244	C	T	52.8
NC_006088.4	651335	G	A	52.8
NC_006088.4	651913	T	C	153
NC_006088.4	651927	T	C	70
NC_006088.4	651931	T	C	70
NC_006088.4	652144	C	G	134
NC_006088.4	652148	T	C	139
NC_006088.4	652186	A	G	197
NC_006088.4	652243	A	G	116
NC_006088.4	652282	T	G	79
NC_006088.4	652430	A	C	40.8
NC_006088.4	652449	T	C	38.8
NC_006088.4	652555	A	G	52.8
NC_006088.4	652869	A	G	62
NC_006088.4	653402	T	C	114
NC_006088.4	653855	A	C	52.8
NC_006088.4	653856	T	C	52.8
NC_006088.4	653877	T	C	47.8
NC_006088.4	654042	G	A	47.8
NC_006088.4	654257	C	A	57
NC_006088.4	654313	T	C	104
NC_006088.4	654314	G	A	27
NC_006088.4	654432	T	C	123
NC_006088.4	654467	C	T	123
NC_006088.4	654778	T	C	86
NC_006088.4	654819	A	C	67
NC_006088.4	654884	T	C	69
NC_006088.4	654886	A	C	77
NC_006088.4	654937	A	G	52.8
NC_006088.4	655088	A	G	42.8
NC_006088.4	655247	A	T	107
NC_006088.4	655260	T	C	81
NC_006088.4	655372	T	C	157
NC_006088.4	655503	A	C	77
NC_006088.4	655536	G	A	75
NC_006088.4	655639	T	C	222
NC_006088.4	655689	G	A	222
NC_006088.4	655727	C	G	98
NC_006088.4	655761	C	T	25
NC_006088.4	655769	G	A	101
NC_006088.4	655882	T	C	146
NC_006088.4	655981	G	A	53
NC_006088.4	656081	C	T	71
NC_006088.4	656082	C	G	67
NC_006088.4	656095	G	A	52
NC_006088.4	656118	A	G	65
NC_006088.4	656120	A	G	25
NC_006088.4	656447	C	G	145
NC_006088.4	656508	T	C	30
NC_006088.4	656515	C	T	122
NC_006088.4	656593	T	G	57
NC_006088.4	656789	T	C	222
NC_006088.4	656857	C	T	222
NC_006088.4	656995	C	T	166
NC_006088.4	656998	C	T	161
NC_006088.4	657008	G	A	93.1
NC_006088.4	657011	C	T	104
NC_006088.4	657028	A	C	135
NC_006088.4	657117	A	G	222
NC_006088.4	657301	C	G	130
NC_006088.4	657321	A	G	222
NC_006088.4	657332	A	G	150
NC_006088.4	657340	C	T	54
NC_006088.4	657455	G	A	113
NC_006088.4	657457	T	C	102
NC_006088.4	657469	C	T	31
NC_006088.4	657687	T	A	222
NC_006088.4	657824	T	C	49
NC_006088.4	657927	A	T	209
NC_006088.4	658173	G	C	50
NC_006088.4	658269	A	C	101
NC_006088.4	658663	T	C	190
NC_006088.4	658736	G	A	82
NC_006088.4	658745	T	C	52
NC_006088.4	659215	C	T	61
NC_006088.4	659537	G	A	38
NC_006088.4	659571	G	A	45.8
NC_006088.4	659704	A	G	111
NC_006088.4	659805	C	G	138
NC_006088.4	659811	T	G	107
NC_006088.4	659843	A	G	222
NC_006088.4	659853	A	T	225
NC_006088.4	659897	G	A	61
NC_006088.4	659919	T	A	58
NC_006088.4	660074	C	T	225
NC_006088.4	660143	A	T	37
NC_006088.4	660152	G	C	24
NC_006088.4	660487	T	C	72
NC_006088.4	660577	C	T	31
NC_006088.4	660618	G	A	45
NC_006088.4	660745	C	T	38
NC_006088.4	660870	G	A	57
NC_006088.4	660990	C	T	187
NC_006088.4	661081	C	T	39
NC_006088.4	661115	T	G	31
NC_006088.4	661121	C	T	101
NC_006088.4	661128	T	G	85.5
NC_006088.4	661220	T	G	95.5
NC_006088.4	661609	T	C	222
NC_006088.4	661843	T	C	225
NC_006088.4	662275	A	G	52.8
NC_006088.4	662477	G	C	31
NC_006088.4	664149	T	C	28.8
NC_006088.4	664736	A	T	86.5
NC_006088.4	664743	A	G	73
NC_006088.4	664953	C	T	43
NC_006088.4	664955	A	G	43
NC_006088.4	664986	T	C	44
NC_006088.4	665263	A	G	40.8
NC_006088.4	665264	A	G	40.8
NC_006088.4	665267	A	G	36.8
NC_006088.4	665328	C	T	23.8
NC_006088.4	665329	A	G	40.8
NC_006088.4	665343	G	A	40.8
NC_006088.4	665372	A	G	40.8
NC_006088.4	665527	G	A	136
NC_006088.4	665546	C	T	33
NC_006088.4	665577	C	G	189
NC_006088.4	665669	A	G	116
NC_006088.4	665673	T	C	68
NC_006088.4	665684	A	G	42
NC_006088.4	665738	A	C	56
NC_006088.4	666491	T	C	59.3
NC_006088.4	666511	C	A	20.2
NC_006088.4	667242	C	G	57
NC_006088.4	667292	C	A	96
NC_006088.4	667310	G	A	40
NC_006088.4	667348	A	G	123
NC_006088.4	667349	C	A	117
NC_006088.4	667420	T	C	74
NC_006088.4	667443	C	T	56
NC_006088.4	667475	T	C	132
NC_006088.4	668871	T	C	64
NC_006088.4	669856	C	T,G	77.5
NC_006088.4	673686	C	T	225
NC_006088.4	673692	T	C	222
NC_006088.4	673704	T	C	222
NC_006088.4	673705	G	A	225
NC_006088.4	673710	C	T	222
NC_006088.4	673711	G	A	222
NC_006088.4	673716	T	C	34
NC_006088.4	673723	G	A	64
NC_006088.4	673740	T	C	222
NC_006088.4	674740	G	A	26
NC_006088.4	674764	T	C	105
NC_006088.4	674815	T	C	102
NC_006088.4	674878	A	G	34
NC_006088.4	675132	T	C	225
NC_006088.4	675150	G	T	172
NC_006088.4	675552	C	T	95.5
NC_006088.4	675942	A	G	82
NC_006088.4	676582	C	T	129
NC_006088.4	676732	T	C	39
NC_006088.4	676852	A	G	116
NC_006088.4	676866	C	G	51
NC_006088.4	676914	G	C	45
NC_006088.4	676950	A	G	21
NC_006088.4	676954	A	G	24
NC_006088.4	676957	T	C	24
NC_006088.4	676965	G	A	21
NC_006088.4	676967	A	G	33
NC_006088.4	677088	C	T	165
NC_006088.4	677103	A	G	90.1
NC_006088.4	677127	G	A	169
NC_006088.4	677164	T	C	175
NC_006088.4	677165	G	A	170
NC_006088.4	677250	T	C	121
NC_006088.4	677438	A	G	146
NC_006088.4	677502	A	G	220
NC_006088.4	677754	T	C	128
NC_006088.4	678169	C	T	90
NC_006088.4	678410	T	C	110
NC_006088.4	678512	A	G	37
NC_006088.4	678582	C	T	73
NC_006088.4	678786	A	G	222
NC_006088.4	678823	C	T	225
NC_006088.4	678832	C	T	225
NC_006088.4	678833	G	C	225
NC_006088.4	678922	G	C	222
NC_006088.4	678951	T	C	59
NC_006088.4	678965	G	A	52
NC_006088.4	678990	C	T	57
NC_006088.4	679021	C	T	27
NC_006088.4	679443	C	T	117
NC_006088.4	679600	C	T	77
NC_006088.4	679755	C	A	174
NC_006088.4	680097	G	A	70
NC_006088.4	680954	C	T	225
NC_006088.4	681054	G	A	45.8
NC_006088.4	681076	T	A	45.8
NC_006088.4	681734	T	C	225
NC_006088.4	681746	G	A	225
NC_006088.4	683558	C	T	79.5
NC_006088.4	683584	A	G	69
NC_006088.4	684971	A	G	222
NC_006088.4	687539	T	C	113
NC_006088.4	687546	T	C	121
NC_006088.4	687547	G	T	112
NC_006088.4	687648	G	T	92.5
NC_006088.4	687676	C	T	170
NC_006088.4	687743	G	C	82
NC_006088.4	687788	G	A	27.8
NC_006088.4	687789	G	A	36.8
NC_006088.4	687798	C	T	58
NC_006088.4	687821	G	C	62
NC_006088.4	687962	C	T	77
NC_006088.4	687987	G	C	45.8
NC_006088.4	688017	G	C	45.8
NC_006088.4	688156	T	C	31.8
NC_006088.4	688182	G	A	36.8
NC_006088.4	688245	T	A	40.8
NC_006088.4	688339	C	T	172
NC_006088.4	688471	G	A	222
NC_006088.4	688498	C	T	117
NC_006088.4	688653	C	T	29
NC_006088.4	688713	T	C	225
NC_006088.4	689569	G	A	225
NC_006088.4	689899	C	T	225
NC_006088.4	692433	T	G	225
NC_006088.4	692451	A	G	225
NC_006088.4	693304	A	G	222
NC_006088.4	693496	C	A	187
NC_006088.4	693523	G	A	43.1
NC_006088.4	693592	A	G	45.8
NC_006088.4	693622	T	A	45.8
NC_006088.4	693635	C	A	69
NC_006088.4	693770	G	A	47.8
NC_006088.4	693771	G	A	52.8
NC_006088.4	693941	G	A	44
NC_006088.4	693965	C	T	68
NC_006088.4	694129	G	A	180
NC_006088.4	694974	C	T	132
NC_006088.4	694995	C	T	123
NC_006088.4	695113	T	C	161
NC_006088.4	695176	A	G	222
NC_006088.4	695283	T	C	217
NC_006088.4	695304	T	G	223
NC_006088.4	695398	T	C	177
NC_006088.4	695551	T	C	50
NC_006088.4	695585	T	C	155
NC_006088.4	695627	C	T	132
NC_006088.4	695725	A	G	102
NC_006088.4	695749	G	C	54
NC_006088.4	695868	C	G	119
NC_006088.4	696239	G	A	138
NC_006088.4	696288	T	C	115
NC_006088.4	696410	C	G	86
NC_006088.4	696434	T	C	225
NC_006088.4	696439	G	A	74
NC_006088.4	696466	C	T	190
NC_006088.4	696651	A	G	225
NC_006088.4	696658	C	T	214
NC_006088.4	696660	A	G	225
NC_006088.4	696773	T	C	108
NC_006088.4	697009	C	T	84
NC_006088.4	697053	G	A	170
NC_006088.4	697064	T	C	214
NC_006088.4	697131	C	T	87
NC_006088.4	698115	T	A	102
NC_006088.4	698232	C	T	64
NC_006088.4	698391	G	C	52.8
NC_006088.4	698461	A	T	108
NC_006088.4	698464	G	T	62
NC_006088.4	698488	T	A	67
NC_006088.4	698491	A	G	30
NC_006088.4	698507	T	G	71
NC_006088.4	698537	T	C	23
NC_006088.4	698578	A	G	40.8
NC_006088.4	699242	C	T	35
NC_006088.4	699396	C	T	48
NC_006088.4	699497	C	A	83
NC_006088.4	699514	C	T	43
NC_006088.4	699520	C	T	38.1
NC_006088.4	699659	A	C	30
NC_006088.4	699672	C	A	82
NC_006088.4	699864	G	A	38
NC_006088.4	700530	C	T	45.8
NC_006088.4	706432	G	A	225
NC_006088.4	706570	T	C	225
NC_006088.4	706606	C	A	63
NC_006088.4	706612	C	T	225
NC_006088.4	706810	G	T	111
NC_006088.4	706820	T	C	111
NC_006088.4	707291	G	C	225
NC_006088.4	707533	C	T	225
NC_006088.4	707584	T	C	225
NC_006088.4	707608	C	T	221
NC_006088.4	707632	C	T	92
NC_006088.4	708264	T	C	222
NC_006088.4	708291	C	T	225
NC_006088.4	709005	T	C	222
NC_006088.4	709156	T	C	26.8
NC_006088.4	709284	A	G	222
NC_006088.4	709296	C	T	225
NC_006088.4	709449	A	G	62
NC_006088.4	709527	G	A	31
NC_006088.4	709540	C	T	74
NC_006088.4	709621	T	G	104
NC_006088.4	709701	G	C	45.8
NC_006088.4	709833	A	G	82
NC_006088.4	709846	T	C	85
NC_006088.4	709852	C	T	89
NC_006088.4	709874	G	A	143
NC_006088.4	709882	T	C	209
NC_006088.4	710059	G	T	225
NC_006088.4	710071	A	G	225
NC_006088.4	710080	G	A	158
NC_006088.4	710107	G	A	197
NC_006088.4	710113	C	T	225
NC_006088.4	711092	C	T	136
NC_006088.4	711703	C	T	225
NC_006088.4	711820	G	A	221
NC_006088.4	711898	G	A	78
NC_006088.4	712126	T	A	173
NC_006088.4	712267	G	T	90
NC_006088.4	713573	G	A	121
NC_006088.4	714701	G	T	40.8
NC_006088.4	714722	A	T	36.8
NC_006088.4	714742	A	G	36.8
NC_006088.4	715129	A	G	36.8
NC_006088.4	715158	A	G	31.8
NC_006088.4	715166	A	G	36.8
NC_006088.4	715183	A	G	40.8
NC_006088.4	715195	C	G	40.8
NC_006088.4	715199	A	G	40.8
NC_006088.4	715350	T	C	45.8
NC_006088.4	715351	G	A	45.8
NC_006088.4	715366	A	C	45.8
NC_006088.4	715369	T	A	31.8
NC_006088.4	715370	A	G	40.8
NC_006088.4	715376	A	G	45.8
NC_006088.4	715393	A	T	40.8
NC_006088.4	715486	G	T	52.8
NC_006088.4	716682	A	G	39
NC_006088.4	716719	C	T	20
NC_006088.4	716724	A	G	110
NC_006088.4	716777	A	G	21
NC_006088.4	716778	A	G	97
NC_006088.4	716799	A	G	126
NC_006088.4	716808	A	G	54
NC_006088.4	716809	A	G	57
NC_006088.4	716835	G	T	73
NC_006088.4	718821	C	A	73
NC_006088.4	718851	G	A	73
NC_006088.4	718865	C	A	73
NC_006088.4	719096	A	T	73
NC_006088.4	719278	A	T	34
NC_006088.4	719564	G	C,A	42
NC_006088.4	719615	A	G	142
NC_006088.4	721251	C	T	117
NC_006088.4	721751	A	G	47.8
NC_006088.4	722129	C	T	40.8
NC_006088.4	722514	C	T	69
NC_006088.4	723458	G	C	69
NC_006088.4	723472	G	A	38
NC_006088.4	723508	T	G	45.8
NC_006088.4	723514	C	T	45.8
NC_006088.4	723534	C	T	30.8
NC_006088.4	724241	A	C	45.8
NC_006088.4	724331	A	C	86
NC_006088.4	724343	A	T	86
NC_006088.4	724395	A	G	86
NC_006088.4	724436	C	T	31.8
NC_006088.4	724973	C	G	40
NC_006088.4	725038	C	T	69
NC_006088.4	725039	A	G	73
NC_006088.4	726548	A	G	42
NC_006088.4	726563	G	C	121
NC_006088.4	726590	C	T	111
NC_006088.4	726712	C	T	48
NC_006088.4	726780	C	T	98
NC_006088.4	726785	G	A	187
NC_006088.4	726854	A	G	222
NC_006088.4	727612	T	C	34
NC_006088.4	727744	G	A	69
NC_006088.4	727890	G	A	52.8
NC_006088.4	727901	G	A	52.8
NC_006088.4	728640	G	A	73
NC_006088.4	729043	A	G	32
NC_006088.4	729088	G	A	38
NC_006088.4	731878	G	A	73
NC_006088.4	732252	A	G	91.3
NC_006088.4	732313	T	A	87.8
NC_006088.4	733502	C	T	28.8
NC_006088.4	734529	G	A	45.8
NC_006088.4	734600	C	G	45.8
NC_006088.4	734687	C	T	69
NC_006088.4	735812	T	C	87
NC_006088.4	735923	A	G	52.8
NC_006088.4	742646	C	A	134
NC_006088.4	742654	T	C	105
NC_006088.4	742717	C	T	44.8
NC_006088.4	743681	G	A	47.1
NC_006088.4	743708	T	C	43.3
NC_006088.4	744616	C	T	177
NC_006088.4	746233	G	A	225
NC_006088.4	746678	A	G	151
NC_006088.4	746693	T	C	134
NC_006088.4	746767	G	A	83
NC_006088.4	746774	G	A	123
NC_006088.4	746780	G	C	121
NC_006088.4	746798	G	A	141
NC_006088.4	746802	G	A	145
NC_006088.4	747722	C	T	182
NC_006088.4	748404	T	C	188
NC_006088.4	748411	A	G	222
NC_006088.4	748475	C	T	200
NC_006088.4	748911	G	A	33.1
NC_006088.4	748952	T	G	41.1
NC_006088.4	749127	C	T	33.8
NC_006088.4	749130	T	C	33.8
NC_006088.4	749200	G	A	47
NC_006088.4	749213	C	T	24
NC_006088.4	749558	T	C	153
NC_006088.4	749832	A	G	220
NC_006088.4	749839	C	T	217
NC_006088.4	749852	G	C	156
NC_006088.4	749890	C	A	55
NC_006088.4	749914	C	T	82
NC_006088.4	749963	C	G	45.8
NC_006088.4	749972	A	T	45.8
NC_006088.4	749973	C	T	36.8
NC_006088.4	750748	C	T	52.8
NC_006088.4	752061	C	T	87
NC_006088.4	752067	A	G	201
NC_006088.4	752792	C	T	61
NC_006088.4	753358	A	C	62.5
NC_006088.4	753359	G	A	29.5
NC_006088.4	753401	T	C	49.2
NC_006088.4	753403	C	T	80.3
NC_006088.4	753413	T	C	38.1
NC_006088.4	754002	T	C	58
NC_006088.4	755101	C	G	52.8
NC_006088.4	756020	G	A	56
NC_006088.4	756442	A	G	225
NC_006088.4	756491	C	T	225
NC_006088.4	756743	C	T	151
NC_006088.4	756840	T	A	225
NC_006088.4	756923	G	A	225
NC_006088.4	757097	C	T	114
NC_006088.4	757102	A	G	166
NC_006088.4	757121	T	A	225
NC_006088.4	757122	G	T	225
NC_006088.4	757140	G	T	225
NC_006088.4	757163	G	A	225
NC_006088.4	757165	T	G	225
NC_006088.4	757216	G	A	225
NC_006088.4	763516	C	T	52.8
NC_006088.4	763529	T	A	52.8
NC_006088.4	763727	C	T	45.8
NC_006088.4	763774	A	C	42.8
NC_006088.4	763775	G	A	52.8
NC_006088.4	763832	G	A	37
NC_006088.4	763861	G	A	145
NC_006088.4	770901	G	A	79
NC_006088.4	770907	G	A	202
NC_006088.4	770916	C	G	214
NC_006088.4	770919	G	C	219
NC_006088.4	770928	G	A	193
NC_006088.4	770967	A	G	116
NC_006088.4	770976	C	T	116
NC_006088.4	772762	T	A	46
NC_006088.4	772797	A	G	59
NC_006088.4	773155	A	G	38
NC_006088.4	780681	T	C	42.8
NC_006088.4	780793	G	C	45.8
NC_006088.4	781674	C	T	52.8
NC_006088.4	782234	C	T	111
NC_006088.4	782338	A	T	95.5
NC_006088.4	782385	G	A	222
NC_006088.4	782435	A	C	112
NC_006088.4	782891	A	C	87
NC_006088.4	783922	T	C	47.8
NC_006088.4	786297	G	A	40.8
NC_006088.4	788172	T	C	40.8
NC_006088.4	789374	C	T	98
NC_006088.4	790095	A	G	113
NC_006088.4	791011	A	T	28.8
NC_006088.4	791023	A	G	45.8
NC_006088.4	791030	G	A	40.8
NC_006088.4	793225	T	C	40.8
NC_006088.4	793234	C	T	45
NC_006088.4	793241	A	T	87
NC_006088.4	793564	T	C	64
NC_006088.4	794070	C	T	33
NC_006088.4	794225	T	C	86
NC_006088.4	794337	T	G	47.8
NC_006088.4	794584	C	G	38
NC_006088.4	794853	C	T	198
NC_006088.4	795279	G	A	47.8
NC_006088.4	796177	G	A	117
NC_006088.4	796393	G	A	73
NC_006088.4	796397	G	A	73
NC_006088.4	796691	T	A	45.8
NC_006088.4	796723	T	A	78
NC_006088.4	797004	C	T	79
NC_006088.4	797010	G	A	64
NC_006088.4	797024	T	C	31
NC_006088.4	797046	C	G	36
NC_006088.4	797067	C	T	132
NC_006088.4	797675	T	A	148
NC_006088.4	797692	T	C	148
NC_006088.4	797777	C	T	42.8
NC_006088.4	797952	C	T	52.8
NC_006088.4	798282	G	C	40.8
NC_006088.4	798647	C	A	113
NC_006088.4	798730	A	G	82
NC_006088.4	799028	T	C	52.8
NC_006088.4	799033	T	G	52.8
NC_006088.4	799273	T	C	73
NC_006088.4	799274	G	A	73
NC_006088.4	799605	C	T	104
NC_006088.4	800091	A	G	183
NC_006088.4	800300	A	G	45.8
NC_006088.4	800753	T	C	40
NC_006088.4	800763	A	T	45
NC_006088.4	801311	G	C	45.8
NC_006088.4	801477	A	G	178
NC_006088.4	801483	C	T	167
NC_006088.4	801588	T	C	169
NC_006088.4	802411	C	T	103
NC_006088.4	802703	T	C	119
NC_006088.4	803181	G	A	45.8
NC_006088.4	803194	A	G	45.8
NC_006088.4	803214	A	G	40.8
NC_006088.4	803248	G	A	45.8
NC_006088.4	803372	G	A	187
NC_006088.4	803509	G	A	82
NC_006088.4	803532	C	T	29
NC_006088.4	803714	C	A	45.8
NC_006088.4	804074	C	T	69
NC_006088.4	804127	G	A	23
NC_006088.4	804243	A	G	44
NC_006088.4	804329	C	T	87
NC_006088.4	804431	T	G	190
NC_006088.4	804550	C	A	57
NC_006088.4	804553	G	A	79
NC_006088.4	804576	C	T	94
NC_006088.4	804656	T	C	37.8
NC_006088.4	804756	C	T	52.8
NC_006088.4	805012	T	G	86
NC_006088.4	805090	G	A	23.8
NC_006088.4	805113	T	C	69
NC_006088.4	805195	A	G	45.8
NC_006088.4	805623	A	G	30.8
NC_006088.4	815603	C	T	163
NC_006088.4	818543	A	G	68
NC_006088.4	821686	T	C	77
NC_006088.4	827639	T	C	52.8
NC_006088.4	832476	C	T	41.8
NC_006088.4	833969	T	C	35.8
NC_006088.4	836584	G	A	51
NC_006088.4	836602	C	T	73
NC_006088.4	836613	A	G	60
NC_006088.4	837151	A	G	104
NC_006088.4	837159	T	C	107
NC_006088.4	837224	C	T	189
NC_006088.4	837297	T	G	112
NC_006088.4	838015	T	C	41
NC_006088.4	838094	T	C	52.8
NC_006088.4	838095	G	A	52.8
NC_006088.4	838841	C	A	52.8
NC_006088.4	840193	C	T	186
NC_006088.4	840235	C	T	153
NC_006088.4	840426	G	A	87
NC_006088.4	840485	C	T	106
NC_006088.4	841169	A	G	45.8
NC_006088.4	854233	C	T	225
NC_006088.4	854411	C	T	222
NC_006088.4	854457	C	G	225
NC_006088.4	854562	G	A	209
NC_006088.4	854595	C	A	153
NC_006088.4	854612	A	G	189
NC_006088.4	854683	T	C	222
NC_006088.4	854684	G	A	225
NC_006088.4	854755	T	C	214
NC_006088.4	854756	G	A	80
NC_006088.4	854764	A	C	62
NC_006088.4	854809	T	C	23
NC_006088.4	854836	A	C	111
NC_006088.4	854897	T	C	222
NC_006088.4	854900	G	A	225
NC_006088.4	854951	T	A	128
NC_006088.4	854953	T	C	225
NC_006088.4	854956	T	C	225
NC_006088.4	854979	T	C	225
NC_006088.4	854980	A	T	225
NC_006088.4	855004	C	T	225
NC_006088.4	855011	T	C	225
NC_006088.4	855063	T	C	225
NC_006088.4	855157	T	G	225
NC_006088.4	855161	C	T	106
NC_006088.4	855197	C	T	225
NC_006088.4	855411	C	T	222
NC_006088.4	855446	G	A	225
NC_006088.4	855588	C	T	225
NC_006088.4	855629	T	C	225
NC_006088.4	855643	T	C	225
NC_006088.4	855651	A	T	222
NC_006088.4	855657	G	C	225
NC_006088.4	855676	G	A	222
NC_006088.4	855700	T	C	225
NC_006088.4	855704	G	A	52
NC_006088.4	855729	A	G	62
NC_006088.4	855827	C	T	225
NC_006088.4	856239	G	A	83
NC_006088.4	856271	C	A	225
NC_006088.4	856998	C	T	225
NC_006088.4	857397	T	C	131
NC_006088.4	857487	C	G	225
NC_006088.4	858670	G	A	225
NC_006088.4	858736	T	G	225
NC_006088.4	858880	C	T	149
NC_006088.4	858904	C	G	225
NC_006088.4	858947	A	G	225
NC_006088.4	858982	C	T	161
NC_006088.4	858999	C	T	204
NC_006088.4	859080	A	C	222
NC_006088.4	859199	C	T	225
NC_006088.4	859224	C	T	112
NC_006088.4	859284	C	A	225
NC_006088.4	859368	T	A	162
NC_006088.4	859452	C	T	225
NC_006088.4	859454	T	C	225
NC_006088.4	859526	C	T	225
NC_006088.4	859586	G	A	133
NC_006088.4	859806	T	C	225
NC_006088.4	859834	T	C	225
NC_006088.4	859980	G	C	222
NC_006088.4	859990	T	C	204
NC_006088.4	860055	T	C	225
NC_006088.4	860158	T	C	221
NC_006088.4	860204	C	T	166
NC_006088.4	860310	G	A	116
NC_006088.4	860379	A	G	117
NC_006088.4	860458	T	G	222
NC_006088.4	860777	C	A	222
NC_006088.4	860802	G	C	52
NC_006088.4	860837	C	T	225
NC_006088.4	860870	G	C	222
NC_006088.4	860904	C	T	151
NC_006088.4	861047	A	G	204
NC_006088.4	861070	T	G	225
NC_006088.4	861123	T	C	189
NC_006088.4	861142	C	T	223
NC_006088.4	861217	G	A	179
NC_006088.4	861251	C	T	125
NC_006088.4	861265	T	C	226
NC_006088.4	861293	T	G	225
NC_006088.4	861301	G	T	186
NC_006088.4	861314	C	T	173
NC_006088.4	861348	C	T	81
NC_006088.4	861427	T	C	52
NC_006088.4	861428	G	A	47
NC_006088.4	861587	G	A	53
NC_006088.4	861617	T	C	75
NC_006088.4	861621	A	G	222
NC_006088.4	861746	T	C	159
NC_006088.4	862222	G	A	225
NC_006088.4	862486	T	C	225
NC_006088.4	862537	C	T	222
NC_006088.4	862675	G	C	62
NC_006088.4	862679	C	T	225
NC_006088.4	862680	G	A	48
NC_006088.4	862692	C	T	50
NC_006088.4	862733	T	A	192
NC_006088.4	862871	G	T	207
NC_006088.4	862903	A	T	188
NC_006088.4	862989	G	C	225
NC_006088.4	863190	T	C	222
NC_006088.4	863444	C	T	36.8
NC_006088.4	863643	C	T	100
NC_006088.4	863684	C	T	169
NC_006088.4	864084	C	T	109
NC_006088.4	864086	A	G	121
NC_006088.4	864124	C	T	70
NC_006088.4	864206	A	G	91
NC_006088.4	864305	A	G	148
NC_006088.4	864334	G	C	52.8
NC_006088.4	864600	A	G	73
NC_006088.4	864613	A	G	62
NC_006088.4	864631	G	T	73
NC_006088.4	864633	C	T	73
NC_006088.4	864678	C	T	174
NC_006088.4	864683	T	G	174
NC_006088.4	864698	T	C	178
NC_006088.4	864749	T	C	111
NC_006088.4	864751	C	T	116
NC_006088.4	864790	T	C	102
NC_006088.4	864853	G	A	47.8
NC_006088.4	865013	A	G	85
NC_006088.4	865108	C	T	81
NC_006088.4	865118	C	T	51
NC_006088.4	865129	A	G	57
NC_006088.4	865368	C	T	52.8
NC_006088.4	865392	T	C	118
NC_006088.4	865464	T	C	77.5
NC_006088.4	865470	G	A	65
NC_006088.4	866297	C	G	42
NC_006088.4	866532	T	C	201
NC_006088.4	866695	T	C	175
NC_006088.4	866787	G	A	40
NC_006088.4	866856	C	T	164
NC_006088.4	866857	A	G	166
NC_006088.4	866904	C	G	101
NC_006088.4	866940	T	A	36
NC_006088.4	866961	T	C	85
NC_006088.4	866990	C	A	66
NC_006088.4	867062	G	A	200
NC_006088.4	867180	G	A	132
NC_006088.4	867311	T	C	225
NC_006088.4	867426	G	A	155
NC_006088.4	867444	C	T	29
NC_006088.4	867563	A	G	222
NC_006088.4	867584	G	T	209
NC_006088.4	867680	A	G	157
NC_006088.4	867739	A	G	50
NC_006088.4	867773	T	C	222
NC_006088.4	867792	C	T	159
NC_006088.4	867868	T	A	70
NC_006088.4	868006	T	C	150
NC_006088.4	868338	G	T	62
NC_006088.4	868344	A	G	57
NC_006088.4	868394	A	T	66
NC_006088.4	868757	C	T	196
NC_006088.4	868791	A	C	100
NC_006088.4	868870	A	T	145
NC_006088.4	868897	A	T	48
NC_006088.4	868951	G	A	95
NC_006088.4	868970	G	A	180
NC_006088.4	869106	C	T	188
NC_006088.4	869189	T	C	188
NC_006088.4	869191	T	C	171
NC_006088.4	869200	C	T	113
NC_006088.4	869215	A	G	46
NC_006088.4	869236	G	A	63
NC_006088.4	869249	A	T	38
NC_006088.4	869547	A	C	222
NC_006088.4	869739	G	A	145
NC_006088.4	869835	G	A	24
NC_006088.4	870212	C	A	121
NC_006088.4	870281	A	G	66
NC_006088.4	870283	G	A	75
NC_006088.4	870370	G	A	101
NC_006088.4	870377	T	C	91
NC_006088.4	870388	G	A	102
NC_006088.4	870411	T	C	104
NC_006088.4	870522	G	C	54
NC_006088.4	870569	G	A	55
NC_006088.4	870729	A	G	27
NC_006088.4	870927	C	T	222
NC_006088.4	870982	T	C	225
NC_006088.4	871202	C	T	127
NC_006088.4	871294	G	T	140
NC_006088.4	871313	G	A	167
NC_006088.4	871337	T	C	164
NC_006088.4	871408	G	A	225
NC_006088.4	871639	T	C	53
NC_006088.4	871784	C	T	156
NC_006088.4	871956	C	T	225
NC_006088.4	872638	G	C	25
NC_006088.4	872671	A	G	33
NC_006088.4	873289	C	T	88
NC_006088.4	873524	C	T	77
NC_006088.4	873863	C	T	35
NC_006088.4	874645	T	C	45.8
NC_006088.4	874693	T	C	30
NC_006088.4	874701	A	C	25
NC_006088.4	874712	C	G	30
NC_006088.4	874725	G	A	30
NC_006088.4	874740	G	C	30
NC_006088.4	874746	T	C	30
NC_006088.4	874763	C	T	35
NC_006088.4	874768	C	T	31
NC_006088.4	875112	G	A	64
NC_006088.4	875134	A	G	51
NC_006088.4	875140	T	C	63
NC_006088.4	875193	A	G	97
NC_006088.4	875311	C	T	109
NC_006088.4	875441	A	G	42
NC_006088.4	875513	A	G	222
NC_006088.4	875534	C	A	21
NC_006088.4	875535	G	C	213
NC_006088.4	875682	G	C	23
NC_006088.4	875705	G	A	193
NC_006088.4	875803	A	G	57
NC_006088.4	875944	G	A	159
NC_006088.4	875971	C	T	55
NC_006088.4	876736	A	C	33
NC_006088.4	876738	C	T	33
NC_006088.4	876761	C	T	27
NC_006088.4	876790	C	T	25
NC_006088.4	876940	G	A	27
NC_006088.4	877110	A	G	21
NC_006088.4	877111	A	G	60
NC_006088.4	877118	G	A	54
NC_006088.4	877163	T	C	42
NC_006088.4	877164	G	A	84
NC_006088.4	877206	T	C	31
NC_006088.4	877268	G	A	220
NC_006088.4	877361	T	C	225
NC_006088.4	877369	C	T	225
NC_006088.4	877481	G	C	200
NC_006088.4	877513	C	T	166
NC_006088.4	877750	A	G	153
NC_006088.4	877778	A	G	114
NC_006088.4	877914	G	A	40.8
NC_006088.4	877919	C	T	40.8
NC_006088.4	878020	T	C	166
NC_006088.4	878034	G	C	202
NC_006088.4	878060	G	T	20
NC_006088.4	878705	C	A	181
NC_006088.4	878879	T	C	45.8
NC_006088.4	879089	G	A	24
NC_006088.4	879102	G	A	138
NC_006088.4	879154	C	T	141
NC_006088.4	879155	G	T	141
NC_006088.4	879255	A	G	116
NC_006088.4	879266	T	C	73
NC_006088.4	879776	G	A	43
NC_006088.4	879869	A	G	225
NC_006088.4	880038	G	A	21
NC_006088.4	880094	C	T	132
NC_006088.4	880178	T	C	117
NC_006088.4	880265	A	G	98
NC_006088.4	880339	A	T	124
NC_006088.4	880500	T	C	23
NC_006088.4	880503	C	T	119
NC_006088.4	880510	C	G	33
NC_006088.4	880532	G	A	136
NC_006088.4	880554	G	C	57
NC_006088.4	880586	C	T	35
NC_006088.4	880623	A	G	95.5
NC_006088.4	880630	T	C	136
NC_006088.4	880673	T	A	133
NC_006088.4	880819	C	T	38
NC_006088.4	881016	T	C	64
NC_006088.4	881625	T	G	94
NC_006088.4	881727	C	G	30
NC_006088.4	881803	C	T	113
NC_006088.4	881871	T	A	42
NC_006088.4	882106	T	C	33
NC_006088.4	882263	C	T	24
NC_006088.4	882385	G	A	26
NC_006088.4	882712	C	G	63
NC_006088.4	882755	G	T	76.1
NC_006088.4	882778	A	G	82
NC_006088.4	882786	T	C	85
NC_006088.4	882788	G	A	85.1
NC_006088.4	882833	C	T	40.8
NC_006088.4	882932	C	T	38
NC_006088.4	882996	T	C	27
NC_006088.4	885445	G	A	106
NC_006088.4	885495	C	T	24.8
NC_006088.4	885505	A	G	45.8
NC_006088.4	885908	A	G	47.8
NC_006088.4	886040	C	T	40.8
NC_006088.4	886205	T	C	45.8
NC_006088.4	886293	A	G	35.8
NC_006088.4	886306	T	C	28.8
NC_006088.4	886403	A	G	65
NC_006088.4	886949	G	A	47.8
NC_006088.4	887778	T	C	78
NC_006088.4	888541	C	G	114
NC_006088.4	888582	A	C	52.8
NC_006088.4	889128	A	G	82
NC_006088.4	889137	C	T	82
NC_006088.4	889307	C	T	40.8
NC_006088.4	889590	C	T	69
NC_006088.4	889636	T	C	166
NC_006088.4	890105	C	A	97
NC_006088.4	890115	T	C	71
NC_006088.4	890135	T	G	148
NC_006088.4	890471	T	C	127
NC_006088.4	890613	C	G	52.8
NC_006088.4	892437	A	G	168
NC_006088.4	892544	T	C	222
NC_006088.4	892602	A	G	28
NC_006088.4	893420	G	A	73
NC_006088.4	893492	T	C	133
NC_006088.4	893506	T	C	190
NC_006088.4	893861	C	T	37.8
NC_006088.4	893964	T	C	85.1
NC_006088.4	893985	G	A	95.5
NC_006088.4	894149	A	G	149
NC_006088.4	894845	T	C	52.8
NC_006088.4	895033	G	A	194
NC_006088.4	897396	G	A	90
NC_006088.4	898352	C	T	52.8
NC_006088.4	899200	A	G	114
NC_006088.4	899281	T	C	39
NC_006088.4	899387	C	T	20
NC_006088.4	899536	A	T	222
NC_006088.4	899748	G	A	159
NC_006088.4	900191	T	C	58
NC_006088.4	900205	C	T	24
NC_006088.4	900206	C	T	222
NC_006088.4	900792	T	C	52
NC_006088.4	900914	C	T	225
NC_006088.4	901272	T	C	42.8
NC_006088.4	901493	C	T	66
NC_006088.4	901547	G	T	222
NC_006088.4	901614	T	A	33
NC_006088.4	901616	A	G	28
NC_006088.4	901707	C	T	106
NC_006088.4	901725	A	G	106
NC_006088.4	901727	A	G	86.5
NC_006088.4	901747	C	T	59
NC_006088.4	902339	G	A	73
NC_006088.4	902440	T	C	222
NC_006088.4	902770	A	G	136
NC_006088.4	902980	T	C	210
NC_006088.4	903159	A	G	79
NC_006088.4	903190	C	T	27
NC_006088.4	903828	A	G	114
NC_006088.4	904039	C	T	114
NC_006088.4	904076	C	A	109
NC_006088.4	904672	T	C	123
NC_006088.4	905395	A	G	222
NC_006088.4	906553	T	C	132
NC_006088.4	908504	C	T	35
NC_006088.4	908978	T	C	121
NC_006088.4	909864	A	G	69
NC_006088.4	910116	A	G	77
NC_006088.4	910203	A	G	38
NC_006088.4	910249	A	T	117
NC_006088.4	910294	C	T	121
NC_006088.4	910364	A	G	23.8
NC_006088.4	912322	G	A	40.8
NC_006088.4	912339	A	G	117
NC_006088.4	912375	T	C	121
NC_006088.4	912392	A	G	121
NC_006088.4	912956	A	G	45.8
NC_006088.4	913407	T	C	52.8
NC_006088.4	914693	T	C	45
NC_006088.4	915673	T	C	77
NC_006088.4	916454	C	T	222
NC_006088.4	916907	C	A	114
NC_006088.4	917125	T	C	225
NC_006088.4	917166	A	C	225
NC_006088.4	918763	G	A	45.8
NC_006088.4	919909	C	T	77
NC_006088.4	919913	T	C	45
NC_006088.4	920027	C	T	69
NC_006088.4	920710	C	T	52.8
NC_006088.4	920780	C	T	52.8
NC_006088.4	921324	C	A	69
NC_006088.4	921454	G	A	52.8
NC_006088.4	921456	A	G	52.8
NC_006088.4	921570	G	C	225
NC_006088.4	921770	C	T	92
NC_006088.4	921778	C	T	32
NC_006088.4	922030	C	G	210
NC_006088.4	922051	C	T	182
NC_006088.4	922052	G	A	225
NC_006088.4	922161	C	T	225
NC_006088.4	922210	C	T	225
NC_006088.4	922321	T	C	222
NC_006088.4	922399	G	A	145
NC_006088.4	922420	G	T	30
NC_006088.4	922487	G	A	150
NC_006088.4	922532	A	G	38
NC_006088.4	922543	A	G	225
NC_006088.4	922559	T	G	225
NC_006088.4	922569	A	C	225
[truncated: 63,536 more rows]

## Sheet: BC2
Chromosome/scaffold	Position	Ref	Alt	QUAL
NC_006088.4	734	T	A	45
NC_006088.4	773	C	T	33.8
NC_006088.4	784	G	C	30.8
NC_006088.4	903	A	G	27
NC_006088.4	1132	A	G	141
NC_006088.4	1287	T	C	110
NC_006088.4	1288	G	A	101
NC_006088.4	1433	T	G	212
NC_006088.4	1443	C	A	194
NC_006088.4	1501	G	C	115
NC_006088.4	1540	T	C	181
NC_006088.4	1544	A	G	178
NC_006088.4	2375	T	C	22
NC_006088.4	2416	A	C	64
NC_006088.4	2556	T	C	35
NC_006088.4	2665	A	G	222
NC_006088.4	2841	G	T	225
NC_006088.4	3040	C	T	180
NC_006088.4	3174	T	C	155
NC_006088.4	3620	C	A	33
NC_006088.4	3674	T	C	85
NC_006088.4	3718	C	A	115
NC_006088.4	3839	C	T	68
NC_006088.4	11469	A	G	204
NC_006088.4	11571	C	T	51.5
NC_006088.4	27603	T	C	35.8
NC_006088.4	29744	G	C	51
NC_006088.4	29754	G	C	55
NC_006088.4	29764	G	C	100
NC_006088.4	29766	A	T	98
NC_006088.4	29774	G	C	62
NC_006088.4	29783	T	C	89
NC_006088.4	29784	G	C,A	74
NC_006088.4	29794	G	A	35
NC_006088.4	29803	T	C	58
NC_006088.4	34237	T	C	225
NC_006088.4	34246	A	G	210
NC_006088.4	37328	A	G	225
NC_006088.4	40193	C	T	73
NC_006088.4	40194	A	T	73
NC_006088.4	40239	C	T	73
NC_006088.4	41540	A	G	143
NC_006088.4	42103	G	A	93
NC_006088.4	42155	G	A	62
NC_006088.4	42238	C	T	38.8
NC_006088.4	42893	A	G	66
NC_006088.4	42938	T	C	174
NC_006088.4	43021	T	C	66
NC_006088.4	45047	C	T	225
NC_006088.4	45217	C	A	44
NC_006088.4	45263	C	T	87
NC_006088.4	45265	A	G	87
NC_006088.4	48547	T	C	222
NC_006088.4	50448	G	C	197
NC_006088.4	50478	A	G	77
NC_006088.4	50692	C	A	208
NC_006088.4	50913	C	T	225
NC_006088.4	51105	A	G	225
NC_006088.4	51362	G	A	160
NC_006088.4	51676	G	T	38
NC_006088.4	52144	T	C	225
NC_006088.4	52464	G	A	80
NC_006088.4	52484	G	A	70
NC_006088.4	52512	T	C	225
NC_006088.4	55723	T	C	45.8
NC_006088.4	56785	G	C	58
NC_006088.4	57040	G	A	225
NC_006088.4	57107	T	G	225
NC_006088.4	57172	C	T	225
NC_006088.4	57250	A	G	225
NC_006088.4	57280	A	G	225
NC_006088.4	57301	C	T	225
NC_006088.4	57444	G	A	225
NC_006088.4	57453	C	T	165
NC_006088.4	57588	G	A	48
NC_006088.4	57658	A	G	94
NC_006088.4	57944	T	G	225
NC_006088.4	58027	A	G	225
NC_006088.4	58041	C	T	225
NC_006088.4	58103	A	G	222
NC_006088.4	58399	A	G	86
NC_006088.4	61909	C	G	55
NC_006088.4	64076	T	C	45.8
NC_006088.4	64202	G	A	225
NC_006088.4	64460	A	G	200
NC_006088.4	64525	T	C	124
NC_006088.4	64835	G	C	178
NC_006088.4	65321	T	C	225
NC_006088.4	65546	G	A	60
NC_006088.4	65827	C	T	60
NC_006088.4	65857	C	T	116
NC_006088.4	66258	A	G	222
NC_006088.4	66508	G	A	40.8
NC_006088.4	66528	T	C	40.8
NC_006088.4	66529	G	A	45.8
NC_006088.4	66589	C	T	40.8
NC_006088.4	66972	T	C	134
NC_006088.4	66973	G	A	131
NC_006088.4	66991	A	G	160
NC_006088.4	67205	T	C	222
NC_006088.4	67272	C	T	27
NC_006088.4	67557	A	C	223
NC_006088.4	67584	C	T	225
NC_006088.4	67752	A	G	225
NC_006088.4	67936	G	T	226
NC_006088.4	68001	G	T	222
NC_006088.4	68103	G	A	222
NC_006088.4	68345	G	C	154
NC_006088.4	68346	G	T	160
NC_006088.4	68576	A	C	222
NC_006088.4	70686	C	T	69
NC_006088.4	70900	A	T	111
NC_006088.4	71127	G	A	108
NC_006088.4	71131	T	C	108
NC_006088.4	71563	T	C	89.5
NC_006088.4	73733	C	T	85
NC_006088.4	73778	G	A	85
NC_006088.4	75854	A	G	35.8
NC_006088.4	75907	C	G	131
NC_006088.4	76032	A	G	95.5
NC_006088.4	77098	A	G	113
NC_006088.4	77283	A	G	166
NC_006088.4	84709	A	G	80.5
NC_006088.4	84768	A	C	221
NC_006088.4	84786	G	T	221
NC_006088.4	84822	G	A	219
NC_006088.4	84829	A	G	95.5
NC_006088.4	84853	C	T	95.5
NC_006088.4	84861	G	A	95.5
NC_006088.4	90433	A	G	114
NC_006088.4	90442	T	C	114
NC_006088.4	90531	T	C	103
NC_006088.4	91598	C	T	30
NC_006088.4	91632	A	G	57
NC_006088.4	92553	T	C	45.8
NC_006088.4	92576	A	G	45.8
NC_006088.4	93977	G	A	27
NC_006088.4	94008	C	G	42
NC_006088.4	94036	G	C	87
NC_006088.4	95614	G	A	30
NC_006088.4	96373	G	A	225
NC_006088.4	96535	G	A	39
NC_006088.4	96654	G	A	225
NC_006088.4	96771	C	T	225
NC_006088.4	97191	G	A	104
NC_006088.4	97240	T	A	31
NC_006088.4	98848	C	T	54
NC_006088.4	99561	T	C	169
NC_006088.4	99640	T	G	222
NC_006088.4	99708	G	A	118
NC_006088.4	99749	T	C	60
NC_006088.4	99750	G	A	60
NC_006088.4	99754	T	C	55
NC_006088.4	99779	G	C	28
NC_006088.4	99862	G	A	139
NC_006088.4	99954	C	T	179
NC_006088.4	100060	G	A	148
NC_006088.4	100257	G	A	133
NC_006088.4	100275	A	G	20
NC_006088.4	100304	A	G	225
NC_006088.4	100312	A	G	163
NC_006088.4	100387	T	C	225
NC_006088.4	100432	C	T	38
NC_006088.4	100433	C	G	225
NC_006088.4	100472	A	G	96
NC_006088.4	100535	A	G	225
NC_006088.4	100540	T	A	128
NC_006088.4	100616	C	T	26
NC_006088.4	100663	G	C	225
NC_006088.4	100698	G	A	127
NC_006088.4	100765	G	A	162
NC_006088.4	100768	T	C	164
NC_006088.4	100775	G	C	178
NC_006088.4	100777	C	G	176
NC_006088.4	100778	T	C	141
NC_006088.4	100779	G	A	174
NC_006088.4	100786	G	A	172
NC_006088.4	100787	T	C	177
NC_006088.4	100825	A	T	223
NC_006088.4	100876	T	C	65
NC_006088.4	100890	T	A	65
NC_006088.4	100920	C	T	76
NC_006088.4	100936	A	G	106
NC_006088.4	100938	A	G	161
NC_006088.4	100944	T	C	90
NC_006088.4	101088	G	A	126
NC_006088.4	101662	A	G	225
NC_006088.4	116753	T	C	73.2
NC_006088.4	116854	T	C	116
NC_006088.4	116886	A	G	222
NC_006088.4	117074	C	T	96
NC_006088.4	117110	G	A	60
NC_006088.4	117119	T	C	77
NC_006088.4	117198	T	C	225
NC_006088.4	117201	C	T	222
NC_006088.4	117327	A	G	181
NC_006088.4	117490	C	T	56
NC_006088.4	118567	T	C	225
NC_006088.4	118591	G	C	225
NC_006088.4	118660	A	G	134
NC_006088.4	118706	C	T	40
NC_006088.4	118796	T	C	79
NC_006088.4	118838	T	C	105
NC_006088.4	119004	T	C	105
NC_006088.4	119034	A	C	101
NC_006088.4	119192	C	T	47
NC_006088.4	119199	C	A	30
NC_006088.4	119742	G	A	35
NC_006088.4	120423	G	A	30
NC_006088.4	120999	C	T	40.8
NC_006088.4	121026	A	G	45.8
NC_006088.4	134665	A	G	30.8
NC_006088.4	138425	C	T	40.8
NC_006088.4	138802	G	A	142
NC_006088.4	139464	T	G	42.8
NC_006088.4	139465	G	A	47.8
NC_006088.4	140409	C	T	62
NC_006088.4	140423	G	A	69
NC_006088.4	140446	C	T	45.8
NC_006088.4	140551	C	T	155
NC_006088.4	140576	A	G	41
NC_006088.4	140732	T	C	79.3
NC_006088.4	140759	T	C	155
NC_006088.4	140801	G	C	77
NC_006088.4	140832	T	C	89.5
NC_006088.4	141333	A	G	92.5
NC_006088.4	141378	G	A	95.5
NC_006088.4	141503	C	T	99
NC_006088.4	149007	A	G	143
NC_006088.4	158232	T	C	37
NC_006088.4	159261	T	C	66
NC_006088.4	160803	G	A	95.5
NC_006088.4	162602	T	C	165
NC_006088.4	162616	T	C	141
NC_006088.4	163689	T	C	73
NC_006088.4	164196	T	C	34
NC_006088.4	164282	A	G	95.5
NC_006088.4	182413	C	T	46
NC_006088.4	185549	C	G	21
NC_006088.4	190987	T	C	121
NC_006088.4	196051	T	C	45.8
NC_006088.4	197278	T	C	55
NC_006088.4	205996	C	T	225
NC_006088.4	207171	G	T	36
NC_006088.4	209394	C	T	42
NC_006088.4	218339	C	T	121
NC_006088.4	218409	G	C	45.8
NC_006088.4	241108	C	T	62
NC_006088.4	241118	T	C	38
NC_006088.4	241148	G	C	45.8
NC_006088.4	242188	G	A	45.8
NC_006088.4	242189	A	G	45.8
NC_006088.4	242350	T	C	45.8
NC_006088.4	242353	C	T	45.8
NC_006088.4	242380	T	C	45.8
NC_006088.4	242909	C	G	184
NC_006088.4	243039	G	A	112
NC_006088.4	243046	G	C	98.3
NC_006088.4	243082	A	G	99.3
NC_006088.4	243931	G	A	73
NC_006088.4	245238	T	C	95.5
NC_006088.4	245712	G	A	113
NC_006088.4	251140	A	G	23.8
NC_006088.4	267140	G	A	86.5
NC_006088.4	269591	C	T	52.8
NC_006088.4	269607	G	A	52.8
NC_006088.4	269614	C	T	52.8
NC_006088.4	303935	G	A	151
NC_006088.4	304056	C	T	143
NC_006088.4	304127	C	T	143
NC_006088.4	305427	A	G	69
NC_006088.4	305455	C	T	159
NC_006088.4	305489	C	G	73
NC_006088.4	353318	A	G	40.8
NC_006088.4	353509	G	A	73
NC_006088.4	359016	C	A	173
NC_006088.4	359945	G	A	112
NC_006088.4	360112	T	C	112
NC_006088.4	360125	C	T	105
NC_006088.4	360167	T	C	114
NC_006088.4	362001	T	C	45.8
NC_006088.4	363062	T	C	109
NC_006088.4	375469	G	A	52.8
NC_006088.4	375473	T	C	52.8
NC_006088.4	375474	C	T	52.8
NC_006088.4	375500	T	C	52.8
NC_006088.4	376882	A	G	109
NC_006088.4	376999	A	G	114
NC_006088.4	383768	A	G	69
NC_006088.4	386417	T	C	69
NC_006088.4	386468	G	C	73
NC_006088.4	386524	T	C	73
NC_006088.4	386525	G	A	73
NC_006088.4	386931	T	G	68
NC_006088.4	386994	T	G	120
NC_006088.4	387052	C	G	120
NC_006088.4	387055	A	C	120
NC_006088.4	387057	C	T	120
NC_006088.4	387058	A	G	115
NC_006088.4	387083	A	T	35.8
NC_006088.4	391017	T	C	65
NC_006088.4	391018	G	A	55
NC_006088.4	391022	G	A	73
NC_006088.4	391073	A	G	69
NC_006088.4	391172	A	G	40
NC_006088.4	392724	G	A	182
NC_006088.4	407943	A	G	226
NC_006088.4	408935	C	G	66
NC_006088.4	410540	A	C	222
NC_006088.4	411274	G	A	52.8
NC_006088.4	411595	C	G	165
NC_006088.4	411692	A	C	35.8
NC_006088.4	411840	C	A	49
NC_006088.4	411879	T	A	207
NC_006088.4	412235	T	C	45.8
NC_006088.4	412298	C	T	182
NC_006088.4	412303	G	C	189
NC_006088.4	412330	C	T	110
NC_006088.4	412334	T	C	48
NC_006088.4	412339	C	G	44
NC_006088.4	412428	A	G	43
NC_006088.4	412430	G	A	222
NC_006088.4	412492	T	G	225
NC_006088.4	413548	G	T	73
NC_006088.4	413646	A	G	73
NC_006088.4	414057	C	T	42
NC_006088.4	414064	A	G	121
NC_006088.4	414517	A	G	34.8
NC_006088.4	414535	C	A	34.8
NC_006088.4	414541	T	C	34.8
NC_006088.4	414542	G	A	33.8
NC_006088.4	414550	A	C	33.8
NC_006088.4	414561	G	C	33.8
NC_006088.4	415324	A	T	123
NC_006088.4	415334	A	G	125
NC_006088.4	415626	T	A	94
NC_006088.4	416098	C	T	45.8
NC_006088.4	416144	A	G	45.8
NC_006088.4	416877	G	A	47
NC_006088.4	416900	A	G	58
NC_006088.4	416941	A	G	180
NC_006088.4	416944	A	G	180
NC_006088.4	417531	C	G	73
NC_006088.4	417569	A	G	69
NC_006088.4	417621	C	T	62
NC_006088.4	417717	T	C	50
NC_006088.4	417817	A	G	40.8
NC_006088.4	418175	G	T	26.8
NC_006088.4	418205	G	T	57
NC_006088.4	418238	C	T	78.5
NC_006088.4	418443	A	T	61
NC_006088.4	418456	A	G	61
NC_006088.4	419144	C	T	164
NC_006088.4	419229	G	A	41
NC_006088.4	419521	G	A	101
NC_006088.4	419616	C	A	114
NC_006088.4	419928	C	T	21
NC_006088.4	420081	A	T	45.8
NC_006088.4	420099	G	A	136
NC_006088.4	420356	A	G	70
NC_006088.4	420415	G	A	91.5
NC_006088.4	420416	G	C	91.5
NC_006088.4	420424	A	T	80.5
NC_006088.4	420499	T	C	82
NC_006088.4	420597	T	C	62
NC_006088.4	420609	C	G	38
NC_006088.4	420657	T	C	70
NC_006088.4	420754	C	A	208
NC_006088.4	420792	A	G	45.8
NC_006088.4	420802	T	C	45.8
NC_006088.4	421061	T	C	151
NC_006088.4	421159	G	A	133
NC_006088.4	421186	A	C	170
NC_006088.4	421680	C	T	86
NC_006088.4	421690	G	T	82
NC_006088.4	421877	A	G	196
NC_006088.4	421959	T	G	95.5
NC_006088.4	422264	G	C	56
NC_006088.4	422398	C	T	51
NC_006088.4	422405	G	A	215
NC_006088.4	422421	T	C	103
NC_006088.4	422446	G	C	64
NC_006088.4	422516	A	G	114
NC_006088.4	422570	A	G	124
NC_006088.4	422616	G	T	114
NC_006088.4	422617	C	A	126
NC_006088.4	422759	A	G	169
NC_006088.4	422790	G	A	80
NC_006088.4	423121	T	C	51
NC_006088.4	423253	A	G	222
NC_006088.4	423275	G	A	207
NC_006088.4	423555	T	C	45.8
NC_006088.4	423798	T	C	225
NC_006088.4	423877	G	A	225
NC_006088.4	424000	T	C	69
NC_006088.4	424154	T	C	222
NC_006088.4	425402	A	G	98
NC_006088.4	425459	C	T	56
NC_006088.4	425668	G	A	39
NC_006088.4	426161	T	G	73
NC_006088.4	426162	T	G	73
NC_006088.4	427622	A	G	81
NC_006088.4	427628	A	G	97
NC_006088.4	427640	A	G	190
NC_006088.4	427646	A	G	211
NC_006088.4	427668	A	G	73
NC_006088.4	427682	A	G	48
NC_006088.4	427694	A	G	58
NC_006088.4	427712	A	G	115
NC_006088.4	427730	A	G	225
NC_006088.4	427769	A	G	135
NC_006088.4	427775	A	G	129
NC_006088.4	427826	A	G	140
NC_006088.4	428421	A	G	201
NC_006088.4	429090	C	T	23
NC_006088.4	429125	G	C	35
NC_006088.4	429344	G	C	125
NC_006088.4	429486	A	G	105
NC_006088.4	429811	G	C	181
NC_006088.4	429823	G	C	205
NC_006088.4	429916	T	C	222
NC_006088.4	430219	G	A	120
NC_006088.4	430248	T	C	222
NC_006088.4	430271	T	C	102
NC_006088.4	430360	T	C	63
NC_006088.4	430589	G	A	80.1
NC_006088.4	430593	T	C	32
NC_006088.4	430594	T	G	93.5
NC_006088.4	430618	T	C	76
NC_006088.4	430624	T	C	46
NC_006088.4	430672	T	C	20
NC_006088.4	430685	C	A	41
NC_006088.4	430777	C	T	57
NC_006088.4	430805	C	T	45
NC_006088.4	430972	C	G	70
NC_006088.4	452283	T	C	47.8
NC_006088.4	453619	A	T	43
NC_006088.4	453667	C	T	43
NC_006088.4	453676	C	G	43
NC_006088.4	453680	A	C	43
NC_006088.4	454132	G	A	115
NC_006088.4	454203	C	T	66
NC_006088.4	454222	T	C	69
NC_006088.4	454223	G	A	69
NC_006088.4	454237	T	A	73
NC_006088.4	454738	A	T	49
NC_006088.4	454757	C	T	64
NC_006088.4	454780	G	A	64
NC_006088.4	454793	G	T	28.8
NC_006088.4	455137	A	G	59
NC_006088.4	455142	A	G	73
NC_006088.4	455149	T	C	73
NC_006088.4	455247	C	T	150
NC_006088.4	455250	C	T	145
NC_006088.4	455293	G	A	59
NC_006088.4	455865	C	G	20.6
NC_006088.4	455898	A	G	30
NC_006088.4	455902	T	A	25
NC_006088.4	456153	C	T	68
NC_006088.4	456170	G	T	62
NC_006088.4	456177	T	C	23
NC_006088.4	456181	A	G	68
NC_006088.4	456191	C	T	30
NC_006088.4	456194	A	G	33
NC_006088.4	456197	A	G	33
NC_006088.4	456201	C	A	33
NC_006088.4	456207	G	C	21
NC_006088.4	456209	G	T	30
NC_006088.4	456232	G	A	215
NC_006088.4	456234	G	T	53
NC_006088.4	456292	T	G	27
NC_006088.4	456293	A	C	27
NC_006088.4	456483	T	C	95.5
NC_006088.4	458907	G	A	37
NC_006088.4	458988	T	G	84.5
NC_006088.4	463409	G	T	82
NC_006088.4	463413	C	G	82
NC_006088.4	463421	G	T	82
NC_006088.4	463422	C	G	82
NC_006088.4	463424	A	C	86
NC_006088.4	463425	G	A	86
NC_006088.4	463428	G	C	86
NC_006088.4	463430	T	C	86
NC_006088.4	464208	C	T	225
NC_006088.4	464481	G	A	72
NC_006088.4	464550	C	T	101
NC_006088.4	464559	T	C	184
NC_006088.4	464655	C	G	222
NC_006088.4	464934	G	T	222
NC_006088.4	465120	A	G	222
NC_006088.4	466668	T	C	222
NC_006088.4	466848	A	G	179
NC_006088.4	468153	T	A	159
NC_006088.4	468197	A	G	171
NC_006088.4	468358	T	C	214
NC_006088.4	468364	T	C	225
NC_006088.4	468403	C	T	38
NC_006088.4	468434	C	T	225
NC_006088.4	468456	G	A	225
NC_006088.4	468645	A	G	225
NC_006088.4	468659	T	A	225
NC_006088.4	468713	C	T	120
NC_006088.4	469804	C	A	225
NC_006088.4	470034	G	A	211
NC_006088.4	470051	T	C	64
NC_006088.4	470054	A	G	69
NC_006088.4	470065	G	T	218
NC_006088.4	470070	C	A	225
NC_006088.4	470121	G	A	225
NC_006088.4	470140	T	C	130
NC_006088.4	470204	G	A	74
NC_006088.4	470269	T	C	72
NC_006088.4	470358	A	G	222
NC_006088.4	470375	A	G	222
NC_006088.4	470397	A	C	167
NC_006088.4	470430	T	C	215
NC_006088.4	470483	T	A	153
NC_006088.4	470576	A	C	222
NC_006088.4	470587	T	C	222
NC_006088.4	470588	G	A	222
NC_006088.4	471939	C	T	117
NC_006088.4	472178	A	G	222
NC_006088.4	472389	A	C	181
NC_006088.4	472917	A	G	45.8
NC_006088.4	473155	T	C	222
NC_006088.4	473265	T	A	181
NC_006088.4	473317	C	A	222
NC_006088.4	473338	G	A	222
NC_006088.4	473487	C	T	69
NC_006088.4	473557	A	G	121
NC_006088.4	473623	T	C	130
NC_006088.4	473645	G	C	141
NC_006088.4	473698	G	A	110
NC_006088.4	473902	A	G	167
NC_006088.4	473912	T	G	168
NC_006088.4	474604	C	G	111
NC_006088.4	474782	T	C	222
NC_006088.4	475805	A	G	73
NC_006088.4	476102	T	A	225
NC_006088.4	476103	T	G	225
NC_006088.4	476110	T	C	39
NC_006088.4	477322	T	C	226
NC_006088.4	478918	T	C	38
NC_006088.4	479170	G	A	45.8
NC_006088.4	481104	C	T	35
NC_006088.4	481176	T	C	40.8
NC_006088.4	481475	C	T	121
NC_006088.4	481499	T	C	131
NC_006088.4	482216	C	A	95.5
NC_006088.4	482260	T	C	21
NC_006088.4	482498	G	C	190
NC_006088.4	482567	G	A	152
NC_006088.4	482577	C	T	116
NC_006088.4	482578	C	T	116
NC_006088.4	482588	A	G	106
NC_006088.4	482590	A	G	123
NC_006088.4	482613	T	C	222
NC_006088.4	482827	G	A	168
NC_006088.4	483033	T	C	83
NC_006088.4	483034	G	A	80
NC_006088.4	483039	T	A	92
NC_006088.4	483043	T	C	95
NC_006088.4	483237	G	A	27
NC_006088.4	483318	G	A	97
NC_006088.4	483319	C	A	94
NC_006088.4	483640	C	A	222
NC_006088.4	483719	T	C	225
NC_006088.4	483723	C	A	222
NC_006088.4	483734	C	G	222
NC_006088.4	483774	T	A	153
NC_006088.4	483775	C	A	153
NC_006088.4	483812	A	C	225
NC_006088.4	484158	A	G	109
NC_006088.4	484187	A	C	111
NC_006088.4	484232	T	C	56
NC_006088.4	484315	A	T	222
NC_006088.4	484424	C	G	225
NC_006088.4	484658	A	G	222
NC_006088.4	485138	A	G	181
NC_006088.4	485264	C	T	126
NC_006088.4	485267	C	T	126
NC_006088.4	485272	C	T	122
NC_006088.4	486382	T	C	224
NC_006088.4	486446	A	G	222
NC_006088.4	486543	T	C	225
NC_006088.4	486560	T	C	22
NC_006088.4	486561	T	C	25
NC_006088.4	486564	A	G	95
NC_006088.4	486569	A	G	107
NC_006088.4	486572	T	C	109
NC_006088.4	486823	A	G	55.3
NC_006088.4	486833	C	G	114
NC_006088.4	486841	T	C	157
NC_006088.4	486865	A	G	157
NC_006088.4	486941	T	C	36
NC_006088.4	486951	T	C	82
NC_006088.4	486965	T	C	211
NC_006088.4	486966	C	T	38
NC_006088.4	486970	G	A	69
NC_006088.4	487007	C	T	80
NC_006088.4	487009	C	G	87
NC_006088.4	487049	T	C	140
NC_006088.4	487056	T	G	114
NC_006088.4	487101	G	T	208
NC_006088.4	487143	A	G	113
NC_006088.4	487164	T	C	112
NC_006088.4	487186	G	A	66
NC_006088.4	487201	T	C	222
NC_006088.4	487273	T	C	225
NC_006088.4	487392	T	C	46
NC_006088.4	487583	C	T	40.8
NC_006088.4	487788	G	A	160
NC_006088.4	487836	T	C	66
NC_006088.4	488258	T	C	225
NC_006088.4	488312	T	C	83
NC_006088.4	488313	T	C	30
NC_006088.4	488319	T	C	40
NC_006088.4	488329	T	C	61
NC_006088.4	488337	T	C	222
NC_006088.4	488358	C	T	137
NC_006088.4	488415	G	A	222
NC_006088.4	488466	A	G	23
NC_006088.4	488501	C	T	81
NC_006088.4	494836	T	G	95.5
NC_006088.4	498913	T	A	95.5
NC_006088.4	499888	C	G	139
NC_006088.4	503762	T	C	26.1
NC_006088.4	518095	A	G	34
NC_006088.4	518654	G	A	89.5
NC_006088.4	518656	A	G	89.5
NC_006088.4	518664	A	G	86.5
NC_006088.4	525517	T	C	73
NC_006088.4	525562	C	A	65
NC_006088.4	525567	A	G	69
NC_006088.4	525583	C	T	40.8
NC_006088.4	525683	A	G	65
NC_006088.4	529056	G	A	95.5
NC_006088.4	529099	A	G	77.5
NC_006088.4	529159	T	C	95.5
NC_006088.4	529188	G	C	95.5
NC_006088.4	536819	C	T	45.8
NC_006088.4	536820	A	G	45.8
NC_006088.4	536943	T	C	45.8
NC_006088.4	538009	C	A	78
NC_006088.4	538020	G	A	121
NC_006088.4	538027	C	T	99.5
NC_006088.4	538033	A	G	109
NC_006088.4	538653	A	C	47.8
NC_006088.4	542494	G	A	95.5
NC_006088.4	542496	A	G	95.5
NC_006088.4	543004	G	C	79.5
NC_006088.4	543888	T	C	222
NC_006088.4	544985	C	G	222
NC_006088.4	546825	T	C	222
NC_006088.4	550424	T	C	225
NC_006088.4	550436	T	C	225
NC_006088.4	550508	C	T	20
NC_006088.4	551257	G	C	114
NC_006088.4	551919	C	T	113
NC_006088.4	551920	A	G	222
NC_006088.4	551924	G	A	107
NC_006088.4	551998	C	G	24
NC_006088.4	552148	T	C	179
NC_006088.4	553892	G	T	89.5
NC_006088.4	553893	G	A	89.5
NC_006088.4	553910	A	G	87.5
NC_006088.4	553916	C	G	80.5
NC_006088.4	553955	A	G	85.5
NC_006088.4	554013	G	A	89.5
NC_006088.4	554967	G	T	40.8
NC_006088.4	554975	A	G	45.8
NC_006088.4	555051	T	C	40.8
NC_006088.4	556507	T	G	141
NC_006088.4	557822	T	C	45.8
NC_006088.4	569298	C	G	219
NC_006088.4	569303	G	A	214
NC_006088.4	569304	C	T	218
NC_006088.4	569326	G	A	222
NC_006088.4	569337	C	T	222
NC_006088.4	569344	T	C	222
NC_006088.4	569937	G	A	146
NC_006088.4	570006	C	T	105
NC_006088.4	571869	A	G	88.1
NC_006088.4	571993	T	C	50
NC_006088.4	574173	G	A	38.8
NC_006088.4	574180	G	C	34.8
NC_006088.4	574182	A	G	38.8
NC_006088.4	574563	C	T	109
NC_006088.4	574613	T	C	118
NC_006088.4	574638	T	A	189
NC_006088.4	574733	A	G	30
NC_006088.4	574736	T	C	27
NC_006088.4	574779	G	C	47
NC_006088.4	574782	T	C	47
NC_006088.4	574871	C	A	44
NC_006088.4	574881	T	C	44
NC_006088.4	574888	G	T	41
NC_006088.4	574889	C	T	41
NC_006088.4	574917	A	G	115
NC_006088.4	580454	C	T	222
NC_006088.4	580600	G	T	222
NC_006088.4	580912	C	T	222
NC_006088.4	582251	C	G	28.8
NC_006088.4	582670	G	A	225
NC_006088.4	582709	G	A	225
NC_006088.4	583360	C	G	75
NC_006088.4	583379	G	A	225
NC_006088.4	583385	C	A	225
NC_006088.4	583524	T	C	188
NC_006088.4	583651	G	A	37.8
NC_006088.4	583786	G	A	222
NC_006088.4	583879	A	C	105
NC_006088.4	584288	T	C	67
NC_006088.4	584439	A	C	185
NC_006088.4	584464	C	T	134
NC_006088.4	584497	G	A	225
NC_006088.4	584498	T	G	225
NC_006088.4	584586	A	G	222
NC_006088.4	584622	A	G	225
NC_006088.4	584922	C	T	73
NC_006088.4	585002	A	G	28
NC_006088.4	585268	G	T	112
NC_006088.4	585416	G	A	114
NC_006088.4	585430	A	T	116
NC_006088.4	585480	T	A	222
NC_006088.4	585531	T	C	118
NC_006088.4	585548	C	G	116
NC_006088.4	585578	T	G	126
NC_006088.4	586095	G	A	64
NC_006088.4	586537	C	T	118
NC_006088.4	587562	G	A	53
NC_006088.4	587595	C	A	65
NC_006088.4	587609	G	T	116
NC_006088.4	587628	G	C	157
NC_006088.4	587634	T	C	145
NC_006088.4	587640	A	G	125
NC_006088.4	587648	A	G	98
NC_006088.4	587851	G	A	21
NC_006088.4	587875	C	A	24
NC_006088.4	588027	A	G	64
NC_006088.4	588081	C	T	93.3
NC_006088.4	588136	T	C	139
NC_006088.4	588248	A	G	37.8
NC_006088.4	588570	A	G	97
NC_006088.4	588812	A	G	117
NC_006088.4	588876	A	G	87
NC_006088.4	588877	C	T	87
NC_006088.4	588902	G	C	112
NC_006088.4	588927	A	G	39
NC_006088.4	588947	A	T	29
NC_006088.4	589026	G	T	89
NC_006088.4	589039	G	A	99
NC_006088.4	589044	C	T	79
NC_006088.4	591423	G	A	225
NC_006088.4	591704	T	C	141
NC_006088.4	591959	C	A	21
NC_006088.4	592158	G	A	201
NC_006088.4	592963	G	A	225
NC_006088.4	593165	G	A	225
NC_006088.4	593207	C	T	70
NC_006088.4	594481	C	T	189
NC_006088.4	594562	G	A	225
NC_006088.4	598502	G	A	45.8
NC_006088.4	598531	A	T	28.8
NC_006088.4	598554	A	G	45.8
NC_006088.4	599113	G	A	40.8
NC_006088.4	599699	G	A	89.5
NC_006088.4	600321	A	C	225
NC_006088.4	600390	G	A	212
NC_006088.4	603625	C	T	198
NC_006088.4	606626	G	A	45.8
NC_006088.4	607159	T	C	58
NC_006088.4	607178	C	T	62
NC_006088.4	607204	C	T	23
NC_006088.4	607294	A	G	104
NC_006088.4	607676	A	T	153
NC_006088.4	607806	G	T	126
NC_006088.4	607807	G	A	134
NC_006088.4	608129	C	T	95.5
NC_006088.4	608134	C	T	83
NC_006088.4	608137	C	G	83
NC_006088.4	608139	T	C	124
NC_006088.4	608160	C	G	20
NC_006088.4	608171	T	C	68
NC_006088.4	608183	T	C	89
NC_006088.4	608188	C	T	83
NC_006088.4	608239	C	T	115
NC_006088.4	609709	G	A	222
NC_006088.4	609757	G	A	222
NC_006088.4	609763	G	T	222
NC_006088.4	609787	C	T	222
NC_006088.4	609857	C	T	97
NC_006088.4	610005	G	C	66
NC_006088.4	610363	A	G	59
NC_006088.4	610371	G	A	59
NC_006088.4	610377	G	C	128
NC_006088.4	610422	C	T	28
NC_006088.4	610485	C	T	84.5
NC_006088.4	610524	G	A	27.8
NC_006088.4	610918	A	G	129
NC_006088.4	610941	T	A	153
NC_006088.4	610943	G	C	64
NC_006088.4	610963	T	C	222
NC_006088.4	612975	A	G	73
NC_006088.4	613020	G	A	117
NC_006088.4	613428	A	G	35.8
NC_006088.4	613435	G	A	45.8
NC_006088.4	613514	A	G	45.8
NC_006088.4	613523	C	T	40.8
NC_006088.4	613578	T	A	45.8
NC_006088.4	613638	T	C	45.8
NC_006088.4	613649	T	C	40.8
NC_006088.4	614915	A	T	73
NC_006088.4	614961	G	A	73
NC_006088.4	615101	G	C	126
NC_006088.4	615140	C	G	62
NC_006088.4	616041	C	G	161
NC_006088.4	616043	T	C	160
NC_006088.4	616050	T	C	161
NC_006088.4	616096	C	T	158
NC_006088.4	616115	C	G	154
NC_006088.4	616802	C	G	45.8
NC_006088.4	617008	C	G	36.8
NC_006088.4	617068	A	G	31.8
NC_006088.4	617600	G	A	142
NC_006088.4	617601	T	C	142
NC_006088.4	618242	C	T	66
NC_006088.4	618262	T	C	69
NC_006088.4	618313	C	T	73
NC_006088.4	618318	C	G	73
NC_006088.4	618321	T	C	66
NC_006088.4	618360	C	A	73
NC_006088.4	618384	T	C	73
NC_006088.4	618474	T	C	33
NC_006088.4	618493	T	C	33
NC_006088.4	618497	T	C	33
NC_006088.4	618500	T	C	20
NC_006088.4	618503	T	C	20
NC_006088.4	618504	T	C	24
NC_006088.4	618557	C	T	31
NC_006088.4	618591	A	G	45.8
NC_006088.4	618633	G	A	45.8
NC_006088.4	618648	A	T	35.8
NC_006088.4	618684	C	T	103
NC_006088.4	618705	C	T	62
NC_006088.4	618767	C	T	66
NC_006088.4	620632	A	G	40.8
NC_006088.4	622140	A	G	52.8
NC_006088.4	623298	C	T	29
NC_006088.4	623325	C	T	33
NC_006088.4	623334	A	G	49
NC_006088.4	623347	C	T	74
NC_006088.4	623362	A	C	67
NC_006088.4	623365	G	C	84
NC_006088.4	623374	T	C	29
NC_006088.4	623375	A	G	100
NC_006088.4	623383	G	A	33
NC_006088.4	623391	G	A	110
NC_006088.4	623396	C	T	33
NC_006088.4	623397	C	A	22
NC_006088.4	624944	T	C	221
NC_006088.4	625027	A	G	92.5
NC_006088.4	625065	A	C	92.5
NC_006088.4	625120	G	A	203
NC_006088.4	625142	C	A	89.5
NC_006088.4	625206	T	C	92.5
NC_006088.4	630637	C	T	52.8
NC_006088.4	631218	T	C	57
NC_006088.4	631819	C	A	32
NC_006088.4	632892	A	T	70
NC_006088.4	640071	G	C	52.8
NC_006088.4	644028	A	G	73
NC_006088.4	644209	T	C	73
NC_006088.4	645428	T	C	225
NC_006088.4	645734	A	G	225
NC_006088.4	645838	G	A	45.8
NC_006088.4	645884	A	G	45.8
NC_006088.4	646027	T	C	25.3
NC_006088.4	646161	A	G	197
NC_006088.4	646170	G	A	225
NC_006088.4	646200	G	A	225
NC_006088.4	646293	G	A	92.5
NC_006088.4	646376	T	C	161
NC_006088.4	648671	A	G	112
NC_006088.4	650460	C	T	222
NC_006088.4	650477	C	T	222
NC_006088.4	650479	T	C	221
NC_006088.4	650500	C	T	225
NC_006088.4	650599	C	T	222
NC_006088.4	650605	T	C	225
NC_006088.4	650623	G	A	39
NC_006088.4	650631	G	A	222
NC_006088.4	650632	G	A	222
NC_006088.4	650646	A	T	225
NC_006088.4	650651	G	A	225
NC_006088.4	650766	C	G	60
NC_006088.4	650918	C	T	225
NC_006088.4	651913	T	C	85.5
NC_006088.4	651927	T	C	114
NC_006088.4	651931	T	C	114
NC_006088.4	652186	A	G	95.5
NC_006088.4	652243	A	G	202
NC_006088.4	652282	T	G	222
NC_006088.4	652398	G	C	45.8
NC_006088.4	652428	C	G	45.8
NC_006088.4	652430	A	C	45.8
NC_006088.4	652449	T	C	45.8
NC_006088.4	652586	T	C	45.8
NC_006088.4	652588	C	T	36.8
NC_006088.4	652632	G	A	24
NC_006088.4	653100	G	A	69
NC_006088.4	653110	T	G	73
NC_006088.4	653356	C	T	45.8
NC_006088.4	653384	G	A	45.8
NC_006088.4	653402	T	C	45.8
NC_006088.4	653426	C	A	40.8
NC_006088.4	653750	A	G	73
NC_006088.4	653828	G	A	133
NC_006088.4	653855	A	C	175
NC_006088.4	653856	T	C	190
NC_006088.4	653877	T	C	187
NC_006088.4	654153	C	A	59
NC_006088.4	654187	C	T	82
NC_006088.4	654245	G	A	89
NC_006088.4	654313	T	C	148
NC_006088.4	654314	G	A	144
NC_006088.4	654432	T	C	95.5
NC_006088.4	654544	G	C	73
NC_006088.4	654588	G	A	82.5
NC_006088.4	655372	T	C	36.8
NC_006088.4	655401	C	T	91
NC_006088.4	655503	A	C	78
NC_006088.4	655515	G	A	205
NC_006088.4	655639	T	C	116
NC_006088.4	655645	C	T	95
NC_006088.4	655689	G	A	176
NC_006088.4	655727	C	G	73
NC_006088.4	655761	C	T	79
NC_006088.4	655769	G	A	91
NC_006088.4	655772	C	T	149
NC_006088.4	655882	T	C	99.3
NC_006088.4	656508	T	C	37
NC_006088.4	656515	C	T	87
NC_006088.4	656789	T	C	80
NC_006088.4	656995	C	T	222
NC_006088.4	656998	C	T	222
NC_006088.4	657008	G	A	222
NC_006088.4	657011	C	T	222
NC_006088.4	657028	A	C	222
NC_006088.4	657117	A	G	225
NC_006088.4	657321	A	G	222
NC_006088.4	657332	A	G	64
NC_006088.4	657457	T	C	180
NC_006088.4	657687	T	A	92.5
NC_006088.4	657824	T	C	110
NC_006088.4	658173	G	C	82
NC_006088.4	658736	G	A	121
NC_006088.4	658745	T	C	222
NC_006088.4	659537	G	A	85
NC_006088.4	659571	G	A	82
NC_006088.4	659704	A	G	131
NC_006088.4	659793	G	A	104
NC_006088.4	659843	A	G	133
NC_006088.4	659919	T	A	114
NC_006088.4	660030	A	T	65
NC_006088.4	660074	C	T	223
NC_006088.4	660705	C	T	82
NC_006088.4	660714	T	C	85.1
NC_006088.4	660745	C	T	108
NC_006088.4	660870	G	A	155
NC_006088.4	660990	C	T	76
NC_006088.4	661220	T	G	50
NC_006088.4	661442	G	A	121
NC_006088.4	661460	C	T	121
NC_006088.4	661609	T	C	222
NC_006088.4	661843	T	C	222
NC_006088.4	664137	T	C	45.8
NC_006088.4	664223	G	A	28
NC_006088.4	664251	A	G	25
NC_006088.4	664255	A	G	75
NC_006088.4	664330	C	T	24
NC_006088.4	664774	G	T	28
NC_006088.4	664788	G	A	33
NC_006088.4	664900	T	G	45
NC_006088.4	664953	C	T	62
NC_006088.4	664955	A	G	62
NC_006088.4	665080	C	T	91
NC_006088.4	665263	A	G	112
NC_006088.4	665264	A	G	112
NC_006088.4	665267	A	G	112
NC_006088.4	665328	C	T	222
NC_006088.4	665329	A	G	222
NC_006088.4	665343	G	A	222
NC_006088.4	665372	A	G	205
NC_006088.4	665472	T	C	30
NC_006088.4	665482	C	G	25
NC_006088.4	665527	G	A	114
NC_006088.4	665546	C	T	90
NC_006088.4	665577	C	G	32.8
NC_006088.4	665669	A	G	73
NC_006088.4	665673	T	C	45.8
NC_006088.4	667219	A	C	45.8
NC_006088.4	667385	T	C	34
NC_006088.4	667697	G	C	38
NC_006088.4	667785	C	T	32
NC_006088.4	667788	G	C	44
NC_006088.4	673686	C	T	225
NC_006088.4	673692	T	C	222
NC_006088.4	673696	T	C	26
NC_006088.4	673704	T	C	222
NC_006088.4	673705	G	A	225
NC_006088.4	673710	C	T	222
NC_006088.4	673711	G	A	223
NC_006088.4	673716	T	C	83
NC_006088.4	673723	G	A	225
NC_006088.4	673729	A	G	56
NC_006088.4	673734	C	T	133
NC_006088.4	673740	T	C	225
NC_006088.4	675132	T	C	40
NC_006088.4	675942	A	G	62
NC_006088.4	675993	A	G	33
NC_006088.4	676732	T	C	222
NC_006088.4	676763	C	T	222
NC_006088.4	676985	G	A	45.8
NC_006088.4	677088	C	T	45.8
NC_006088.4	677103	A	G	52
NC_006088.4	677127	G	A	101
NC_006088.4	677164	T	C	69
NC_006088.4	677165	G	A	73
NC_006088.4	677171	G	A	38
NC_006088.4	677174	G	A	38.1
NC_006088.4	677178	T	C	38
NC_006088.4	677294	G	A	222
NC_006088.4	677438	A	G	225
NC_006088.4	677754	T	C	225
NC_006088.4	678410	T	C	40.8
NC_006088.4	678512	A	G	128
NC_006088.4	678527	G	A	42
NC_006088.4	678786	A	G	222
NC_006088.4	678823	C	T	74
NC_006088.4	678832	C	T	26
NC_006088.4	679564	C	T	46
NC_006088.4	679637	C	A	225
NC_006088.4	679755	C	A	114
NC_006088.4	680284	C	T	195
NC_006088.4	680285	C	T	216
NC_006088.4	680303	A	G	204
NC_006088.4	680417	A	G	66
NC_006088.4	680954	C	T	224
NC_006088.4	681734	T	C	222
NC_006088.4	681746	G	A	222
NC_006088.4	683532	C	T	57
NC_006088.4	683558	C	T	171
NC_006088.4	683584	A	G	64
NC_006088.4	684971	A	G	222
NC_006088.4	687962	C	T	45.8
NC_006088.4	687987	G	C	38
NC_006088.4	688017	G	C	38
NC_006088.4	688037	T	C	38
NC_006088.4	688063	G	A	29
NC_006088.4	688182	G	A	45.8
NC_006088.4	688245	T	A	36.8
NC_006088.4	688281	G	A	45.8
NC_006088.4	688339	C	T	225
NC_006088.4	688471	G	A	222
NC_006088.4	688492	G	A	139
NC_006088.4	688498	C	T	162
NC_006088.4	688713	T	C	225
NC_006088.4	689899	C	T	225
NC_006088.4	692433	T	G	225
NC_006088.4	692451	A	G	225
NC_006088.4	693304	A	G	222
NC_006088.4	693410	A	T	117
NC_006088.4	693413	G	A	121
NC_006088.4	693496	C	A	113
NC_006088.4	693592	A	G	45.8
NC_006088.4	693622	T	A	45.8
NC_006088.4	693635	C	A	45.8
NC_006088.4	694129	G	A	152
NC_006088.4	694974	C	T	152
NC_006088.4	694995	C	T	181
NC_006088.4	695113	T	C	157
NC_006088.4	695176	A	G	184
NC_006088.4	695283	T	C	22
NC_006088.4	695304	T	G	26
NC_006088.4	695551	T	C	92
NC_006088.4	695725	A	G	222
NC_006088.4	695749	G	C	114
NC_006088.4	696288	T	C	176
NC_006088.4	696434	T	C	225
NC_006088.4	696466	C	T	222
NC_006088.4	696773	T	C	157
NC_006088.4	697053	G	A	63
NC_006088.4	697064	T	C	90
NC_006088.4	697142	C	T	87
NC_006088.4	698232	C	T	139
NC_006088.4	698391	G	C	222
NC_006088.4	698394	G	A	225
NC_006088.4	699374	C	T	30
NC_006088.4	699659	A	C	90
NC_006088.4	699672	C	A	65
NC_006088.4	699912	G	C	132
NC_006088.4	700530	C	T	114
NC_006088.4	703872	T	C	23.8
NC_006088.4	703875	A	C	45.8
NC_006088.4	706432	G	A	84
NC_006088.4	706570	T	C	225
NC_006088.4	706612	C	T	225
NC_006088.4	707291	G	C	225
NC_006088.4	707517	A	T	20.3
NC_006088.4	707533	C	T	225
NC_006088.4	707584	T	C	225
NC_006088.4	707608	C	T	225
NC_006088.4	707943	G	A	99.3
NC_006088.4	708015	A	T	124
NC_006088.4	708149	C	T	143
NC_006088.4	708191	C	T	145
NC_006088.4	708194	C	T	150
NC_006088.4	708264	T	C	222
NC_006088.4	708291	C	T	225
NC_006088.4	708904	G	A	45.8
NC_006088.4	709005	T	C	222
NC_006088.4	709263	G	T	225
NC_006088.4	709284	A	G	222
NC_006088.4	709296	C	T	222
NC_006088.4	709807	G	C	162
NC_006088.4	709810	T	G	185
NC_006088.4	709833	A	G	222
NC_006088.4	709846	T	C	209
NC_006088.4	709852	C	T	196
NC_006088.4	709874	G	A	126
NC_006088.4	709882	T	C	139
NC_006088.4	709942	A	G	69
NC_006088.4	710059	G	T	225
NC_006088.4	710071	A	G	225
NC_006088.4	710113	C	T	225
NC_006088.4	711092	C	T	52.8
NC_006088.4	711703	C	T	225
NC_006088.4	711718	C	A	225
NC_006088.4	711820	G	A	225
NC_006088.4	711898	G	A	225
NC_006088.4	712075	A	T	225
NC_006088.4	716777	A	G	104
NC_006088.4	716778	A	G	79.3
NC_006088.4	716791	A	G	72.5
NC_006088.4	716799	A	G	92.5
NC_006088.4	716809	A	G	109
NC_006088.4	716835	G	T	98.3
NC_006088.4	717718	C	G	128
NC_006088.4	718177	A	G	45.8
NC_006088.4	718181	G	T	45.8
NC_006088.4	721251	C	T	192
NC_006088.4	722450	G	A	92.5
NC_006088.4	722459	G	A	92.5
NC_006088.4	722575	G	A	95.5
NC_006088.4	723508	T	G	45.8
NC_006088.4	724395	A	G	112
NC_006088.4	724536	G	A	179
NC_006088.4	724745	C	T	32.8
NC_006088.4	725010	C	T	130
NC_006088.4	725039	A	G	222
NC_006088.4	725931	C	T	94
NC_006088.4	726000	T	C	56
NC_006088.4	726389	A	G	76
NC_006088.4	726393	A	G	81
NC_006088.4	726394	A	G	73
NC_006088.4	726397	A	G	89.5
NC_006088.4	726413	A	G	59
NC_006088.4	726420	A	G	71
NC_006088.4	726953	G	A	32.8
NC_006088.4	728080	A	G	95.5
NC_006088.4	728169	C	T	95.5
NC_006088.4	729088	G	A	42.8
NC_006088.4	729743	A	G	34.8
NC_006088.4	731509	G	A	86
NC_006088.4	731573	A	G	45.8
NC_006088.4	731600	A	G	45.8
NC_006088.4	731601	A	G	45.8
NC_006088.4	732252	A	G	36.1
NC_006088.4	732292	A	G	33
NC_006088.4	732295	A	G	43
NC_006088.4	733259	A	T	171
NC_006088.4	733283	T	C	101
NC_006088.4	733290	A	G	96
NC_006088.4	733319	A	G	23
NC_006088.4	733330	A	G,T	109
NC_006088.4	733344	C	T	130
NC_006088.4	733585	G	A	84.5
NC_006088.4	735410	C	G	148
NC_006088.4	735812	T	C	95.5
NC_006088.4	735887	G	A	95.5
NC_006088.4	735923	A	G	95.5
NC_006088.4	735940	T	G	95.5
NC_006088.4	735944	A	T	95.5
NC_006088.4	736003	T	C	95.5
NC_006088.4	736004	G	A	95.5
NC_006088.4	739536	A	G	106
NC_006088.4	739563	G	C	22
NC_006088.4	739592	T	C	107
NC_006088.4	739841	G	A	63
NC_006088.4	739845	T	C	66
NC_006088.4	739909	A	G	68
NC_006088.4	739914	A	G	68
NC_006088.4	742444	C	T	66
NC_006088.4	742468	T	C	62
NC_006088.4	742515	A	G	126
NC_006088.4	742528	A	G	73
NC_006088.4	742646	C	A	129
NC_006088.4	742654	T	C	53
NC_006088.4	742700	T	C	28
NC_006088.4	746233	G	A	225
NC_006088.4	746730	A	G	88
NC_006088.4	746767	G	A	95
NC_006088.4	746774	G	A	91
NC_006088.4	746780	G	C	79
NC_006088.4	746798	G	A	95
NC_006088.4	746802	G	A	97
NC_006088.4	746868	A	C	51
NC_006088.4	746892	A	C	40
NC_006088.4	747722	C	T	225
NC_006088.4	748008	A	G	92.5
NC_006088.4	748411	A	G	106
NC_006088.4	748475	C	T	107
NC_006088.4	748911	G	A	80.5
NC_006088.4	748952	T	G	79.5
NC_006088.4	749127	C	T	89.5
NC_006088.4	749130	T	C	73.5
NC_006088.4	749832	A	G	222
NC_006088.4	749839	C	T	222
NC_006088.4	749852	G	C	222
NC_006088.4	749914	C	T	145
NC_006088.4	749963	C	G	119
NC_006088.4	749972	A	T	127
NC_006088.4	749973	C	T	222
NC_006088.4	750049	G	C	165
NC_006088.4	750050	C	G	151
NC_006088.4	750287	G	A	73
NC_006088.4	750473	C	T	30
NC_006088.4	750504	A	G	94.5
NC_006088.4	750557	A	G	202
NC_006088.4	750558	A	G	195
NC_006088.4	750899	G	T	29
NC_006088.4	750900	G	A	110
NC_006088.4	750942	G	A	35.8
NC_006088.4	750948	T	C	32.8
NC_006088.4	750971	C	T	45.8
NC_006088.4	750996	A	G	45.8
NC_006088.4	751135	G	T	43
NC_006088.4	751476	G	A	73
NC_006088.4	751571	T	G	41
NC_006088.4	751592	C	T	66
NC_006088.4	752067	A	G	20
NC_006088.4	752633	T	C	45.8
NC_006088.4	752644	T	A	45.8
NC_006088.4	752673	G	A	45.8
NC_006088.4	752792	C	T	65
NC_006088.4	753089	G	A	45.8
NC_006088.4	754033	C	T	225
NC_006088.4	755047	C	G	71
NC_006088.4	755323	T	C	27.8
NC_006088.4	755969	C	T	93
NC_006088.4	756020	G	A	104
NC_006088.4	756168	C	T	225
NC_006088.4	756442	A	G	225
NC_006088.4	756491	C	T	222
NC_006088.4	756840	T	A	225
NC_006088.4	756867	T	C	225
NC_006088.4	756872	T	C	225
NC_006088.4	756923	G	A	225
NC_006088.4	757053	A	G	225
NC_006088.4	757096	C	T	225
NC_006088.4	757097	C	T	69
NC_006088.4	757121	T	A	221
NC_006088.4	757122	G	T	225
NC_006088.4	757140	G	T	225
NC_006088.4	757163	G	A	225
NC_006088.4	757165	T	G	225
NC_006088.4	757216	G	A	225
NC_006088.4	757388	A	G	135
NC_006088.4	762025	C	G	78
NC_006088.4	764240	C	T	45.8
NC_006088.4	765450	A	G	130
NC_006088.4	766062	C	T	115
NC_006088.4	766068	G	A	111
NC_006088.4	766114	G	A	113
NC_006088.4	766119	G	A	101
NC_006088.4	770907	G	A	71.1
NC_006088.4	770916	C	G	71.1
NC_006088.4	770919	G	C	71.1
NC_006088.4	770928	G	A	71.1
NC_006088.4	770967	A	G	71.1
NC_006088.4	770976	C	T	48.3
NC_006088.4	782234	C	T	114
NC_006088.4	782338	A	T	112
NC_006088.4	782385	G	A	114
NC_006088.4	782753	G	A	141
NC_006088.4	782791	T	C	131
NC_006088.4	782802	C	G	129
NC_006088.4	784648	G	A	52.8
NC_006088.4	786668	G	A	222
NC_006088.4	786669	T	C	222
NC_006088.4	786891	G	C	45.8
NC_006088.4	789957	G	A	69
NC_006088.4	789997	C	T	73
NC_006088.4	790019	T	C	69
NC_006088.4	791515	C	T	52.8
NC_006088.4	791518	C	T	52.8
NC_006088.4	793564	T	C	76
NC_006088.4	793637	G	A	199
NC_006088.4	793808	C	T	28.3
NC_006088.4	793888	T	C	121
NC_006088.4	793965	C	T	82
NC_006088.4	794070	C	T	36.8
NC_006088.4	794225	T	C	45.8
NC_006088.4	794337	T	G	203
NC_006088.4	794362	C	T	166
NC_006088.4	794568	G	C	92.5
NC_006088.4	794584	C	G	95.5
NC_006088.4	794853	C	T	103
NC_006088.4	794876	T	C	222
NC_006088.4	795279	G	A	103
NC_006088.4	796691	T	A	42.8
NC_006088.4	797024	T	C	170
NC_006088.4	797046	C	G	73
NC_006088.4	797067	C	T	73
NC_006088.4	797218	T	G	222
NC_006088.4	798730	A	G	128
NC_006088.4	798942	G	A	95.5
NC_006088.4	799028	T	C	121
NC_006088.4	799033	T	G	127
NC_006088.4	799273	T	C	127
NC_006088.4	799274	G	A	113
NC_006088.4	799458	A	G	73
NC_006088.4	799548	C	T	223
NC_006088.4	799605	C	T	225
NC_006088.4	799943	T	C	39
NC_006088.4	801588	T	C	45.8
NC_006088.4	802022	A	G	117
NC_006088.4	802326	A	G	201
NC_006088.4	802411	C	T	66
NC_006088.4	802830	C	G	37.8
NC_006088.4	803462	G	A	40.8
NC_006088.4	803469	C	A	45.8
NC_006088.4	803714	C	A	82
NC_006088.4	803894	T	C	150
NC_006088.4	803935	G	C	175
NC_006088.4	804191	A	G	121
NC_006088.4	804243	A	G	169
NC_006088.4	804282	T	C	45.8
NC_006088.4	804294	T	C	45.8
NC_006088.4	804295	C	T	45.8
NC_006088.4	804306	T	C	45.8
NC_006088.4	804431	T	G	120
NC_006088.4	804553	G	A	124
NC_006088.4	804576	C	T	51
NC_006088.4	804606	G	A	33
NC_006088.4	804656	T	C	222
NC_006088.4	804700	G	A	110
NC_006088.4	804756	C	T	45.8
NC_006088.4	804822	T	C	52.8
NC_006088.4	805623	A	G	207
NC_006088.4	806091	A	G	40.8
NC_006088.4	815603	C	T	85
NC_006088.4	818543	A	G	222
NC_006088.4	821749	C	A	52.8
NC_006088.4	825898	C	T	89.5
NC_006088.4	834723	A	G	40.8
NC_006088.4	835077	T	C	45
NC_006088.4	835642	A	T	104
NC_006088.4	835654	A	T	92.5
NC_006088.4	835726	T	G	222
NC_006088.4	835799	G	A	104
NC_006088.4	836193	G	A	69
NC_006088.4	836200	C	G	69
NC_006088.4	836277	C	T	35
NC_006088.4	836285	G	C	66
NC_006088.4	836380	T	C	69
NC_006088.4	839506	T	C	43
NC_006088.4	840235	C	T	130
NC_006088.4	840426	G	A	196
NC_006088.4	840485	C	T	27
NC_006088.4	854411	C	T	222
NC_006088.4	854457	C	G	121
NC_006088.4	854478	T	C	32
NC_006088.4	854524	C	A	128
NC_006088.4	854541	A	G	122
NC_006088.4	854562	G	A	225
NC_006088.4	854595	C	A	70
NC_006088.4	854612	A	G	206
NC_006088.4	854683	T	C	222
NC_006088.4	854684	G	A	225
NC_006088.4	854755	T	C	222
NC_006088.4	854756	G	A	83
NC_006088.4	854760	A	G	126
NC_006088.4	854764	A	T,C	143
NC_006088.4	854836	A	C	82
NC_006088.4	854879	A	T	39
NC_006088.4	854897	T	C	222
NC_006088.4	854900	G	A	223
NC_006088.4	854951	T	A	183
NC_006088.4	854953	T	C	225
NC_006088.4	854956	T	C	225
NC_006088.4	854979	T	C	225
NC_006088.4	854980	A	T	225
NC_006088.4	855004	C	T	225
NC_006088.4	855011	T	C	225
NC_006088.4	855063	T	C	225
NC_006088.4	855157	T	G	225
NC_006088.4	855161	C	T	67
NC_006088.4	855197	C	T	225
NC_006088.4	855411	C	T	222
NC_006088.4	855414	G	T	65
NC_006088.4	855446	G	A	225
NC_006088.4	855588	C	T	225
NC_006088.4	855629	T	C	225
NC_006088.4	855643	T	C	225
NC_006088.4	855651	A	T	222
NC_006088.4	855657	G	C	225
NC_006088.4	855676	G	A	222
NC_006088.4	855696	C	T	43
NC_006088.4	855700	T	C	225
NC_006088.4	855827	C	T	225
NC_006088.4	856239	G	A	143
NC_006088.4	856990	C	G	225
NC_006088.4	856998	C	T	191
NC_006088.4	857103	T	C	225
NC_006088.4	857487	C	G	225
NC_006088.4	857681	T	C	225
NC_006088.4	858880	C	T	46
NC_006088.4	858904	C	G	225
NC_006088.4	858947	A	G	225
NC_006088.4	858982	C	T	154
NC_006088.4	859080	A	C	222
NC_006088.4	859084	C	T	117
NC_006088.4	859124	T	C	225
NC_006088.4	859168	C	T	25
NC_006088.4	859199	C	T	225
NC_006088.4	859224	C	T	111
NC_006088.4	859284	C	A	222
NC_006088.4	859368	T	A	225
NC_006088.4	859526	C	T	152
NC_006088.4	859789	C	T	22
NC_006088.4	859790	G	A	35
NC_006088.4	859806	T	C	223
NC_006088.4	859834	T	C	225
NC_006088.4	859980	G	C	222
NC_006088.4	860055	T	C	222
NC_006088.4	860158	T	C	161
NC_006088.4	860204	C	T	64
NC_006088.4	860219	G	T	42
NC_006088.4	860310	G	A	209
NC_006088.4	860339	C	T	27
NC_006088.4	860458	T	G	87
NC_006088.4	860777	C	A	225
NC_006088.4	860802	G	C	43
NC_006088.4	860837	C	T	153
NC_006088.4	860870	G	C	221
NC_006088.4	860904	C	T	43
NC_006088.4	861047	A	G	225
NC_006088.4	861070	T	G	218
NC_006088.4	861123	T	C	41
NC_006088.4	861142	C	T	225
NC_006088.4	861217	G	A	157
NC_006088.4	861251	C	T	143
NC_006088.4	861265	T	C	225
NC_006088.4	861282	T	C	221
NC_006088.4	861293	T	G	56
NC_006088.4	861301	G	T	225
NC_006088.4	861314	C	T	225
NC_006088.4	861348	C	T	30
NC_006088.4	861617	T	C	157
NC_006088.4	861621	A	G	180
NC_006088.4	861723	C	T	162
NC_006088.4	861746	T	C	214
NC_006088.4	862374	C	A	146
NC_006088.4	862435	T	C	70
NC_006088.4	862486	T	C	158
NC_006088.4	862537	C	T	222
NC_006088.4	862679	C	T	23
NC_006088.4	862871	G	T	113
NC_006088.4	862903	A	T	59
NC_006088.4	862989	G	C	222
NC_006088.4	863190	T	C	222
NC_006088.4	863288	A	G	63
NC_006088.4	863444	C	T	36.8
NC_006088.4	863783	A	T	45.8
NC_006088.4	863824	G	A	45.8
NC_006088.4	863845	T	C	45.8
NC_006088.4	863898	T	C	62
NC_006088.4	864065	G	A	39
NC_006088.4	864084	C	T	85
NC_006088.4	864086	A	G	172
NC_006088.4	864124	C	T	107
NC_006088.4	864149	C	T	66
NC_006088.4	864186	G	A	71
NC_006088.4	864790	T	C	109
NC_006088.4	864826	A	G	23
NC_006088.4	864853	G	A	191
NC_006088.4	864908	G	A	39
NC_006088.4	864912	C	A	37
NC_006088.4	865108	C	T	91
NC_006088.4	865368	C	T	222
NC_006088.4	865392	T	C	107
NC_006088.4	865911	G	A	79
NC_006088.4	866297	C	G	88
NC_006088.4	866532	T	C	26.5
NC_006088.4	866616	C	A	43
NC_006088.4	866649	G	A	102
NC_006088.4	866652	T	C	106
NC_006088.4	866695	T	C	222
NC_006088.4	866754	G	A	35
NC_006088.4	866787	G	A	69
NC_006088.4	866856	C	T	21
NC_006088.4	866857	A	G	169
NC_006088.4	866904	C	G	172
NC_006088.4	866961	T	C	213
NC_006088.4	866990	C	A	225
NC_006088.4	867062	G	A	114
NC_006088.4	867180	G	A	35
NC_006088.4	867259	T	C	64
NC_006088.4	867426	G	A	113
NC_006088.4	867444	C	T	156
NC_006088.4	867563	A	G	69
NC_006088.4	867584	G	T	128
NC_006088.4	867680	A	G	59
NC_006088.4	867739	A	G	45.8
NC_006088.4	867773	T	C	45.8
NC_006088.4	867792	C	T	135
NC_006088.4	867823	T	C	24
NC_006088.4	868338	G	T	222
NC_006088.4	868344	A	G	222
NC_006088.4	868366	G	A	222
NC_006088.4	868529	A	C	48
NC_006088.4	868563	A	C	60
NC_006088.4	868757	C	T	225
NC_006088.4	868791	A	C	225
NC_006088.4	868870	A	T	187
NC_006088.4	868897	A	T	182
NC_006088.4	868951	G	A	60
NC_006088.4	868970	G	A	225
NC_006088.4	869034	G	A	225
NC_006088.4	869106	C	T	100
NC_006088.4	869189	T	C	120
NC_006088.4	869191	T	C	120
NC_006088.4	869236	G	A	225
NC_006088.4	869356	G	T	219
NC_006088.4	869547	A	C	113
NC_006088.4	870138	C	T	31.8
NC_006088.4	870212	C	A	165
NC_006088.4	870275	T	C	134
NC_006088.4	870276	G	A	118
NC_006088.4	870281	A	G	161
NC_006088.4	870377	T	C	21
NC_006088.4	870927	C	T	222
NC_006088.4	870961	C	T	65
NC_006088.4	870982	T	C	108
NC_006088.4	870994	C	T	96
NC_006088.4	871188	C	T	33
NC_006088.4	871202	C	T	150
NC_006088.4	871293	G	A	144
NC_006088.4	871294	G	T	180
NC_006088.4	871313	G	A	225
NC_006088.4	871333	A	G	127
NC_006088.4	871337	T	C	222
NC_006088.4	871408	G	A	123
NC_006088.4	871639	T	C	225
NC_006088.4	872286	G	A	52.8
NC_006088.4	872854	T	C	33
NC_006088.4	872870	C	G	28
NC_006088.4	872914	C	T	40
NC_006088.4	873524	C	T	225
NC_006088.4	873571	C	T	160
NC_006088.4	873863	C	T	98
NC_006088.4	873878	T	C	101
NC_006088.4	873896	T	C	106
NC_006088.4	873922	A	G	217
NC_006088.4	874426	T	C	114
NC_006088.4	874471	A	T	114
NC_006088.4	874504	T	C	155
NC_006088.4	874521	C	T	124
NC_006088.4	874535	C	T	133
NC_006088.4	874645	T	C	78.5
NC_006088.4	874763	C	T	213
NC_006088.4	874768	C	T	20
NC_006088.4	874783	A	G	45.8
NC_006088.4	874831	G	T	45.8
NC_006088.4	875112	G	A	173
NC_006088.4	875134	A	G	130
NC_006088.4	875140	T	C	103
NC_006088.4	875193	A	G	225
NC_006088.4	875311	C	T	225
NC_006088.4	875513	A	G	222
NC_006088.4	875534	C	A	225
NC_006088.4	875535	G	C	104
NC_006088.4	875698	A	G	77
NC_006088.4	875705	G	A	220
NC_006088.4	875944	G	A	99
NC_006088.4	875955	C	T	133
NC_006088.4	875971	C	T	225
NC_006088.4	876235	T	C	226
NC_006088.4	876349	T	C	225
NC_006088.4	876491	T	C	46
NC_006088.4	876755	G	C	48
NC_006088.4	876756	A	G	58
NC_006088.4	876790	C	T	179
NC_006088.4	876902	A	G	194
NC_006088.4	876930	A	G	222
NC_006088.4	877039	A	G	169
NC_006088.4	877051	T	C	143
NC_006088.4	877111	A	G	222
NC_006088.4	877118	G	A	104
NC_006088.4	877163	T	C	220
NC_006088.4	877164	G	A	144
NC_006088.4	877180	A	G	56
NC_006088.4	877187	A	G	27
NC_006088.4	877206	T	C	71
NC_006088.4	877268	G	A	215
NC_006088.4	877339	A	C	32
NC_006088.4	877361	T	C	222
NC_006088.4	877369	C	T	222
NC_006088.4	877389	A	G	71
NC_006088.4	877446	T	G	99
NC_006088.4	877447	T	A	100
NC_006088.4	877448	T	A	103
NC_006088.4	877449	C	G	103
NC_006088.4	877457	T	C	127
NC_006088.4	877481	G	C	44
NC_006088.4	877513	C	T	180
NC_006088.4	877778	A	G	214
NC_006088.4	877914	G	A	69
NC_006088.4	877919	C	T	82
NC_006088.4	878020	T	C	164
NC_006088.4	878034	G	C	160
NC_006088.4	878060	G	T	21
NC_006088.4	878256	C	T	26.8
NC_006088.4	879102	G	A	45.8
NC_006088.4	879154	C	T	30
NC_006088.4	879155	G	T	30
NC_006088.4	879255	A	G	222
NC_006088.4	879266	T	C	222
NC_006088.4	879464	C	G	174
NC_006088.4	879757	A	G	53
NC_006088.4	879869	A	G	178
NC_006088.4	879908	G	A	21
NC_006088.4	879912	C	T	21
NC_006088.4	879926	T	C	23
NC_006088.4	879989	C	A	30
NC_006088.4	880462	T	C	225
NC_006088.4	880464	T	C	225
NC_006088.4	880475	T	C	225
NC_006088.4	880476	T	C	225
NC_006088.4	880492	T	C	122
NC_006088.4	880673	T	A	33
NC_006088.4	880728	C	T	88
NC_006088.4	880749	C	G	91
NC_006088.4	881231	G	A	159
NC_006088.4	881625	T	G	225
NC_006088.4	881727	C	G	138
NC_006088.4	881803	C	T	225
NC_006088.4	882834	A	G	148
NC_006088.4	882932	C	T	58
NC_006088.4	883367	G	A	144
NC_006088.4	883401	G	A	225
NC_006088.4	883414	A	G	143
NC_006088.4	883471	T	C	147
NC_006088.4	883472	T	C	119
NC_006088.4	883478	T	C	132
NC_006088.4	883481	T	C	140
NC_006088.4	883486	T	C	139
NC_006088.4	883666	C	T	30
NC_006088.4	883693	A	T	45.8
NC_006088.4	883735	A	G	40.8
NC_006088.4	883762	T	C	45.8
NC_006088.4	884851	C	T	118
NC_006088.4	885076	G	A	69
NC_006088.4	885908	A	G	136
NC_006088.4	885909	T	C	24
NC_006088.4	886205	T	C	151
NC_006088.4	886293	A	G	141
NC_006088.4	886306	T	C	148
NC_006088.4	886503	C	T	52.8
NC_006088.4	886949	G	A	45.8
NC_006088.4	887082	G	C	144
NC_006088.4	887188	A	T	139
NC_006088.4	887218	T	C	224
NC_006088.4	888366	T	C	139
NC_006088.4	888541	C	G	164
NC_006088.4	888582	A	C	152
NC_006088.4	890135	T	G	128
NC_006088.4	890690	A	G	55
NC_006088.4	890727	G	C	33
NC_006088.4	890765	C	T	48
NC_006088.4	891147	T	A	44
NC_006088.4	891363	A	G	92.5
NC_006088.4	892131	T	C	99
NC_006088.4	892209	C	A	62
NC_006088.4	892245	G	A	51
NC_006088.4	892544	T	C	140
NC_006088.4	893420	G	A	28.8
NC_006088.4	893745	C	T	52.8
NC_006088.4	893854	G	A	62
NC_006088.4	893964	T	C	144
NC_006088.4	893985	G	A	167
NC_006088.4	895889	G	A	45.8
NC_006088.4	896069	A	G	92.5
NC_006088.4	898880	T	C	73
NC_006088.4	899030	G	A	73
NC_006088.4	899287	T	C	62
NC_006088.4	899356	T	G	36.8
NC_006088.4	899387	C	T	162
NC_006088.4	899536	A	T	176
NC_006088.4	899748	G	A	68
NC_006088.4	899843	C	T	192
NC_006088.4	900116	G	A	25
NC_006088.4	900205	C	T	192
NC_006088.4	900206	C	T	177
NC_006088.4	900222	A	C	188
NC_006088.4	900914	C	T	225
NC_006088.4	901707	C	T	45.8
NC_006088.4	901725	A	G	45.8
NC_006088.4	901727	A	G	40.8
NC_006088.4	901747	C	T	45.8
NC_006088.4	902440	T	C	75
NC_006088.4	902449	C	T	116
NC_006088.4	902770	A	G	130
NC_006088.4	902980	T	C	121
NC_006088.4	905395	A	G	45.8
NC_006088.4	910249	A	T	20.8
NC_006088.4	910294	C	T	62
NC_006088.4	911254	T	C	73
NC_006088.4	911316	C	T	73
NC_006088.4	911733	A	G	45
NC_006088.4	911758	G	A	45
NC_006088.4	912812	C	A	160
NC_006088.4	914617	T	C	40.8
NC_006088.4	914776	T	C	45.8
NC_006088.4	915373	G	C	121
NC_006088.4	915951	T	C	110
NC_006088.4	916081	T	C	109
NC_006088.4	916454	C	T	222
NC_006088.4	917166	A	C	225
NC_006088.4	917470	C	T	225
NC_006088.4	917735	G	A	62
NC_006088.4	917839	G	A	78
NC_006088.4	917889	A	G	132
NC_006088.4	919909	C	T	148
NC_006088.4	920018	C	G	24
NC_006088.4	920027	C	T	86
NC_006088.4	920048	A	G	35
NC_006088.4	920135	C	T	35
NC_006088.4	920241	G	A	45.8
NC_006088.4	921570	G	C	225
NC_006088.4	921770	C	T	102
NC_006088.4	922030	C	G	222
NC_006088.4	922051	C	T	225
NC_006088.4	922161	C	T	225
NC_006088.4	922210	C	T	225
NC_006088.4	922213	T	C	40
NC_006088.4	922306	C	G	225
NC_006088.4	922321	T	C	222
NC_006088.4	922399	G	A	225
NC_006088.4	922543	A	G	225
NC_006088.4	922544	C	A	38
NC_006088.4	922559	T	G	197
NC_006088.4	922569	A	C	225
NC_006088.4	922572	A	C	225
NC_006088.4	922573	C	T	33
NC_006088.4	922629	A	G	26
NC_006088.4	922641	A	G	225
NC_006088.4	922682	A	G	225
NC_006088.4	922697	A	G	225
NC_006088.4	922700	A	G	175
NC_006088.4	922724	A	G	75
NC_006088.4	922979	C	T	225
NC_006088.4	922986	T	G	28
NC_006088.4	923000	G	T	207
NC_006088.4	923015	A	G	156
NC_006088.4	923020	C	G	32
NC_006088.4	923021	A	G	187
NC_006088.4	923025	A	G	78
NC_006088.4	923032	A	G	225
NC_006088.4	923096	C	G	175
NC_006088.4	923108	A	G	225
NC_006088.4	923276	A	T	225
NC_006088.4	923283	T	C	225
NC_006088.4	923301	C	G	200
NC_006088.4	923392	A	G	60
NC_006088.4	923442	C	T	222
NC_006088.4	923564	C	T	127
NC_006088.4	923576	G	A	141
NC_006088.4	923745	A	G	225
NC_006088.4	923776	G	A	222
NC_006088.4	923778	A	G	222
NC_006088.4	923825	C	T	158
NC_006088.4	923864	A	G	225
NC_006088.4	923871	G	A	222
NC_006088.4	923891	C	A	225
NC_006088.4	923892	T	G	225
NC_006088.4	923935	T	C	225
NC_006088.4	923951	A	G	180
NC_006088.4	924141	A	G	222
NC_006088.4	924202	T	C	225
NC_006088.4	926202	T	C	45.8
NC_006088.4	927739	A	C	45.8
NC_006088.4	928300	A	G	107
NC_006088.4	933667	G	A	182
NC_006088.4	933818	T	C	180
NC_006088.4	933895	A	G	48
NC_006088.4	933905	C	T	127
NC_006088.4	933995	T	C	225
NC_006088.4	934048	T	C	225
NC_006088.4	934060	T	A	225
NC_006088.4	934069	G	T	225
NC_006088.4	934082	T	C	225
NC_006088.4	934091	A	C	225
NC_006088.4	934130	G	A	219
NC_006088.4	934164	G	A	225
NC_006088.4	934165	A	G	225
NC_006088.4	934285	T	A	225
NC_006088.4	934345	A	G	222
NC_006088.4	934945	C	T	45.8
NC_006088.4	935082	T	C	222
NC_006088.4	935083	G	A	222
NC_006088.4	935387	C	G	73
NC_006088.4	935390	C	G	73
NC_006088.4	935809	C	T	52.8
NC_006088.4	936255	A	G	45.8
NC_006088.4	936337	C	A	128
NC_006088.4	936519	A	G	107
NC_006088.4	936693	G	A	95.5
NC_006088.4	936845	C	A	222
NC_006088.4	936851	C	T	222
NC_006088.4	936878	C	T	222
NC_006088.4	936884	A	G	154
NC_006088.4	937146	T	C	45.8
NC_006088.4	938158	G	C	40.8
NC_006088.4	940443	T	C	128
NC_006088.4	940883	C	T	225
NC_006088.4	940925	G	A	225
NC_006088.4	940993	A	G	225
NC_006088.4	941067	G	A	173
NC_006088.4	941164	C	T	168
NC_006088.4	942217	A	G	225
NC_006088.4	942313	A	G	225
NC_006088.4	942668	A	G	223
NC_006088.4	942704	C	G	120
NC_006088.4	943534	A	G	128
NC_006088.4	945062	A	G	89.5
NC_006088.4	945134	C	T	66
NC_006088.4	949788	G	A	109
NC_006088.4	949816	T	A	109
NC_006088.4	949819	T	C	114
NC_006088.4	952066	G	A	117
NC_006088.4	953482	A	G	36.8
NC_006088.4	955030	C	T	81
NC_006088.4	955048	C	T	124
NC_006088.4	955362	G	A	222
NC_006088.4	956309	A	G	222
NC_006088.4	956364	G	A	221
NC_006088.4	957090	G	A	225
NC_006088.4	957420	C	T	70
NC_006088.4	957930	A	G	222
NC_006088.4	958518	A	G	141
NC_006088.4	958561	G	C	221
NC_006088.4	967216	G	A	45.8
NC_006088.4	969982	C	A	130
NC_006088.4	970740	A	C	53
NC_006088.4	970877	C	T	225
NC_006088.4	970895	C	G	225
NC_006088.4	970927	C	T	43
NC_006088.4	971018	G	A	100
NC_006088.4	971074	A	G	225
NC_006088.4	971879	T	C	140
NC_006088.4	971987	T	C	165
NC_006088.4	972370	A	G	133
NC_006088.4	972375	A	G	141
NC_006088.4	972995	T	G	82.5
NC_006088.4	973003	C	T	86.5
NC_006088.4	973417	T	C	73
NC_006088.4	973775	C	T	68
NC_006088.4	974373	T	C	127
NC_006088.4	977009	G	C	92.5
NC_006088.4	981039	A	G	73
NC_006088.4	981821	T	C	117
NC_006088.4	981866	A	G	60
NC_006088.4	982499	A	G	40.8
NC_006088.4	983648	C	T	27
NC_006088.4	983707	A	G	55
NC_006088.4	983739	G	A	50
NC_006088.4	983885	G	A	20
NC_006088.4	983930	A	T	73
NC_006088.4	984407	A	G	222
NC_006088.4	985823	T	C	225
NC_006088.4	986350	T	A	73
NC_006088.4	986570	G	A	158
NC_006088.4	986953	C	A	222
NC_006088.4	987415	G	A	225
NC_006088.4	987534	C	G	208
NC_006088.4	987680	A	G	225
NC_006088.4	990963	C	T	225
NC_006088.4	991469	G	A	95.5
NC_006088.4	991739	T	G	92.5
NC_006088.4	991778	A	G	45.8
NC_006088.4	992329	C	A	92.5
NC_006088.4	992340	G	A	95.5
NC_006088.4	992573	A	G	225
NC_006088.4	992576	G	A	225
NC_006088.4	992615	A	G	225
NC_006088.4	992923	A	G	141
NC_006088.4	993043	C	T	142
NC_006088.4	993063	A	C	141
NC_006088.4	993077	T	G	139
NC_006088.4	993107	C	T	142
NC_006088.4	993819	T	A	47.8
NC_006088.4	994084	A	C	73
NC_006088.4	994136	C	T	178
NC_006088.4	994265	T	C	45.8
NC_006088.4	994287	A	T	45.8
NC_006088.4	994738	C	T	222
NC_006088.4	995812	G	A	125
NC_006088.4	995990	C	T	123
NC_006088.4	996042	C	G	225
NC_006088.4	996081	C	T	225
NC_006088.4	996226	T	C	89.5
NC_006088.4	996243	A	T	89.5
NC_006088.4	996475	G	A	222
NC_006088.4	998157	T	C	221
NC_006088.4	998160	T	C	214
NC_006088.4	998165	T	C	221
NC_006088.4	998166	T	C	210
NC_006088.4	998175	T	C	222
NC_006088.4	998207	T	C	218
NC_006088.4	998256	T	C	84.5
NC_006088.4	998266	T	C	74.5
NC_006088.4	999382	G	C	30
NC_006088.4	999423	C	T	222
NC_006088.4	999706	C	T	111
NC_006088.4	999717	C	T	47
NC_006088.4	999744	G	A	147
NC_006088.4	999761	A	G	61
NC_006088.4	999815	G	A	174
NC_006088.4	999837	G	T	198
NC_006088.4	999848	G	A	169
NC_006088.4	999864	G	C	225
NC_006088.4	999897	C	T	225
NC_006088.4	999903	T	C	225
NC_006088.4	1000229	C	T	225
NC_006088.4	1000257	G	A	30
NC_006088.4	1000291	T	G	29
NC_006088.4	1000341	C	T	32
NC_006088.4	1000366	C	T	146
NC_006088.4	1000447	A	C	130
NC_006088.4	1001030	T	C	90
NC_006088.4	1001161	A	G	222
NC_006088.4	1001184	C	T	222
NC_006088.4	1001227	C	T	222
NC_006088.4	1001233	C	A	222
NC_006088.4	1001265	T	A	222
NC_006088.4	1001267	T	C	222
NC_006088.4	1001322	C	A	95.5
NC_006088.4	1001330	C	A	95.5
NC_006088.4	1001338	C	T	202
NC_006088.4	1001346	C	A	63
NC_006088.4	1001392	C	T	58
NC_006088.4	1001656	A	G	156
NC_006088.4	1001675	C	T	36
NC_006088.4	1001725	A	T	24
NC_006088.4	1001730	G	A	21
NC_006088.4	1002027	G	C	44
NC_006088.4	1002092	G	T	106
NC_006088.4	1002119	G	A	38
NC_006088.4	1010814	A	C	60
NC_006088.4	1014795	T	A	69
NC_006088.4	1014862	A	G	69
NC_006088.4	1016008	A	G	114
NC_006088.4	1016975	C	T	35
NC_006088.4	1017022	C	T	59
NC_006088.4	1017669	A	G	222
NC_006088.4	1018549	C	T	60
NC_006088.4	1018672	T	C	112
NC_006088.4	1019212	C	T	225
NC_006088.4	1019712	A	G	225
NC_006088.4	1019720	C	T	168
NC_006088.4	1019851	A	T	215
NC_006088.4	1020054	T	C	222
NC_006088.4	1020215	C	G	225
NC_006088.4	1020237	C	T	56
NC_006088.4	1020356	T	C	64
NC_006088.4	1020368	A	G	141
NC_006088.4	1020370	G	A	111
NC_006088.4	1020393	A	G	122
NC_006088.4	1020496	T	C	225
NC_006088.4	1021282	C	G	45.8
NC_006088.4	1022472	C	T	211
NC_006088.4	1022789	A	T	165
NC_006088.4	1022793	A	G	165
NC_006088.4	1022851	C	G	120
NC_006088.4	1022930	C	G	83
NC_006088.4	1022946	A	G	225
[truncated: 63,536 more rows]

## Sheet: BC3
Chromosome/scaffold	Position	Ref	Alt	QUAL
NC_006088.4	545	T	A	70.5
NC_006088.4	564	C	T	90.1
NC_006088.4	1132	A	G	141
NC_006088.4	1287	T	C	124
NC_006088.4	1288	G	A	137
NC_006088.4	1433	T	G	220
NC_006088.4	1443	C	A	210
NC_006088.4	1540	T	C	42.1
NC_006088.4	1544	A	G	34.8
NC_006088.4	2361	C	T	54
NC_006088.4	2362	G	T	79
NC_006088.4	2431	G	A	34
NC_006088.4	2665	A	G	155
NC_006088.4	2804	T	A	24
NC_006088.4	2841	G	T	217
NC_006088.4	3174	T	C	161
NC_006088.4	3674	T	C	121
NC_006088.4	3715	A	G	105
NC_006088.4	3718	C	A	204
NC_006088.4	3839	C	T	141
NC_006088.4	29852	A	G	69.2
NC_006088.4	29870	G	A	91.2
NC_006088.4	29889	G	A	91.3
NC_006088.4	37301	C	T	59
NC_006088.4	37328	A	G	187
NC_006088.4	41540	A	G	34
NC_006088.4	42103	G	A	45.8
NC_006088.4	42155	G	A	54
NC_006088.4	45047	C	T	225
NC_006088.4	45298	C	T	130
NC_006088.4	50478	A	G	128
NC_006088.4	50913	C	T	225
NC_006088.4	51105	A	G	225
NC_006088.4	51587	C	A	120
NC_006088.4	51676	G	T	225
NC_006088.4	51807	G	C	225
NC_006088.4	52144	T	C	136
NC_006088.4	52464	G	A	170
NC_006088.4	52484	G	A	225
NC_006088.4	52512	T	C	225
NC_006088.4	52576	G	A	119
NC_006088.4	53463	T	C	168
NC_006088.4	53676	T	C	85
NC_006088.4	54503	A	T	225
NC_006088.4	56785	G	C	189
NC_006088.4	57040	G	A	147
NC_006088.4	57107	T	G	184
NC_006088.4	57172	C	T	225
NC_006088.4	57250	A	G	225
NC_006088.4	57280	A	G	225
NC_006088.4	57301	C	T	225
NC_006088.4	57444	G	A	225
NC_006088.4	57453	C	T	158
NC_006088.4	57588	G	A	225
NC_006088.4	57658	A	G	218
NC_006088.4	57944	T	G	225
NC_006088.4	58027	A	G	225
NC_006088.4	58041	C	T	225
NC_006088.4	58103	A	G	225
NC_006088.4	58348	G	T	29
NC_006088.4	58399	A	G	31
NC_006088.4	61909	C	G	63
NC_006088.4	64226	G	A	148
NC_006088.4	64460	A	G	222
NC_006088.4	64762	C	A	83
NC_006088.4	64825	G	A	43.8
NC_006088.4	65321	T	C	225
NC_006088.4	66258	A	G	225
NC_006088.4	66508	G	A	23
NC_006088.4	66589	C	T	131
NC_006088.4	66972	T	C	182
NC_006088.4	66973	G	A	112
NC_006088.4	66991	A	G	106
NC_006088.4	67205	T	C	225
NC_006088.4	67272	C	T	37
NC_006088.4	67280	G	C	89
NC_006088.4	67304	C	T	38
NC_006088.4	67355	G	A	225
NC_006088.4	67434	C	T	74
NC_006088.4	67463	G	A	83
NC_006088.4	67557	A	C	225
NC_006088.4	67584	C	T	225
NC_006088.4	67752	A	G	225
NC_006088.4	67929	G	A	187
NC_006088.4	67936	G	T	225
NC_006088.4	68001	G	T	225
NC_006088.4	68048	T	G	94
NC_006088.4	68103	G	A	225
NC_006088.4	68345	G	C	67
NC_006088.4	68346	G	T	65
NC_006088.4	68547	C	T	23
NC_006088.4	68576	A	C	225
NC_006088.4	68774	A	G	30
NC_006088.4	69135	T	C	73
NC_006088.4	70140	T	G	45.8
NC_006088.4	70928	T	A	52.8
NC_006088.4	72344	T	A	69
NC_006088.4	72349	A	G	104
NC_006088.4	73733	C	T	81
NC_006088.4	73778	G	A	56
NC_006088.4	75584	T	C	92.5
NC_006088.4	75907	C	G	58
NC_006088.4	76032	A	G	40
NC_006088.4	76568	A	G	77
NC_006088.4	76573	T	C	111
NC_006088.4	76900	C	T	45.8
NC_006088.4	77098	A	G	98
NC_006088.4	77432	A	T	52.8
NC_006088.4	77462	G	A	52.8
NC_006088.4	81675	T	G	46
NC_006088.4	89321	G	A	109
NC_006088.4	89328	T	A	109
NC_006088.4	89359	T	C	77
NC_006088.4	89360	G	A	77
NC_006088.4	89386	G	A	87
NC_006088.4	89715	T	C	33
NC_006088.4	89753	A	G	33
NC_006088.4	90095	G	T	56
NC_006088.4	90531	T	C	38
NC_006088.4	90600	G	A	38
NC_006088.4	92515	T	C	73
NC_006088.4	92892	T	C	121
NC_006088.4	93064	G	A	23
NC_006088.4	94101	T	A	42.8
NC_006088.4	94652	G	A	38
NC_006088.4	95310	C	A	87
NC_006088.4	95527	T	C	71
NC_006088.4	95544	T	C	133
NC_006088.4	95614	G	A	143
NC_006088.4	95700	A	C	81
NC_006088.4	95785	A	G	110
NC_006088.4	96195	C	T	44
NC_006088.4	96204	C	T	27
NC_006088.4	96373	G	A	166
NC_006088.4	96535	G	A	89
NC_006088.4	96654	G	A	225
NC_006088.4	96771	C	T	225
NC_006088.4	97191	G	A	147
NC_006088.4	97240	T	A	113
NC_006088.4	97288	C	T	87
NC_006088.4	97437	C	G	23
NC_006088.4	97517	C	G	101
NC_006088.4	98848	C	T	30
NC_006088.4	98937	C	G	36
NC_006088.4	98948	C	T	36
NC_006088.4	98955	G	A	42
NC_006088.4	99112	G	T	37
NC_006088.4	99242	T	G	52.8
NC_006088.4	99369	A	C,G	81
NC_006088.4	99622	A	G	54
NC_006088.4	99640	T	G	22
NC_006088.4	99647	G	A	120
NC_006088.4	99735	G	C	79
NC_006088.4	99742	A	G	57
NC_006088.4	99754	T	G	123
NC_006088.4	99777	A	G	63
NC_006088.4	99831	C	T	106
NC_006088.4	99862	G	A	89
NC_006088.4	100257	G	A	149
NC_006088.4	100304	A	G	225
NC_006088.4	100312	A	G	225
NC_006088.4	100316	A	G	134
NC_006088.4	100387	T	C	99
NC_006088.4	100432	C	T	32
NC_006088.4	100433	C	G	152
NC_006088.4	100472	A	G	121
NC_006088.4	100535	A	G	225
NC_006088.4	100663	G	C	170
NC_006088.4	100731	A	G	74
NC_006088.4	100765	G	A	28
NC_006088.4	100811	C	T	52
NC_006088.4	100825	A	T	195
NC_006088.4	100876	T	C	69
NC_006088.4	100890	T	A	32
NC_006088.4	100920	C	T	92
NC_006088.4	100936	A	G	213
NC_006088.4	100938	A	G	199
NC_006088.4	100944	T	C	225
NC_006088.4	100951	T	C	39
NC_006088.4	101088	G	A	225
NC_006088.4	101629	C	T	150
NC_006088.4	101662	A	G	225
NC_006088.4	101938	T	C	71
NC_006088.4	106719	A	G	113
NC_006088.4	116753	T	C	118
NC_006088.4	116886	A	G	157
NC_006088.4	117048	C	T	108
NC_006088.4	117198	T	C	225
NC_006088.4	117201	C	T	225
NC_006088.4	117663	C	G	68
NC_006088.4	118567	T	C	225
NC_006088.4	118594	C	T	86
NC_006088.4	118706	C	T	38
NC_006088.4	118914	C	T	47.8
NC_006088.4	119192	C	T	167
NC_006088.4	120354	T	C	84
NC_006088.4	120433	G	C	56
NC_006088.4	120829	T	C	49
NC_006088.4	120879	C	A	31
NC_006088.4	121579	G	A	53
NC_006088.4	121673	G	A	73
NC_006088.4	137984	T	G	58
NC_006088.4	137998	A	G	160
NC_006088.4	138432	A	C	73
NC_006088.4	138476	T	C	73
NC_006088.4	138668	A	C	52.8
NC_006088.4	138701	G	A	80
NC_006088.4	138802	G	A	174
NC_006088.4	138852	G	T	92.5
NC_006088.4	138856	A	G	86.5
NC_006088.4	138859	G	A	89.5
NC_006088.4	139128	C	T	38
NC_006088.4	139132	T	C	45.8
NC_006088.4	140459	C	T	52.8
NC_006088.4	141333	A	G	42.8
NC_006088.4	141378	G	A	52.8
NC_006088.4	141719	T	C	45.8
NC_006088.4	147134	C	T	45.8
NC_006088.4	152121	A	T	45.8
NC_006088.4	152149	A	C	40.8
NC_006088.4	159798	G	T	45.8
NC_006088.4	163074	C	A	73
NC_006088.4	163139	T	A	36
NC_006088.4	163156	G	C	178
NC_006088.4	163159	C	G	162
NC_006088.4	163287	A	G	107
NC_006088.4	170370	T	C	22.8
NC_006088.4	173288	G	A	52.8
NC_006088.4	182909	C	T	37.8
NC_006088.4	185763	A	G	124
NC_006088.4	194722	A	G	42.8
NC_006088.4	196310	G	T	178
NC_006088.4	196875	G	A	52.8
NC_006088.4	205981	G	A	52
NC_006088.4	205996	C	T	60
NC_006088.4	212014	G	A	35.8
NC_006088.4	212018	C	G	40.8
NC_006088.4	240629	A	G	45.8
NC_006088.4	240653	C	T	45.8
NC_006088.4	240726	G	T	36.8
NC_006088.4	241319	C	G	86
NC_006088.4	242188	G	A	37
NC_006088.4	242380	T	C	45.8
NC_006088.4	243207	A	T	47.8
NC_006088.4	243209	G	C	42.8
NC_006088.4	243638	A	G	109
NC_006088.4	243654	A	C	62
NC_006088.4	243657	T	C	62
NC_006088.4	244775	T	A	37.8
NC_006088.4	245272	T	C	61
NC_006088.4	245282	A	G	64
NC_006088.4	276896	T	C	47.8
NC_006088.4	276935	A	G	47.8
NC_006088.4	276960	C	T	42.8
NC_006088.4	276963	C	A	37.8
NC_006088.4	294989	G	C	45.8
NC_006088.4	295101	A	G	45.8
NC_006088.4	329445	G	A	22
NC_006088.4	352611	T	C	45.8
NC_006088.4	352621	G	A	45.8
NC_006088.4	352759	G	A	60
NC_006088.4	356320	C	T	59
NC_006088.4	356765	A	T	36.8
NC_006088.4	358789	G	A	40.8
NC_006088.4	360309	T	C	52.8
NC_006088.4	361709	T	C	52.8
NC_006088.4	361740	T	C	52.8
NC_006088.4	376712	C	T	42.8
NC_006088.4	376713	T	G	52.8
NC_006088.4	383167	T	C	178
NC_006088.4	386230	A	G	47.8
NC_006088.4	407943	A	G	225
NC_006088.4	408506	C	T	150
NC_006088.4	409012	C	A	60
NC_006088.4	410540	A	C	38
NC_006088.4	411646	C	T	80.5
NC_006088.4	411784	G	A	40
NC_006088.4	411879	T	A	93
NC_006088.4	412099	C	T	46
NC_006088.4	412235	T	C	128
NC_006088.4	412298	C	T	135
NC_006088.4	412303	G	C	124
NC_006088.4	412330	C	T	87
NC_006088.4	412428	A	G	21
NC_006088.4	412430	G	A	81
NC_006088.4	412492	T	G	222
NC_006088.4	412517	C	T	87
NC_006088.4	412597	G	A	90
NC_006088.4	412598	T	C	90
NC_006088.4	413938	T	C	87
NC_006088.4	414496	C	T	32.8
NC_006088.4	414517	A	G	104
NC_006088.4	414561	G	C	45
NC_006088.4	414567	G	A	36
NC_006088.4	414627	A	G	58
NC_006088.4	414636	T	C	73
NC_006088.4	414683	G	A	147
NC_006088.4	414685	C	T	143
NC_006088.4	416848	T	C	38
NC_006088.4	416869	G	A	35
NC_006088.4	416877	G	A	33
NC_006088.4	416968	C	G	65
NC_006088.4	417018	C	T	27
NC_006088.4	417499	C	G	73
NC_006088.4	417531	C	G	73
NC_006088.4	417569	A	G	73
NC_006088.4	417621	C	T	73
NC_006088.4	417865	G	A	52.8
NC_006088.4	417923	C	T	52.8
NC_006088.4	418289	A	G	30
NC_006088.4	418336	A	G	40
NC_006088.4	418356	G	A	22
NC_006088.4	418408	A	G	40
NC_006088.4	419144	C	T	31.8
NC_006088.4	419229	G	A	38
NC_006088.4	419563	A	G	35
NC_006088.4	419616	C	A	95.5
NC_006088.4	419645	C	T	64
NC_006088.4	420039	T	C	178
NC_006088.4	420058	A	G	174
NC_006088.4	420081	A	T	148
NC_006088.4	420317	T	C	73
NC_006088.4	420657	T	C	73
NC_006088.4	420843	A	C	53
NC_006088.4	421680	C	T	45.8
NC_006088.4	421959	T	G	92.5
NC_006088.4	421963	C	T	89.5
NC_006088.4	422122	C	T	163
NC_006088.4	422405	G	A	40.8
NC_006088.4	422421	T	C	69
NC_006088.4	422439	C	T	58
NC_006088.4	422462	C	T	45
NC_006088.4	422516	A	G	166
NC_006088.4	422759	A	G	27
NC_006088.4	422790	G	A	173
NC_006088.4	423253	A	G	147
NC_006088.4	423275	G	A	24
NC_006088.4	423555	T	C	30
NC_006088.4	423634	G	C	139
NC_006088.4	423823	G	A	47.8
NC_006088.4	423833	G	A	52.8
NC_006088.4	423928	T	A	33
NC_006088.4	424506	G	C	45.8
NC_006088.4	425156	C	T	98
NC_006088.4	425231	C	A	89
NC_006088.4	425272	G	A	21
NC_006088.4	427320	G	A	101
NC_006088.4	427680	T	C	35
NC_006088.4	427730	A	G	22
NC_006088.4	427769	A	G	57
NC_006088.4	427826	A	G	65.5
NC_006088.4	428421	A	G	225
NC_006088.4	428506	C	T	39
NC_006088.4	429090	C	T	27
NC_006088.4	429125	G	C	69
NC_006088.4	429150	G	A	27
NC_006088.4	429584	G	A	36
NC_006088.4	429758	C	T	96
NC_006088.4	429823	G	C	70
NC_006088.4	429916	T	C	94
NC_006088.4	430084	C	T	72
NC_006088.4	430218	C	T	120
NC_006088.4	430248	T	C	133
NC_006088.4	430424	A	G	88
NC_006088.4	430589	G	A	35
NC_006088.4	430618	T	C	58
NC_006088.4	430624	T	C	49
NC_006088.4	430701	T	C	62
NC_006088.4	430777	C	T	31
NC_006088.4	430805	C	T	32
NC_006088.4	431248	T	C	45
NC_006088.4	451772	C	A	73
NC_006088.4	451812	A	C	73
NC_006088.4	452964	A	C	41.8
NC_006088.4	452981	C	T	41.8
NC_006088.4	452991	A	G	41.8
NC_006088.4	452993	C	T	41.8
NC_006088.4	455745	C	T	27
NC_006088.4	455759	C	T	25
NC_006088.4	455776	A	G	24
NC_006088.4	455783	A	C	24
NC_006088.4	455785	G	C	24
NC_006088.4	455797	T	C	27
NC_006088.4	455799	G	C	20
NC_006088.4	455800	G	A	24
NC_006088.4	455804	A	G	24
NC_006088.4	455814	A	G	30
NC_006088.4	456017	C	G	21.2
NC_006088.4	456191	C	T	45.8
NC_006088.4	456194	A	G	35.8
NC_006088.4	456197	A	G	34
NC_006088.4	456201	C	A	38
NC_006088.4	456230	A	G	30
NC_006088.4	456232	G	A	66
NC_006088.4	456292	T	G	35
NC_006088.4	456293	A	C	27
NC_006088.4	456483	T	C	96.5
NC_006088.4	462997	C	T	23.8
NC_006088.4	463925	A	G	34
NC_006088.4	463947	G	A	34
NC_006088.4	463972	C	G	38
NC_006088.4	464319	T	C	54
NC_006088.4	464409	C	G	109
NC_006088.4	464550	C	T	44
NC_006088.4	464559	T	C	152
NC_006088.4	464635	G	A	112
NC_006088.4	464655	C	G	222
NC_006088.4	464676	C	A	126
NC_006088.4	464934	G	T	222
NC_006088.4	465120	A	G	222
NC_006088.4	466016	A	G	52.8
NC_006088.4	466020	A	G	52.8
NC_006088.4	466030	A	G	42.8
NC_006088.4	466611	G	A	225
NC_006088.4	466614	T	C	225
NC_006088.4	466668	T	C	222
NC_006088.4	467169	C	T	113
NC_006088.4	467232	T	C	225
NC_006088.4	468050	C	T	148
NC_006088.4	468153	T	A	225
NC_006088.4	468197	A	G	225
NC_006088.4	468358	T	C	225
NC_006088.4	468364	T	C	225
NC_006088.4	468403	C	T	225
NC_006088.4	468434	C	T	176
NC_006088.4	468445	T	C	104
NC_006088.4	468456	G	A	225
NC_006088.4	468645	A	G	153
NC_006088.4	468659	T	A	225
NC_006088.4	468713	C	T	122
NC_006088.4	469804	C	A	109
NC_006088.4	469887	G	A	141
NC_006088.4	469889	G	A	148
NC_006088.4	470034	G	A	225
NC_006088.4	470051	T	C	177
NC_006088.4	470054	A	G	158
NC_006088.4	470065	G	T	225
NC_006088.4	470070	C	A	225
NC_006088.4	470076	A	T	165
NC_006088.4	470121	G	A	143
NC_006088.4	470358	A	G	225
NC_006088.4	470375	A	G	225
NC_006088.4	470397	A	C	225
NC_006088.4	470471	G	A	225
NC_006088.4	470483	T	A	225
NC_006088.4	470576	A	C	225
NC_006088.4	470587	T	C	225
NC_006088.4	470588	G	A	225
NC_006088.4	470627	C	A	78
NC_006088.4	470994	G	A	103
NC_006088.4	472101	G	T	36
NC_006088.4	472178	A	G	222
NC_006088.4	472358	T	A	79
NC_006088.4	472360	G	A	77
NC_006088.4	472389	A	C	104
NC_006088.4	472813	T	G	222
NC_006088.4	473120	C	T	31
NC_006088.4	473155	T	C	87
NC_006088.4	473265	T	A	91.5
NC_006088.4	473298	G	A	39
NC_006088.4	473338	G	A	73
NC_006088.4	473471	G	A	35
NC_006088.4	473487	C	T	130
NC_006088.4	473557	A	G	33
NC_006088.4	473623	T	C	117
NC_006088.4	473645	G	C	134
NC_006088.4	473698	G	A	42.8
NC_006088.4	474178	G	A	114
NC_006088.4	474444	G	A	29
NC_006088.4	474604	C	G	166
NC_006088.4	474782	T	C	114
NC_006088.4	474964	G	A	206
NC_006088.4	475103	G	A	214
NC_006088.4	475166	T	C	149
NC_006088.4	475673	C	T	40
NC_006088.4	475805	A	G	45.8
NC_006088.4	476537	A	G	38
NC_006088.4	476561	T	C	35
NC_006088.4	476649	C	T	27
NC_006088.4	477322	T	C	72
NC_006088.4	478024	T	A	107
NC_006088.4	478976	G	T	32
NC_006088.4	479093	G	C	30
NC_006088.4	479134	T	C	135
NC_006088.4	479170	G	A	139
NC_006088.4	479682	G	A	130
NC_006088.4	479690	A	G	130
NC_006088.4	479718	T	G	128
NC_006088.4	479894	T	C	50
NC_006088.4	480557	C	T	55
NC_006088.4	480699	A	G	209
NC_006088.4	480734	C	T	78
NC_006088.4	480735	T	C	76
NC_006088.4	480762	A	T	225
NC_006088.4	481146	C	T	47
NC_006088.4	481176	T	C	198
NC_006088.4	481475	C	T	123
NC_006088.4	481499	T	C	119
NC_006088.4	482216	C	A	69
NC_006088.4	482498	G	C	225
NC_006088.4	482577	C	T	212
NC_006088.4	482578	C	T	212
NC_006088.4	482588	A	G	205
NC_006088.4	482590	A	G	204
NC_006088.4	482613	T	C	225
NC_006088.4	482827	G	A	71
NC_006088.4	482899	A	G	44
NC_006088.4	483033	T	C	225
NC_006088.4	483034	G	A	225
NC_006088.4	483039	T	A	225
NC_006088.4	483043	T	C	224
NC_006088.4	483192	T	C	88
NC_006088.4	483202	T	C	81
NC_006088.4	483237	G	A	181
NC_006088.4	483318	G	A	137
NC_006088.4	483319	C	A	136
NC_006088.4	483454	G	A	196
NC_006088.4	483640	C	A	225
NC_006088.4	483723	C	A	222
NC_006088.4	483734	C	G	222
NC_006088.4	483774	T	A	33
NC_006088.4	483775	C	A	33
NC_006088.4	483812	A	C	37
NC_006088.4	484036	G	A	99
NC_006088.4	484158	A	G	171
NC_006088.4	484187	A	C	153
NC_006088.4	484232	T	C	101
NC_006088.4	484314	C	G	30
NC_006088.4	484315	A	T	158
NC_006088.4	484424	C	G	121
NC_006088.4	484648	C	T	71
NC_006088.4	484658	A	G	112
NC_006088.4	484907	A	G	66
NC_006088.4	485138	A	G	61
NC_006088.4	485264	C	T	208
NC_006088.4	486057	G	A	51
NC_006088.4	486128	C	T	56
NC_006088.4	486425	C	T	136
NC_006088.4	486543	T	C	164
NC_006088.4	486552	T	C	123
NC_006088.4	486561	T	C	83
NC_006088.4	486572	T	C	123
NC_006088.4	486585	T	C	190
NC_006088.4	486623	A	G	58
NC_006088.4	486833	C	G	210
NC_006088.4	486841	T	C	226
NC_006088.4	486865	A	G	222
NC_006088.4	486883	T	C	35
NC_006088.4	486884	A	G	78
NC_006088.4	486951	T	C	54
NC_006088.4	486965	T	C	25
NC_006088.4	486966	C	T	25
NC_006088.4	486970	G	A	73
NC_006088.4	487201	T	C	45.8
NC_006088.4	487392	T	C	101
NC_006088.4	487452	C	T	148
NC_006088.4	487457	G	A	123
NC_006088.4	487485	T	C	46
NC_006088.4	487487	T	C	46
NC_006088.4	487517	T	C	48
NC_006088.4	487601	T	C	90
NC_006088.4	487651	G	A	96
NC_006088.4	487657	A	G	113
NC_006088.4	487666	G	A	134
NC_006088.4	487788	G	A	177
NC_006088.4	487824	C	T	51
NC_006088.4	487836	T	C	97
NC_006088.4	488258	T	C	168
NC_006088.4	488264	T	C	81
NC_006088.4	488312	T	C	91
NC_006088.4	488319	T	C	175
NC_006088.4	488337	T	C	24
NC_006088.4	488415	G	A	222
NC_006088.4	488466	A	G	84
NC_006088.4	488501	C	T	115
NC_006088.4	494836	T	G	117
NC_006088.4	494894	G	T	35
NC_006088.4	499571	T	C	52.8
NC_006088.4	500385	A	G	45.8
NC_006088.4	500406	A	G	45.8
NC_006088.4	520236	C	G	35
NC_006088.4	520303	T	C	109
NC_006088.4	520337	T	C	69
NC_006088.4	521680	A	C	55
NC_006088.4	534242	C	T	45.8
NC_006088.4	542451	C	A	52.8
NC_006088.4	542803	G	A	40.8
NC_006088.4	542901	A	G	65
NC_006088.4	543295	A	G	116
NC_006088.4	543888	T	C	222
NC_006088.4	544985	C	G	222
NC_006088.4	546825	T	C	212
NC_006088.4	549063	C	G	40.8
NC_006088.4	550424	T	C	225
NC_006088.4	550436	T	C	225
NC_006088.4	550508	C	T	225
NC_006088.4	550716	A	G	84.1
NC_006088.4	550770	G	A	89.5
NC_006088.4	551919	C	T	131
NC_006088.4	551920	A	G	222
NC_006088.4	551924	G	A	116
NC_006088.4	552148	T	C	40
NC_006088.4	553906	C	G	41.8
NC_006088.4	553907	C	G	41.8
NC_006088.4	553910	A	G	41.8
NC_006088.4	553954	C	T	83
NC_006088.4	553955	A	G	78
NC_006088.4	554150	G	A	56
NC_006088.4	554854	G	A	38
NC_006088.4	555413	A	G	73
NC_006088.4	557822	T	C	119
NC_006088.4	559782	G	A	45.8
NC_006088.4	560011	T	C	38.8
NC_006088.4	568899	T	A	87
NC_006088.4	568916	C	T	87
NC_006088.4	568932	A	C	87
NC_006088.4	568946	G	A	52.8
NC_006088.4	568948	T	C	52.8
NC_006088.4	568987	G	T	42
NC_006088.4	569241	A	C	126
NC_006088.4	569298	C	G	47.8
NC_006088.4	569303	G	A	52.8
NC_006088.4	569304	C	T	42.8
NC_006088.4	569326	G	A	37.8
NC_006088.4	569758	G	A	37.8
NC_006088.4	570720	C	T	38.8
NC_006088.4	571955	G	C	32.8
NC_006088.4	571973	G	A	23.1
NC_006088.4	571976	T	G	22.2
NC_006088.4	572010	G	A	32
NC_006088.4	572034	T	G	74
NC_006088.4	572048	T	G	48
NC_006088.4	572055	T	G	35
NC_006088.4	572067	C	T	54.1
NC_006088.4	572102	A	T	28.1
NC_006088.4	572741	A	G	27
NC_006088.4	572777	C	T	23
NC_006088.4	572812	T	G	39.1
NC_006088.4	573650	T	C	65
NC_006088.4	573653	G	A	70.5
NC_006088.4	573684	T	C	70
NC_006088.4	573688	C	T	70
NC_006088.4	573825	T	C	92.2
NC_006088.4	573897	G	C	222
NC_006088.4	573959	A	C	222
NC_006088.4	574046	G	A	38
NC_006088.4	574173	G	A	34.8
NC_006088.4	574374	C	A	58.5
NC_006088.4	574378	G	T	58.5
NC_006088.4	574380	C	A	58.5
NC_006088.4	574381	A	G	58.5
NC_006088.4	574382	T	C	58.5
NC_006088.4	574703	G	A	82
NC_006088.4	574722	T	C	57
NC_006088.4	574723	G	A	71
NC_006088.4	574735	G	A	41
NC_006088.4	574782	T	C	24
NC_006088.4	574828	T	C	58
NC_006088.4	577927	C	T	104
NC_006088.4	577931	G	A	99
NC_006088.4	580454	C	T	225
NC_006088.4	580483	G	C	45.8
NC_006088.4	580488	A	G	45.8
NC_006088.4	580600	G	T	222
NC_006088.4	580912	C	T	225
NC_006088.4	581829	T	C	52.8
NC_006088.4	582375	G	T	32.8
NC_006088.4	582390	G	A	27.8
NC_006088.4	582401	T	A	37.8
NC_006088.4	582670	G	A	225
NC_006088.4	582691	G	A	54
NC_006088.4	582709	G	A	225
NC_006088.4	583360	C	G	31
NC_006088.4	583379	G	A	105
NC_006088.4	583385	C	A	122
NC_006088.4	583524	T	C	73
NC_006088.4	583600	C	A	38
NC_006088.4	583786	G	A	225
NC_006088.4	583879	A	C	222
NC_006088.4	584288	T	C	225
NC_006088.4	584439	A	C	78
NC_006088.4	584464	C	T	170
NC_006088.4	584497	G	A	222
NC_006088.4	584498	T	G	222
NC_006088.4	584586	A	G	225
NC_006088.4	584854	C	T	73.5
NC_006088.4	584922	C	T	142
NC_006088.4	585268	G	T	225
NC_006088.4	586537	C	T	225
NC_006088.4	587128	T	C	125
NC_006088.4	587356	C	T	40.8
NC_006088.4	587357	A	G	45.8
NC_006088.4	587430	T	A	222
NC_006088.4	587489	A	G	225
NC_006088.4	587493	A	T	225
NC_006088.4	587535	C	T	210
NC_006088.4	587547	G	C	217
NC_006088.4	587562	G	A	225
NC_006088.4	587595	C	G,A	136
NC_006088.4	587609	G	T	225
NC_006088.4	587628	G	C	225
NC_006088.4	587634	T	C	223
NC_006088.4	587640	A	G	225
NC_006088.4	587648	A	G	187
NC_006088.4	587710	G	C	216
NC_006088.4	587867	A	T	220
NC_006088.4	587875	C	A	120
NC_006088.4	588027	A	G	153
NC_006088.4	588081	C	T	225
NC_006088.4	588136	T	C	222
NC_006088.4	588248	A	G	206
NC_006088.4	588570	A	G	225
NC_006088.4	589754	C	G	21.3
NC_006088.4	591423	G	A	225
NC_006088.4	591959	C	A	225
NC_006088.4	592158	G	A	135
NC_006088.4	592963	G	A	225
NC_006088.4	594481	C	T	225
NC_006088.4	594562	G	A	225
NC_006088.4	598333	G	T	57
NC_006088.4	598352	A	G	22
NC_006088.4	599113	G	A	86
NC_006088.4	600321	A	C	225
NC_006088.4	600390	G	A	225
NC_006088.4	603625	C	T	225
NC_006088.4	606626	G	A	136
NC_006088.4	607294	A	G	145
NC_006088.4	608153	A	T	45.8
NC_006088.4	608160	C	G	45.8
NC_006088.4	608171	T	C	45.8
NC_006088.4	608183	T	C	38
NC_006088.4	608239	C	T	38
NC_006088.4	608456	G	A	57
NC_006088.4	608468	T	C	73
NC_006088.4	608491	C	T	31.8
NC_006088.4	608518	T	G	45.8
NC_006088.4	608643	A	T	42
NC_006088.4	608647	A	G	42
NC_006088.4	608905	A	G	69
NC_006088.4	609354	C	T	40.8
NC_006088.4	609365	C	A	28.8
NC_006088.4	609666	C	T	75
NC_006088.4	609757	G	A	73
NC_006088.4	609763	G	T	73
NC_006088.4	609787	C	T	33
NC_006088.4	610005	G	C	69
NC_006088.4	610203	C	G	40.8
NC_006088.4	610205	A	G	40.8
NC_006088.4	610206	T	C	45.8
NC_006088.4	610207	G	A	45.8
NC_006088.4	610281	A	C	36.8
NC_006088.4	610773	G	A	64
NC_006088.4	610941	T	A	73
NC_006088.4	610963	T	C	40.8
NC_006088.4	611504	G	A	142
NC_006088.4	613514	A	G	114
NC_006088.4	613523	C	T	105
NC_006088.4	613534	G	A	109
NC_006088.4	613568	G	A	112
NC_006088.4	613578	T	A	104
NC_006088.4	613711	C	T	109
NC_006088.4	616630	C	T	73
NC_006088.4	616802	C	G	59
NC_006088.4	617464	G	A	45.8
NC_006088.4	617600	G	A	114
NC_006088.4	617601	T	C	114
NC_006088.4	617603	C	G	62
NC_006088.4	617896	A	T	168
NC_006088.4	617981	T	C	95.5
NC_006088.4	618277	T	C	35
NC_006088.4	618313	C	T	31
NC_006088.4	618318	C	G	35
NC_006088.4	618321	T	C	58
NC_006088.4	618360	C	A	38
NC_006088.4	618364	T	C	38
NC_006088.4	618384	T	C	38
NC_006088.4	618497	T	C	20
NC_006088.4	618500	T	C	23
NC_006088.4	618504	T	C	24
NC_006088.4	618591	A	G	64
NC_006088.4	618633	G	A	73
NC_006088.4	618648	A	T	66
NC_006088.4	618684	C	T	73
NC_006088.4	618767	C	T	73
NC_006088.4	619758	A	G	114
NC_006088.4	620150	A	G	52.8
NC_006088.4	620670	T	C	52.8
NC_006088.4	620721	T	C	37.8
NC_006088.4	622212	T	C	73
NC_006088.4	622249	C	G	73
NC_006088.4	622323	G	C	45.8
NC_006088.4	622361	C	T	65
NC_006088.4	623334	A	G	52.8
NC_006088.4	625120	G	A	52.8
NC_006088.4	625142	C	A	47.8
NC_006088.4	625449	T	C	219
NC_006088.4	626651	T	C	128
NC_006088.4	626742	G	C	128
NC_006088.4	626868	T	C	128
NC_006088.4	629510	A	G	29
NC_006088.4	629597	A	G	82
NC_006088.4	629620	A	T	82
NC_006088.4	629649	C	T	45.8
NC_006088.4	630305	T	C	58
NC_006088.4	630589	T	C	121
NC_006088.4	632949	C	T	46.8
NC_006088.4	640071	G	C	222
NC_006088.4	645009	C	A	121
NC_006088.4	645053	A	C	45.8
NC_006088.4	645060	G	T	45.8
NC_006088.4	645428	T	C	225
NC_006088.4	645734	A	G	225
NC_006088.4	645838	G	A	111
NC_006088.4	645884	A	G	179
NC_006088.4	646027	T	C	50.3
NC_006088.4	646161	A	G	171
NC_006088.4	646170	G	A	225
NC_006088.4	646200	G	A	225
NC_006088.4	646288	G	A	21
NC_006088.4	646293	G	A	63
NC_006088.4	646376	T	C	222
NC_006088.4	648671	A	G	54
NC_006088.4	649576	A	G	49
NC_006088.4	650391	C	T	67.1
NC_006088.4	650392	A	C	67.1
NC_006088.4	650460	C	T	128
NC_006088.4	650477	C	T	138
NC_006088.4	650479	T	C	139
NC_006088.4	650500	C	T	190
NC_006088.4	650599	C	T	222
NC_006088.4	650605	T	C	118
NC_006088.4	650623	G	A	105
NC_006088.4	650631	G	A	222
NC_006088.4	650632	G	A	222
NC_006088.4	650646	A	T	69
NC_006088.4	650651	G	A	83
NC_006088.4	650918	C	T	225
NC_006088.4	651046	A	G	192
NC_006088.4	651913	T	C	112
NC_006088.4	652227	A	G	45
NC_006088.4	652243	A	G	113
NC_006088.4	652500	G	A	52.8
NC_006088.4	652504	G	A	42.8
NC_006088.4	652506	C	T	52.8
NC_006088.4	652555	A	G	77
NC_006088.4	653235	C	A	65
NC_006088.4	653302	C	T	99.5
NC_006088.4	653321	G	A	73
NC_006088.4	653342	C	G	73
NC_006088.4	653402	T	C	45.8
NC_006088.4	653828	G	A	86
NC_006088.4	653855	A	C	86
NC_006088.4	653856	T	C	77
NC_006088.4	653877	T	C	86
NC_006088.4	654153	C	A	34
NC_006088.4	654187	C	T	34
NC_006088.4	654543	A	G	47.8
NC_006088.4	654544	G	T	70
NC_006088.4	654548	G	A	85
NC_006088.4	654588	G	A	80
NC_006088.4	654819	A	C	47.8
NC_006088.4	654937	A	G	45.8
NC_006088.4	655088	A	G	45.8
NC_006088.4	655247	A	T	45.8
NC_006088.4	655372	T	C	121
NC_006088.4	655639	T	C	47.8
NC_006088.4	655727	C	G	61
NC_006088.4	655761	C	T	21
NC_006088.4	655882	T	C	82.5
NC_006088.4	656118	A	G	51
NC_006088.4	656333	A	G	64
NC_006088.4	656335	A	G	64
NC_006088.4	656447	C	G	54
NC_006088.4	656515	C	T	31
NC_006088.4	656789	T	C	95
NC_006088.4	656857	C	T	172
NC_006088.4	656995	C	T	70
NC_006088.4	656998	C	T	78
NC_006088.4	657008	G	A	92
NC_006088.4	657011	C	T	96
NC_006088.4	657028	A	C	92
NC_006088.4	657117	A	G	225
NC_006088.4	657321	A	G	55
NC_006088.4	657332	A	G	42
NC_006088.4	657457	T	C	60
NC_006088.4	657687	T	A	95
NC_006088.4	657824	T	C	21
NC_006088.4	657927	A	T	54
NC_006088.4	658026	G	T	24
NC_006088.4	658246	T	C	35
NC_006088.4	658462	C	A	64
NC_006088.4	658663	T	C	222
NC_006088.4	658736	G	A	30
NC_006088.4	659537	G	A	119
NC_006088.4	659571	G	A	51
NC_006088.4	659681	T	C	121
NC_006088.4	659704	A	G	187
NC_006088.4	659743	G	A	35
NC_006088.4	660351	C	T	41
NC_006088.4	660487	T	C	45.8
NC_006088.4	660618	G	A	133
NC_006088.4	660870	G	A	111
NC_006088.4	661208	C	T	58
NC_006088.4	661220	T	G	69
NC_006088.4	661609	T	C	222
NC_006088.4	661843	T	C	225
NC_006088.4	665263	A	G	40.8
NC_006088.4	665264	A	G	27.8
NC_006088.4	665267	A	G	35
NC_006088.4	665329	A	G	25
NC_006088.4	665343	G	A	36.8
NC_006088.4	665372	A	G	26.8
NC_006088.4	665472	T	G,C	40.8
NC_006088.4	665527	G	A	27.8
NC_006088.4	665546	C	T	63
NC_006088.4	665577	C	G	133
NC_006088.4	665669	A	G	165
NC_006088.4	665673	T	C	91
NC_006088.4	665684	A	G	51
NC_006088.4	665711	T	A	110
NC_006088.4	665720	C	T	110
NC_006088.4	665738	A	C	222
NC_006088.4	665764	T	C	140
NC_006088.4	665801	G	A	213
NC_006088.4	665807	T	A	193
NC_006088.4	666238	C	T	45.8
NC_006088.4	666294	T	C	87
NC_006088.4	666325	C	A	33
NC_006088.4	666347	T	C	82
NC_006088.4	666386	G	A	38.8
NC_006088.4	666391	C	T	43.8
NC_006088.4	666491	T	C	25
NC_006088.4	667219	A	C	40.8
NC_006088.4	667475	T	C	26.8
NC_006088.4	668871	T	C	50.1
NC_006088.4	668903	A	G	45.8
NC_006088.4	668904	C	G	36.8
NC_006088.4	668954	G	A	45.8
NC_006088.4	669023	C	T	45.8
NC_006088.4	669027	A	G	45.8
NC_006088.4	669031	T	C	36.8
NC_006088.4	673686	C	T	225
NC_006088.4	673692	T	C	225
NC_006088.4	673696	T	C	105
NC_006088.4	673704	T	C	222
NC_006088.4	673705	G	A	225
NC_006088.4	673710	C	T	222
NC_006088.4	673711	G	A	222
NC_006088.4	673723	G	A	135
NC_006088.4	673740	T	C	222
NC_006088.4	675132	T	C	225
NC_006088.4	675138	C	T	225
NC_006088.4	676317	G	A	45.8
NC_006088.4	676468	C	T	52.8
NC_006088.4	676732	T	C	178
NC_006088.4	676763	C	T	120
NC_006088.4	676852	A	G	222
NC_006088.4	676866	C	G	86
NC_006088.4	676914	G	C	154
NC_006088.4	677088	C	T	87
NC_006088.4	677127	G	A	62
NC_006088.4	677203	G	C	34
NC_006088.4	677250	T	C	34
NC_006088.4	677294	G	A	107
NC_006088.4	677438	A	G	225
NC_006088.4	677754	T	C	142
NC_006088.4	678169	C	T	24
NC_006088.4	678410	T	C	220
NC_006088.4	678472	T	A	26
NC_006088.4	678477	T	A	24
NC_006088.4	678786	A	G	225
NC_006088.4	678922	G	C	128
NC_006088.4	678951	T	C	73
NC_006088.4	679564	C	T	67
NC_006088.4	679625	G	A	74
NC_006088.4	679637	C	A	50
NC_006088.4	679755	C	A	46
NC_006088.4	680954	C	T	225
NC_006088.4	681734	T	C	164
NC_006088.4	681746	G	A	151
NC_006088.4	682028	A	G	52.8
NC_006088.4	682081	T	C	52.8
NC_006088.4	682098	T	A	52.8
NC_006088.4	682103	C	G	42.8
NC_006088.4	683161	G	C	45.8
NC_006088.4	684971	A	G	222
NC_006088.4	686259	G	A	38.1
NC_006088.4	686286	A	G	40
NC_006088.4	686336	T	C	45
NC_006088.4	686507	T	C	78
NC_006088.4	687012	A	C	73
NC_006088.4	687067	G	T	66
NC_006088.4	687676	C	T	47.8
NC_006088.4	688339	C	T	225
NC_006088.4	688471	G	A	225
NC_006088.4	688498	C	T	225
NC_006088.4	688653	C	T	25
NC_006088.4	688713	T	C	225
NC_006088.4	688860	G	A	222
NC_006088.4	688935	G	A	222
NC_006088.4	689569	G	A	225
NC_006088.4	689593	C	G	30
NC_006088.4	689899	C	T	163
NC_006088.4	692433	T	G	201
NC_006088.4	692451	A	G	177
NC_006088.4	693304	A	G	222
NC_006088.4	693410	A	T	64
NC_006088.4	693413	G	A	64
NC_006088.4	693496	C	A	69
NC_006088.4	694129	G	A	22
NC_006088.4	694551	G	T	52.8
NC_006088.4	694614	A	C	40.8
NC_006088.4	694974	C	T	110
NC_006088.4	694995	C	T	225
NC_006088.4	695113	T	C	160
NC_006088.4	695176	A	G	190
NC_006088.4	695283	T	C	95
NC_006088.4	695304	T	G	68
NC_006088.4	695398	T	C	63
NC_006088.4	695627	C	T	155
NC_006088.4	695725	A	G	172
NC_006088.4	695868	C	G	24
NC_006088.4	696239	G	A	38
NC_006088.4	696288	T	C	51
NC_006088.4	696410	C	G	177
NC_006088.4	696434	T	C	126
NC_006088.4	696439	G	A	115
NC_006088.4	696466	C	T	225
NC_006088.4	697009	C	T	182
NC_006088.4	697053	G	A	150
NC_006088.4	697064	T	C	144
NC_006088.4	697142	C	T	53
NC_006088.4	698391	G	C	133
NC_006088.4	698394	G	A	65
NC_006088.4	698550	G	T	24
NC_006088.4	698578	A	G	155
NC_006088.4	699396	C	T	35
NC_006088.4	699497	C	A	159
NC_006088.4	699514	C	T	119
NC_006088.4	699520	C	T	102
NC_006088.4	699529	A	G	87
NC_006088.4	699659	A	C	225
NC_006088.4	699672	C	A	225
NC_006088.4	699926	T	C	36.8
NC_006088.4	700530	C	T	112
NC_006088.4	706432	G	A	174
NC_006088.4	706570	T	C	225
NC_006088.4	706612	C	T	225
NC_006088.4	706810	G	T	57
NC_006088.4	706820	T	C	62
NC_006088.4	706987	C	T	138
NC_006088.4	707045	A	G	42
NC_006088.4	707128	C	T	28
NC_006088.4	707141	C	T	28
NC_006088.4	707156	C	T	33
NC_006088.4	707172	C	T	38
NC_006088.4	707192	C	T	38
NC_006088.4	707291	G	C	225
NC_006088.4	707533	C	T	225
NC_006088.4	707584	T	C	225
NC_006088.4	708264	T	C	222
NC_006088.4	708291	C	T	225
NC_006088.4	709005	T	C	222
NC_006088.4	709263	G	T	225
NC_006088.4	709284	A	G	222
NC_006088.4	709296	C	T	225
NC_006088.4	709527	G	A	85
NC_006088.4	709646	A	G	53
NC_006088.4	709650	G	A	46
NC_006088.4	709701	G	C	120
NC_006088.4	709833	A	G	66
NC_006088.4	709846	T	C	92.5
NC_006088.4	709852	C	T	35
NC_006088.4	709874	G	A	65
NC_006088.4	709882	T	C	127
NC_006088.4	709942	A	G	91
NC_006088.4	710059	G	T	112
NC_006088.4	710071	A	G	102
NC_006088.4	710113	C	T	93
NC_006088.4	710549	C	G	113
NC_006088.4	710637	A	G	117
NC_006088.4	710638	G	A	121
NC_006088.4	710646	A	G	113
NC_006088.4	710657	T	G	35.8
NC_006088.4	710822	G	T	39
NC_006088.4	710836	G	A	22
NC_006088.4	710844	A	G	34
NC_006088.4	710855	T	G	28
NC_006088.4	710869	A	G	28
NC_006088.4	711047	G	A	27
NC_006088.4	711092	C	T	204
NC_006088.4	711718	C	A	225
NC_006088.4	712075	A	T	225
NC_006088.4	717353	T	C	73
NC_006088.4	718177	A	G	52.8
NC_006088.4	718181	G	T	42.8
NC_006088.4	718801	T	C	29.5
NC_006088.4	718804	G	A	29.5
NC_006088.4	718821	C	A	29.5
NC_006088.4	719278	A	T	38
NC_006088.4	720709	G	A	42.8
NC_006088.4	722396	T	C	35.8
NC_006088.4	722575	G	A	86
NC_006088.4	725010	C	T	42
NC_006088.4	726742	T	C	45.8
NC_006088.4	729878	T	G	23
NC_006088.4	729894	T	C	27
NC_006088.4	730977	A	G	40.8
NC_006088.4	730978	A	G	40.8
NC_006088.4	730993	A	G	45.8
NC_006088.4	731003	A	G	45.8
NC_006088.4	731004	A	G	45.8
NC_006088.4	731017	A	G	45.8
NC_006088.4	734134	C	T	128
NC_006088.4	734310	A	G	36.8
NC_006088.4	735410	C	G	95.5
NC_006088.4	737982	G	A	73
NC_006088.4	738001	C	T	66
NC_006088.4	738010	G	A	69.5
NC_006088.4	742717	C	T	47.8
NC_006088.4	742764	C	T	59
NC_006088.4	743422	C	T	20.8
NC_006088.4	743475	G	A	47.5
NC_006088.4	743681	G	A	38.8
NC_006088.4	743708	T	C	41.8
NC_006088.4	746233	G	A	221
NC_006088.4	746868	A	C	30
NC_006088.4	746892	A	C	63
NC_006088.4	747722	C	T	121
NC_006088.4	748404	T	C	104
NC_006088.4	748411	A	G	96.5
NC_006088.4	748475	C	T	177
NC_006088.4	748689	G	A	180
NC_006088.4	748911	G	A	41.8
NC_006088.4	748952	T	G	41.8
NC_006088.4	749508	T	C	35
NC_006088.4	749558	T	C	114
NC_006088.4	749832	A	G	112
NC_006088.4	749839	C	T	114
NC_006088.4	749852	G	C	112
NC_006088.4	749973	C	T	85
NC_006088.4	750287	G	A	52.8
NC_006088.4	750473	C	T	39
NC_006088.4	750504	A	G	159
NC_006088.4	750996	A	G	45.8
NC_006088.4	751135	G	T	70
NC_006088.4	751809	A	G	40.8
NC_006088.4	752061	C	T	206
NC_006088.4	752067	A	G	222
NC_006088.4	752915	G	A	45.8
NC_006088.4	753006	A	T	123
NC_006088.4	754033	C	T	225
NC_006088.4	754843	T	C	45.8
NC_006088.4	754864	A	G	45.8
NC_006088.4	755969	C	T	35
NC_006088.4	756168	C	T	123
NC_006088.4	756442	A	G	89
NC_006088.4	756491	C	T	225
NC_006088.4	756840	T	A	225
NC_006088.4	756867	T	C	225
NC_006088.4	756872	T	C	225
NC_006088.4	756923	G	A	129
NC_006088.4	757053	A	G	73
NC_006088.4	757082	T	G	53
NC_006088.4	757096	C	T	92
NC_006088.4	757097	C	T	153
NC_006088.4	757122	G	T	225
NC_006088.4	757140	G	T	225
NC_006088.4	757163	G	A	225
NC_006088.4	757165	T	G	225
NC_006088.4	757216	G	A	225
NC_006088.4	757388	A	G	225
NC_006088.4	758467	G	T	42.8
NC_006088.4	760776	A	G	28.8
NC_006088.4	763616	T	C	116
NC_006088.4	764545	A	G	47.8
NC_006088.4	772069	G	A	55
NC_006088.4	772440	C	T	27
NC_006088.4	772762	T	A	87
NC_006088.4	773675	C	T	102
NC_006088.4	780381	G	C	36.8
NC_006088.4	780382	A	G	36.8
NC_006088.4	780404	T	C	45.8
NC_006088.4	780410	T	C	45.8
NC_006088.4	780961	C	T	73
NC_006088.4	782753	G	A	153
NC_006088.4	782791	T	C	146
NC_006088.4	782802	C	G	148
NC_006088.4	786551	A	G	121
NC_006088.4	786668	G	A	45.8
NC_006088.4	786669	T	C	45.8
NC_006088.4	786739	G	A	45.8
NC_006088.4	786783	A	G	45.8
NC_006088.4	786787	A	G	45.8
NC_006088.4	787170	G	C	24
NC_006088.4	787171	C	A	24
NC_006088.4	787271	C	G	151
NC_006088.4	787831	A	T	45.8
NC_006088.4	789818	C	G	35.8
NC_006088.4	789957	G	A	36.8
NC_006088.4	793928	C	T	37.8
NC_006088.4	793929	C	T	41.8
NC_006088.4	793965	C	T	27.8
NC_006088.4	794568	G	C	101
NC_006088.4	794584	C	G	126
NC_006088.4	794596	G	T	139
NC_006088.4	794853	C	T	160
NC_006088.4	797218	T	G	45.8
NC_006088.4	797675	T	A	173
NC_006088.4	797692	T	C	192
NC_006088.4	797777	C	T	92.5
NC_006088.4	798282	G	C	52.8
NC_006088.4	798730	A	G	89.5
NC_006088.4	799273	T	C	189
NC_006088.4	799274	G	A	189
NC_006088.4	799548	C	T	73
NC_006088.4	799605	C	T	69
NC_006088.4	800186	G	A	45.8
NC_006088.4	800190	A	G	73
NC_006088.4	800300	A	G	73
NC_006088.4	800986	G	A	204
NC_006088.4	801029	C	T	82
NC_006088.4	801881	G	A	40.8
NC_006088.4	801907	A	T	82
NC_006088.4	802157	G	A	114
NC_006088.4	802168	G	A	124
NC_006088.4	802703	T	C	86
NC_006088.4	803181	G	A	82
NC_006088.4	803194	A	G	82
NC_006088.4	803214	A	G	82
NC_006088.4	803248	G	A	87
NC_006088.4	803714	C	A	52
NC_006088.4	803894	T	C	87
NC_006088.4	803935	G	C	87
NC_006088.4	804074	C	T	107
NC_006088.4	804191	A	G	52.8
NC_006088.4	804243	A	G	139
NC_006088.4	804282	T	C	139
NC_006088.4	804294	T	C	135
NC_006088.4	804295	C	T	132
NC_006088.4	804306	T	C	122
NC_006088.4	804989	A	G	95.5
NC_006088.4	804992	T	A	92.5
NC_006088.4	805012	T	G	92.5
NC_006088.4	805113	T	C	45.8
NC_006088.4	805195	A	G	124
NC_006088.4	805623	A	G	163
NC_006088.4	815603	C	T	201
NC_006088.4	818543	A	G	77
NC_006088.4	834973	C	T	45.8
NC_006088.4	834994	T	C	45.8
NC_006088.4	835145	C	T	45.8
NC_006088.4	836025	G	A	86.5
NC_006088.4	836030	A	G	65.5
NC_006088.4	836091	T	C	89.5
NC_006088.4	836113	A	G	95.5
NC_006088.4	836149	T	C	92.5
NC_006088.4	836200	C	G	139
NC_006088.4	837297	T	G	45.8
NC_006088.4	838713	A	G	52.8
NC_006088.4	838841	C	A	42.8
NC_006088.4	839145	T	C	135
NC_006088.4	839164	T	C	104
NC_006088.4	840235	C	T	225
NC_006088.4	840426	G	A	225
NC_006088.4	840485	C	T	219
NC_006088.4	841823	T	C	69
NC_006088.4	854411	C	T	222
NC_006088.4	854457	C	G	164
NC_006088.4	854478	T	C	225
NC_006088.4	854524	C	A	225
NC_006088.4	854535	C	T	42
NC_006088.4	854541	A	G	225
NC_006088.4	854562	G	A	225
NC_006088.4	854595	C	A	31
NC_006088.4	854612	A	G	214
NC_006088.4	854683	T	C	222
NC_006088.4	854684	G	A	225
NC_006088.4	854735	A	T	50.2
NC_006088.4	854755	T	C	108
NC_006088.4	854760	A	G	34
NC_006088.4	854764	A	T,C	64
NC_006088.4	854879	A	T	189
NC_006088.4	854897	T	C	222
NC_006088.4	854900	G	A	222
NC_006088.4	854947	C	A	225
NC_006088.4	854951	T	A	163
NC_006088.4	854953	T	C	225
NC_006088.4	854969	C	G	225
NC_006088.4	854979	T	C	222
NC_006088.4	854980	A	T	222
NC_006088.4	855004	C	T	221
NC_006088.4	855063	T	C	225
NC_006088.4	855070	C	T	219
NC_006088.4	855157	T	G	225
NC_006088.4	855161	C	T	225
NC_006088.4	855184	T	C	134
NC_006088.4	855197	C	T	225
NC_006088.4	855280	C	T	33
NC_006088.4	855411	C	T	222
NC_006088.4	855414	G	T	69
NC_006088.4	855446	G	A	222
NC_006088.4	855588	C	T	225
NC_006088.4	855629	T	C	225
NC_006088.4	855643	T	C	225
NC_006088.4	855651	A	T	222
NC_006088.4	855658	A	G	222
NC_006088.4	855676	G	A	222
NC_006088.4	855696	C	T	225
NC_006088.4	855700	T	C	225
NC_006088.4	855704	G	A	115
NC_006088.4	855729	A	G	84
NC_006088.4	856239	G	A	176
NC_006088.4	856703	A	C	211
NC_006088.4	856990	C	G	225
NC_006088.4	857103	T	C	44
NC_006088.4	857487	C	G	225
NC_006088.4	857681	T	C	225
NC_006088.4	858604	C	T	216
NC_006088.4	858736	T	G	127
NC_006088.4	858904	C	G	147
NC_006088.4	858947	A	G	193
NC_006088.4	858982	C	T	115
NC_006088.4	859080	A	C	222
NC_006088.4	859084	C	T	45
NC_006088.4	859124	T	C	129
NC_006088.4	859199	C	T	225
NC_006088.4	859224	C	T	81
NC_006088.4	859284	C	A	223
NC_006088.4	859368	T	A	37
NC_006088.4	859498	T	G	150
NC_006088.4	859526	C	T	225
NC_006088.4	859806	T	C	222
NC_006088.4	859834	T	C	223
NC_006088.4	859980	G	C	222
NC_006088.4	859990	T	C	169
NC_006088.4	860055	T	C	222
NC_006088.4	860158	T	C	205
NC_006088.4	860219	G	T	181
NC_006088.4	860310	G	A	225
NC_006088.4	860339	C	T	45
NC_006088.4	860379	A	G	112
NC_006088.4	860458	T	G	222
NC_006088.4	860538	A	T	202
NC_006088.4	860777	C	A	223
NC_006088.4	860802	G	C	225
NC_006088.4	860837	C	T	155
NC_006088.4	860870	G	C	226
NC_006088.4	860904	C	T	225
NC_006088.4	861047	A	G	72
NC_006088.4	861070	T	G	169
NC_006088.4	861123	T	C	106
NC_006088.4	861142	C	T	225
NC_006088.4	861265	T	C	222
NC_006088.4	861282	T	C	225
NC_006088.4	861293	T	G	149
NC_006088.4	861301	G	T	225
NC_006088.4	861314	C	T	225
NC_006088.4	861348	C	T	36
NC_006088.4	861631	G	A	30
NC_006088.4	861723	C	T	141
NC_006088.4	862222	G	A	45
NC_006088.4	862435	T	C	51
NC_006088.4	862486	T	C	206
NC_006088.4	862492	C	T	20
NC_006088.4	862537	C	T	222
NC_006088.4	862675	G	C	171
NC_006088.4	862679	C	T	81
NC_006088.4	862680	G	A	117
NC_006088.4	862692	C	T	122
NC_006088.4	862733	T	A	158
NC_006088.4	862871	G	T	176
NC_006088.4	862903	A	T	212
NC_006088.4	862989	G	C	121
NC_006088.4	863190	T	C	30
NC_006088.4	863288	A	G	48
NC_006088.4	863684	C	T	70
NC_006088.4	864086	A	G	139
NC_006088.4	864124	C	T	42
NC_006088.4	864149	C	T	63
NC_006088.4	864186	G	A	40
NC_006088.4	864206	A	G	93
NC_006088.4	864305	A	G	62
NC_006088.4	864327	C	T	148
NC_006088.4	864334	G	C	193
NC_006088.4	864599	C	T	45.8
NC_006088.4	864600	A	G	45.8
NC_006088.4	864613	A	G	35
NC_006088.4	864621	C	T	35
NC_006088.4	864682	T	A	121
NC_006088.4	864683	T	G	121
NC_006088.4	864749	T	C	222
NC_006088.4	864751	C	T	222
NC_006088.4	864790	T	C	187
NC_006088.4	864853	G	A	141
NC_006088.4	864872	G	A	34
NC_006088.4	864908	G	A	82
NC_006088.4	865097	G	A	64
NC_006088.4	865108	C	T	114
NC_006088.4	865118	C	T	57
NC_006088.4	865129	A	G	57
NC_006088.4	865176	A	C	20
NC_006088.4	865202	T	A	73
NC_006088.4	865228	G	A	141
NC_006088.4	865263	A	G	59
NC_006088.4	865368	C	T	27
NC_006088.4	865392	T	C	118
NC_006088.4	865464	T	C	212
NC_006088.4	865470	G	A	216
NC_006088.4	865681	T	C	33
NC_006088.4	865773	G	A	40.8
NC_006088.4	866532	T	C	222
NC_006088.4	866616	C	A	150
NC_006088.4	866643	C	G	72
NC_006088.4	866649	G	A	189
NC_006088.4	866652	T	C	123
NC_006088.4	866695	T	C	222
NC_006088.4	866787	G	A	107
NC_006088.4	866856	C	T	94
NC_006088.4	866857	A	G	168
NC_006088.4	866904	C	G	195
NC_006088.4	866961	T	C	88
NC_006088.4	866990	C	A	81
NC_006088.4	867311	T	C	225
NC_006088.4	867426	G	A	225
NC_006088.4	867444	C	T	74
NC_006088.4	867563	A	G	204
NC_006088.4	867571	C	G	40
NC_006088.4	867584	G	T	222
NC_006088.4	867680	A	G	170
NC_006088.4	867773	T	C	131
NC_006088.4	867868	T	A	99
NC_006088.4	868006	T	C	53
NC_006088.4	868338	G	T	180
NC_006088.4	868344	A	G	169
NC_006088.4	868366	G	A	128
NC_006088.4	868394	A	T	36.8
NC_006088.4	868563	A	C	81
NC_006088.4	868728	G	A	110
NC_006088.4	868757	C	T	57
NC_006088.4	868791	A	C	190
NC_006088.4	868870	A	T	80
NC_006088.4	868897	A	T	43
NC_006088.4	868945	T	C	90
NC_006088.4	868951	G	A	72
NC_006088.4	868970	G	A	28
NC_006088.4	868971	G	A	70
NC_006088.4	868994	A	G	148
NC_006088.4	869034	G	A	63
NC_006088.4	869106	C	T	24
NC_006088.4	869189	T	C	79
NC_006088.4	869191	T	C	79
NC_006088.4	869200	C	T	66
NC_006088.4	869215	A	G	72
NC_006088.4	869236	G	A	186
NC_006088.4	869249	A	T	69
NC_006088.4	869356	G	T	30
NC_006088.4	869739	G	A	69
NC_006088.4	869763	G	A	43
NC_006088.4	869781	G	T	43
NC_006088.4	869835	G	A	30
NC_006088.4	869844	T	C	121
NC_006088.4	869845	C	T	121
NC_006088.4	869925	A	T	93
NC_006088.4	870145	C	T	121
NC_006088.4	870184	G	A	35
NC_006088.4	870212	C	A	222
NC_006088.4	870275	T	C	120
NC_006088.4	870276	G	A	125
NC_006088.4	870281	A	G	216
NC_006088.4	870370	G	A	132
NC_006088.4	870377	T	C	175
NC_006088.4	870400	G	A	65
NC_006088.4	870569	G	A	45
NC_006088.4	870739	A	G	35
NC_006088.4	870802	A	G	33
NC_006088.4	870927	C	T	171
NC_006088.4	870961	C	T	178
NC_006088.4	870982	T	C	186
NC_006088.4	870994	C	T	51
NC_006088.4	871202	C	T	91
NC_006088.4	871293	G	A	128
NC_006088.4	871294	G	T	81
NC_006088.4	871295	G	A	45
NC_006088.4	871313	G	A	186
NC_006088.4	871333	A	G	99
NC_006088.4	871337	T	C	102
NC_006088.4	871408	G	A	89
NC_006088.4	871639	T	C	33
NC_006088.4	871847	C	T	21
NC_006088.4	871855	T	G	199
NC_006088.4	871915	G	A	215
NC_006088.4	871956	C	T	120
NC_006088.4	871992	T	C	77
NC_006088.4	872506	C	A	57
NC_006088.4	872613	A	G	27
NC_006088.4	872927	G	A	57
NC_006088.4	873289	C	T	116
NC_006088.4	873391	C	A	27
NC_006088.4	873437	G	A	114
NC_006088.4	873524	C	T	224
NC_006088.4	874645	T	C	45.8
NC_006088.4	874851	G	C	89.5
NC_006088.4	875112	G	A	71
NC_006088.4	875134	A	G	74
NC_006088.4	875140	T	C	74
NC_006088.4	875193	A	G	217
NC_006088.4	875311	C	T	216
NC_006088.4	875338	G	A	27
NC_006088.4	875513	A	G	222
NC_006088.4	875534	C	A	117
NC_006088.4	875535	G	C	145
NC_006088.4	875698	A	G	101
NC_006088.4	875705	G	A	178
NC_006088.4	875802	C	T	24
NC_006088.4	875803	A	G	24
NC_006088.4	875896	C	T	37
NC_006088.4	875944	G	A	90
NC_006088.4	875955	C	T	149
NC_006088.4	875971	C	T	184
NC_006088.4	876235	T	C	198
NC_006088.4	876349	T	C	225
NC_006088.4	876736	A	C	149
NC_006088.4	876738	C	T	149
NC_006088.4	876756	A	G	21
NC_006088.4	876761	C	T	95
NC_006088.4	876790	C	T	170
NC_006088.4	876930	A	G	132
NC_006088.4	876999	G	C	120
NC_006088.4	877039	A	G	222
NC_006088.4	877051	T	C	222
NC_006088.4	877111	A	G	225
NC_006088.4	877118	G	A	190
NC_006088.4	877163	T	C	100
NC_006088.4	877164	G	A	100
NC_006088.4	877175	G	A	53
NC_006088.4	877268	G	A	152
NC_006088.4	877361	T	C	221
NC_006088.4	877369	C	T	222
NC_006088.4	877389	A	G	222
NC_006088.4	877446	T	G	37
NC_006088.4	877447	T	A	37
NC_006088.4	877448	T	A	40
NC_006088.4	877449	C	G	40
NC_006088.4	877457	T	C	79
NC_006088.4	877481	G	C	66
NC_006088.4	877513	C	T	225
NC_006088.4	877750	A	G	80
NC_006088.4	877778	A	G	171
NC_006088.4	877813	T	C	44
NC_006088.4	877863	C	A	31
NC_006088.4	878020	T	C	111
NC_006088.4	878034	G	C	222
NC_006088.4	878060	G	T	43
NC_006088.4	878256	C	T	35
NC_006088.4	878552	T	C	97
NC_006088.4	878555	T	C	95
NC_006088.4	878574	T	C	91
NC_006088.4	878584	T	C	93
NC_006088.4	878586	T	C	93
NC_006088.4	878626	T	C	90
NC_006088.4	878879	T	C	37.8
NC_006088.4	878951	C	T	33
NC_006088.4	879090	C	T	42
NC_006088.4	879094	T	A	49
NC_006088.4	879102	G	A	222
NC_006088.4	879112	C	A	33
NC_006088.4	879255	A	G	95.5
NC_006088.4	879266	T	C	92.5
NC_006088.4	879464	C	G	84.5
NC_006088.4	880178	T	C	222
NC_006088.4	880413	T	C	33
NC_006088.4	880458	T	C	33
NC_006088.4	880462	T	C	33
NC_006088.4	880464	T	C	33
NC_006088.4	880492	T	C	69
NC_006088.4	880493	T	C	33
NC_006088.4	880500	T	C	69
NC_006088.4	880501	T	C	33
NC_006088.4	880503	C	T	104
NC_006088.4	880510	C	G	55
NC_006088.4	880517	T	C	36
NC_006088.4	880520	T	C	33
NC_006088.4	880532	G	A	101
NC_006088.4	880608	A	G	117
NC_006088.4	880623	A	G	36
NC_006088.4	880630	T	C	70
NC_006088.4	880673	T	A	170
NC_006088.4	880728	C	T	149
NC_006088.4	880749	C	G	142
NC_006088.4	881231	G	A	102
NC_006088.4	881625	T	G	87
NC_006088.4	881803	C	T	42.8
NC_006088.4	881985	G	A	145
NC_006088.4	882026	A	G	124
NC_006088.4	882106	T	C	133
NC_006088.4	882385	G	A	164
NC_006088.4	882514	T	C	33
NC_006088.4	882540	T	C	102
NC_006088.4	882542	T	C	33
NC_006088.4	882834	A	G	52.8
NC_006088.4	882996	T	C	52.8
NC_006088.4	883367	G	A	71
NC_006088.4	883401	G	A	59
NC_006088.4	883414	A	G	97
NC_006088.4	883452	T	C	33
NC_006088.4	883455	G	A	33
NC_006088.4	883471	T	C	111
NC_006088.4	883735	A	G	52.8
NC_006088.4	883939	A	G	21
NC_006088.4	884851	C	T	77
NC_006088.4	884874	T	C	62
NC_006088.4	885076	G	A	82
NC_006088.4	885411	G	A	138
NC_006088.4	885427	A	G	121
NC_006088.4	885456	A	C	98.5
NC_006088.4	885909	T	C	35
NC_006088.4	886040	C	T	95
NC_006088.4	886205	T	C	165
NC_006088.4	886306	T	C	114
NC_006088.4	886403	A	G	122
NC_006088.4	886503	C	T	151
NC_006088.4	886548	G	T,C	169
NC_006088.4	887218	T	C	38
NC_006088.4	887493	G	A	33
NC_006088.4	887694	A	G	135
NC_006088.4	887708	T	C	155
NC_006088.4	887714	T	C	161
NC_006088.4	887726	G	C	195
NC_006088.4	887727	G	A	192
NC_006088.4	887728	G	T	199
NC_006088.4	887757	G	A	84
NC_006088.4	887763	T	C	33
NC_006088.4	887778	T	C	54
NC_006088.4	887785	T	C	35
NC_006088.4	888366	T	C	40.8
NC_006088.4	888730	A	T	180
NC_006088.4	888899	G	A	24
NC_006088.4	890105	C	A	126
NC_006088.4	890115	T	C	123
NC_006088.4	890135	T	G	196
NC_006088.4	890471	T	C	133
NC_006088.4	890549	T	C	97
NC_006088.4	891035	G	A	21
NC_006088.4	891066	C	T	21
NC_006088.4	891229	A	G	57
NC_006088.4	891330	T	C	38
NC_006088.4	891362	C	T	21
NC_006088.4	891363	A	G	90
NC_006088.4	891414	G	C	27
NC_006088.4	891418	C	T	27
NC_006088.4	891591	T	C	184
NC_006088.4	891701	C	T	116
NC_006088.4	891729	T	C	111
NC_006088.4	892082	T	C	73
NC_006088.4	893420	G	A	69
NC_006088.4	893667	T	A	105
NC_006088.4	893745	C	T	45.8
NC_006088.4	895054	A	G	21
NC_006088.4	896083	C	T	61
NC_006088.4	897388	T	G	48
NC_006088.4	897396	G	A	95
NC_006088.4	898794	G	A	30
NC_006088.4	898880	T	C	37
NC_006088.4	898998	T	G	45.8
NC_006088.4	899200	A	G	47.8
NC_006088.4	899281	T	C	64
NC_006088.4	899536	A	T	222
NC_006088.4	899748	G	A	92
NC_006088.4	900205	C	T	47.8
NC_006088.4	900206	C	T	52.8
NC_006088.4	900222	A	C	52.8
NC_006088.4	900499	T	C	198
NC_006088.4	900914	C	T	225
NC_006088.4	901460	C	T	151
NC_006088.4	901493	C	T	33
NC_006088.4	901547	G	T	225
NC_006088.4	902157	T	C	86
NC_006088.4	902440	T	C	225
NC_006088.4	902449	C	T	133
NC_006088.4	903397	G	C	172
NC_006088.4	903828	A	G	69
NC_006088.4	903968	T	C	62
NC_006088.4	904672	T	C	194
NC_006088.4	905395	A	G	222
NC_006088.4	905739	G	A	45.8
NC_006088.4	906553	T	C	124
NC_006088.4	908978	T	C	117
NC_006088.4	909864	A	G	40.8
NC_006088.4	910559	C	T	114
NC_006088.4	910588	A	G	88
NC_006088.4	911254	T	C	47.8
NC_006088.4	913098	A	G	47.8
NC_006088.4	913154	A	G	86
NC_006088.4	913407	T	C	45.8
NC_006088.4	914334	T	C	73
NC_006088.4	914495	A	G	69
NC_006088.4	916454	C	T	225
NC_006088.4	917125	T	C	125
NC_006088.4	917166	A	C	225
NC_006088.4	917470	C	T	225
NC_006088.4	918000	A	C	42.8
NC_006088.4	918763	G	A	52.8
NC_006088.4	918803	C	T	42.8
NC_006088.4	918807	G	A	52.8
NC_006088.4	919909	C	T	45.8
NC_006088.4	920027	C	T	52.8
NC_006088.4	920780	C	T	45.8
NC_006088.4	921058	A	G	45.8
NC_006088.4	921061	G	T	45.8
NC_006088.4	921570	G	C	125
NC_006088.4	921770	C	T	106
NC_006088.4	922030	C	G	202
NC_006088.4	922051	C	T	31
NC_006088.4	922161	C	T	69
NC_006088.4	922210	C	T	62
NC_006088.4	922213	T	C	118
NC_006088.4	922306	C	G	178
NC_006088.4	922321	T	C	222
NC_006088.4	922401	G	A	219
NC_006088.4	922420	G	T	191
NC_006088.4	922444	T	C	225
NC_006088.4	922543	A	G	225
NC_006088.4	922544	C	A	225
NC_006088.4	922559	T	G	225
NC_006088.4	922569	A	C	225
NC_006088.4	922572	A	C	186
NC_006088.4	922573	C	T	225
NC_006088.4	922584	A	G	22
NC_006088.4	922629	A	G	92
NC_006088.4	922641	A	G	134
NC_006088.4	922678	A	G	132
NC_006088.4	922682	A	G	225
NC_006088.4	922685	A	G	125
NC_006088.4	922695	A	G	61
NC_006088.4	922696	A	G	68
NC_006088.4	922697	A	G	225
NC_006088.4	922700	A	G	225
NC_006088.4	922979	C	T	225
NC_006088.4	922986	T	G	91
NC_006088.4	923000	G	T	225
NC_006088.4	923015	A	G	221
NC_006088.4	923020	C	G	197
NC_006088.4	923021	A	G	225
NC_006088.4	923024	A	G	41
NC_006088.4	923025	A	G	164
NC_006088.4	923031	A	G	41
NC_006088.4	923032	A	G	225
NC_006088.4	923043	A	G	225
NC_006088.4	923096	C	G	218
NC_006088.4	923276	A	T	225
NC_006088.4	923283	T	C	225
NC_006088.4	923301	C	G	225
NC_006088.4	923362	C	G	225
NC_006088.4	923377	C	G	225
NC_006088.4	923392	A	G	225
NC_006088.4	923442	C	T	222
NC_006088.4	923564	C	T	225
NC_006088.4	923576	G	A	225
NC_006088.4	923745	A	G	225
NC_006088.4	923776	G	A	222
NC_006088.4	923778	A	G	222
NC_006088.4	923825	C	T	146
NC_006088.4	923864	A	G	149
NC_006088.4	923871	G	A	222
NC_006088.4	923891	C	A	133
NC_006088.4	923892	T	G	153
NC_006088.4	923935	T	C	225
NC_006088.4	923951	A	G	225
NC_006088.4	924141	A	G	225
NC_006088.4	924202	T	C	185
NC_006088.4	933818	T	C	225
NC_006088.4	933995	T	C	225
NC_006088.4	934048	T	C	225
NC_006088.4	934060	T	A	225
NC_006088.4	934069	G	T	169
NC_006088.4	934082	T	C	225
NC_006088.4	934091	A	C	225
NC_006088.4	934130	G	A	225
NC_006088.4	934164	G	A	225
NC_006088.4	934165	A	G	225
NC_006088.4	934285	T	A	225
NC_006088.4	934345	A	G	222
NC_006088.4	934350	C	T	98
NC_006088.4	934836	A	C	20
NC_006088.4	935351	C	T	30
NC_006088.4	935387	C	G	113
NC_006088.4	935390	C	G	113
NC_006088.4	935549	T	G	84
NC_006088.4	935586	G	A	117
NC_006088.4	935658	G	T	90
NC_006088.4	935681	G	A	107
NC_006088.4	935701	A	G	102
NC_006088.4	935717	A	G	107
NC_006088.4	935809	C	T	35
NC_006088.4	936121	G	A	73
NC_006088.4	936186	G	A	52.8
NC_006088.4	936364	G	C	64
NC_006088.4	936420	G	A	34
NC_006088.4	936424	T	C	135
NC_006088.4	936641	G	A	85.5
NC_006088.4	936767	A	G	154
NC_006088.4	936878	C	T	21
NC_006088.4	938375	T	A	121
NC_006088.4	938384	A	G	121
NC_006088.4	938441	T	G	121
NC_006088.4	940255	T	C	38
NC_006088.4	940270	G	A	45.8
NC_006088.4	940707	C	T	52.8
NC_006088.4	940732	A	G	52.8
NC_006088.4	940883	C	T	224
NC_006088.4	940925	G	A	225
NC_006088.4	941338	A	G	73
NC_006088.4	941480	C	G	61
NC_006088.4	941495	T	C	56
NC_006088.4	942217	A	G	225
NC_006088.4	942313	A	G	225
NC_006088.4	943534	A	G	183
NC_006088.4	949695	T	C	225
NC_006088.4	950256	T	C	45.8
NC_006088.4	951501	G	A	45.8
NC_006088.4	951952	G	A	45.8
NC_006088.4	952037	G	C	117
NC_006088.4	954035	G	T	45.8
NC_006088.4	955030	C	T	99
NC_006088.4	955048	C	T	214
NC_006088.4	955138	C	A	110
NC_006088.4	955362	G	A	222
NC_006088.4	956309	A	G	222
NC_006088.4	956364	G	A	225
NC_006088.4	956384	A	G	163
NC_006088.4	956467	G	A	164
NC_006088.4	956562	G	T	21
NC_006088.4	956589	C	T	122
NC_006088.4	957090	G	A	225
NC_006088.4	957448	A	G	42
NC_006088.4	957584	A	C	98.5
NC_006088.4	957633	C	G	162
NC_006088.4	957689	C	T	139
NC_006088.4	957715	C	T	82
NC_006088.4	957717	A	G	82
NC_006088.4	957728	G	A	72
NC_006088.4	957930	A	G	222
NC_006088.4	958518	A	G	222
NC_006088.4	958561	G	C	222
NC_006088.4	969709	G	A	45.8
NC_006088.4	970435	T	C	45.8
NC_006088.4	970625	A	T,C	32.8
NC_006088.4	970740	A	C	189
NC_006088.4	970877	C	T	111
NC_006088.4	970895	C	G	102
NC_006088.4	971074	A	G	20
NC_006088.4	971987	T	C	66
NC_006088.4	972414	C	T	34
NC_006088.4	972459	C	T	36.8
NC_006088.4	972474	A	G	40.8
NC_006088.4	972624	G	A	25
NC_006088.4	973062	G	A	71
NC_006088.4	973196	C	G	89.5
NC_006088.4	973215	A	G	78
NC_006088.4	973216	G	A	80
NC_006088.4	973255	C	A	52.8
NC_006088.4	973270	C	T	52.8
NC_006088.4	973417	T	C	45
NC_006088.4	973775	C	T	222
NC_006088.4	973840	G	A	188
NC_006088.4	973859	C	T	79
NC_006088.4	973860	G	A	76
NC_006088.4	973866	A	G	27
NC_006088.4	974373	T	C	155
NC_006088.4	974980	A	G	58
NC_006088.4	974990	C	G	89.5
NC_006088.4	974992	G	A	95.5
NC_006088.4	975016	C	T	95.5
NC_006088.4	975019	A	G	95.5
NC_006088.4	975646	G	A	53
NC_006088.4	976258	T	C	37
NC_006088.4	980988	C	T	145
NC_006088.4	981039	A	G	222
NC_006088.4	981821	T	C	222
NC_006088.4	981971	T	A	33
NC_006088.4	982542	G	T	62
NC_006088.4	982855	G	A	111
NC_006088.4	983930	A	T	190
NC_006088.4	984407	A	G	222
NC_006088.4	985001	A	G	109
NC_006088.4	985073	A	G	27
NC_006088.4	985177	G	A	78
NC_006088.4	986017	A	C	35.8
NC_006088.4	987415	G	A	225
NC_006088.4	989569	T	G	89.5
NC_006088.4	989635	T	G	95.5
NC_006088.4	989743	T	G	89.5
NC_006088.4	989779	G	A	89.5
NC_006088.4	990963	C	T	222
NC_006088.4	991171	C	T	117
NC_006088.4	991469	G	A	111
NC_006088.4	992232	G	A	111
NC_006088.4	992573	A	G	225
NC_006088.4	992576	G	A	225
NC_006088.4	992615	A	G	225
NC_006088.4	992868	T	C	70
NC_006088.4	992889	C	T	73
NC_006088.4	993043	C	T	45.8
NC_006088.4	993077	T	G	28.8
NC_006088.4	993107	C	T	45.8
NC_006088.4	994084	A	C	58.5
NC_006088.4	994136	C	T	112
NC_006088.4	994203	C	G	82.3
NC_006088.4	994231	G	A	55
NC_006088.4	994738	C	T	222
NC_006088.4	995905	A	G	135
NC_006088.4	995909	C	T	135
NC_006088.4	996042	C	G	28
NC_006088.4	996081	C	T	24
NC_006088.4	996243	A	T	45.8
NC_006088.4	996279	T	C	27
NC_006088.4	996290	A	G	30
NC_006088.4	996475	G	A	117
NC_006088.4	998013	T	C	52.8
NC_006088.4	998035	T	C	52.8
NC_006088.4	998036	T	C	52.8
NC_006088.4	998039	T	C	52.8
NC_006088.4	999666	G	T	65
NC_006088.4	999717	C	T	73
NC_006088.4	999837	G	T	30
NC_006088.4	999848	G	A	52
NC_006088.4	999864	G	C	130
NC_006088.4	999897	C	T	222
NC_006088.4	999903	T	C	212
NC_006088.4	1000229	C	T	223
NC_006088.4	1000257	G	A	170
NC_006088.4	1000291	T	G	188
NC_006088.4	1000341	C	T	45
NC_006088.4	1000366	C	T	222
NC_006088.4	1000418	C	T	185
NC_006088.4	1000447	A	C	140
NC_006088.4	1001030	T	C	210
NC_006088.4	1001161	A	G	119
NC_006088.4	1001184	C	T	151
NC_006088.4	1001227	C	T	168
NC_006088.4	1001233	C	A	168
NC_006088.4	1001265	T	A	139
NC_006088.4	1001267	T	C	142
NC_006088.4	1001322	C	A	30
NC_006088.4	1001330	C	A	30
NC_006088.4	1001338	C	T	69
NC_006088.4	1001346	C	A	106
NC_006088.4	1001656	A	G	185
NC_006088.4	1001675	C	T	84
NC_006088.4	1001695	G	A	50
NC_006088.4	1001960	C	T	32
NC_006088.4	1002092	G	T	109
NC_006088.4	1002119	G	A	31
NC_006088.4	1002390	G	A	21
NC_006088.4	1014246	C	T	52.8
NC_006088.4	1017022	C	T	108
NC_006088.4	1017615	T	C	38
NC_006088.4	1017669	A	G	222
NC_006088.4	1018060	G	A	102
NC_006088.4	1018093	G	A	222
NC_006088.4	1018132	G	T	32
NC_006088.4	1018202	C	T	74
NC_006088.4	1018211	G	A	63
NC_006088.4	1018672	T	C	225
NC_006088.4	1019212	C	T	81
NC_006088.4	1019422	G	A	178
NC_006088.4	1019712	A	G	116
NC_006088.4	1019720	C	T	51
NC_006088.4	1019851	A	T	159
NC_006088.4	1020054	T	C	222
NC_006088.4	1020215	C	G	225
NC_006088.4	1020237	C	T	100
NC_006088.4	1020368	A	G	225
NC_006088.4	1020496	T	C	147
NC_006088.4	1021143	G	C	119
NC_006088.4	1021282	C	G	92.5
NC_006088.4	1021583	C	T	102
NC_006088.4	1021597	T	C	225
NC_006088.4	1022472	C	T	185
NC_006088.4	1022930	C	G	127
NC_006088.4	1022946	A	G	187
NC_006088.4	1023195	A	G	51
NC_006088.4	1023390	C	T	50
NC_006088.4	1023519	G	A	91
NC_006088.4	1023522	T	G	95
NC_006088.4	1023595	G	A	115
NC_006088.4	1023684	T	C	41
NC_006088.4	1024391	G	A	28
NC_006088.4	1024479	G	A	35
NC_006088.4	1024710	C	A	114
NC_006088.4	1025650	A	C	87
NC_006088.4	1025683	C	A	30
NC_006088.4	1028677	G	A	209
NC_006088.4	1028906	G	A	39
NC_006088.4	1028985	C	A	46
NC_006088.4	1029006	T	C	222
NC_006088.4	1029010	C	T	51
NC_006088.4	1029142	G	A	136
[truncated: 63,536 more rows]

## Sheet: SC1
Chromosome/scaffold	Position	Ref	Alt	QUAL
NC_006088.4	545	T	A	159
NC_006088.4	564	C	T	164
NC_006088.4	618	C	T	22
NC_006088.4	1287	T	C	103
NC_006088.4	1288	G	A	103
NC_006088.4	1433	T	G	119
NC_006088.4	1443	C	A	145
NC_006088.4	1540	T	C	120
NC_006088.4	1544	A	G	141
NC_006088.4	2416	A	C	51
NC_006088.4	2431	G	A	59
NC_006088.4	2665	A	G	159
NC_006088.4	2671	G	C	20
NC_006088.4	2735	G	A	49
NC_006088.4	2804	T	A	122
NC_006088.4	2841	G	T	225
NC_006088.4	2875	G	A	128
NC_006088.4	2892	A	C	69
NC_006088.4	2894	T	G	73
NC_006088.4	2900	T	C	74
NC_006088.4	2903	T	G	69
NC_006088.4	2920	T	C	61
NC_006088.4	3174	T	C	200
NC_006088.4	3620	C	A	143
NC_006088.4	3628	A	G	106
NC_006088.4	3674	T	C	92
NC_006088.4	3718	C	A	216
NC_006088.4	8194	C	A	54.5
NC_006088.4	11551	G	C	50.8
NC_006088.4	29744	G	C	136
NC_006088.4	29764	G	C	101
NC_006088.4	29766	A	T	87
NC_006088.4	29794	G	A,C	105
NC_006088.4	29803	T	C	101
NC_006088.4	29889	G	A	21.8
NC_006088.4	37328	A	G	66
NC_006088.4	41540	A	G	103
NC_006088.4	42103	G	A	93
NC_006088.4	42155	G	A	76
NC_006088.4	45085	T	C	164
NC_006088.4	45263	C	T	29
NC_006088.4	45265	A	G	29
NC_006088.4	50448	G	C	33
NC_006088.4	50913	C	T	225
NC_006088.4	51105	A	G	166
NC_006088.4	51362	G	A	75
NC_006088.4	51587	C	A	109
NC_006088.4	52512	T	C	34
NC_006088.4	54656	A	T	115
NC_006088.4	56252	G	A	66
NC_006088.4	57049	A	C	32
NC_006088.4	57107	T	G	25
NC_006088.4	58027	A	G	155
NC_006088.4	58041	C	T	163
NC_006088.4	58103	A	G	225
NC_006088.4	58399	A	G	23
NC_006088.4	62547	T	A	127
NC_006088.4	62594	G	T	129
NC_006088.4	62595	T	G	158
NC_006088.4	63716	C	T	36.8
NC_006088.4	64076	T	C	40.8
NC_006088.4	64460	A	G	197
NC_006088.4	64525	T	C	52
NC_006088.4	64762	C	A	220
NC_006088.4	64825	G	A	63
NC_006088.4	64835	G	C	95
NC_006088.4	64871	G	A	66
NC_006088.4	64909	G	T	106
NC_006088.4	65321	T	C	225
NC_006088.4	65407	A	G	73
NC_006088.4	65423	T	G	107
NC_006088.4	65486	C	T	73
NC_006088.4	65546	G	A	215
NC_006088.4	65857	C	T	40.8
NC_006088.4	66972	T	C	138
NC_006088.4	66973	G	A	140
NC_006088.4	66991	A	G	155
NC_006088.4	67205	T	C	225
NC_006088.4	67272	C	T	134
NC_006088.4	67280	G	C	170
NC_006088.4	67304	C	T	225
NC_006088.4	67557	A	C	225
NC_006088.4	67584	C	T	225
NC_006088.4	67752	A	G	225
NC_006088.4	67936	G	T	225
NC_006088.4	68001	G	T	225
NC_006088.4	68103	G	A	225
NC_006088.4	68133	T	C	60
NC_006088.4	68176	A	T	72
NC_006088.4	68345	G	C	60
NC_006088.4	68346	G	T	66
NC_006088.4	68576	A	C	225
NC_006088.4	68699	C	G	20
NC_006088.4	69653	A	G	45.8
NC_006088.4	69903	C	G	116
NC_006088.4	69954	C	T	35
NC_006088.4	75584	T	C	95.5
NC_006088.4	75661	T	C	207
NC_006088.4	75854	A	G	200
NC_006088.4	75907	C	G	142
NC_006088.4	76470	C	T	33
NC_006088.4	76568	A	G	143
NC_006088.4	76573	T	C	73
NC_006088.4	76718	C	T	35
NC_006088.4	76731	A	G	117
NC_006088.4	76862	T	C	25
NC_006088.4	76873	G	A	20
NC_006088.4	81301	C	G	49.8
NC_006088.4	89186	T	C	77
NC_006088.4	89359	T	C	30
NC_006088.4	89360	G	A	52
NC_006088.4	89376	C	A	92
NC_006088.4	89377	T	C	88
NC_006088.4	89386	G	A	201
NC_006088.4	89484	C	G	79
NC_006088.4	89715	T	C	78
NC_006088.4	89753	A	G	40.8
NC_006088.4	89793	A	G	38
NC_006088.4	90433	A	G	37.8
NC_006088.4	90442	T	C	179
NC_006088.4	90531	T	C	142
NC_006088.4	91598	C	T	45.8
NC_006088.4	91632	A	G	45.8
NC_006088.4	93175	C	T	78
NC_006088.4	93186	A	G	77
NC_006088.4	93223	T	C	45
NC_006088.4	93495	G	A	125
NC_006088.4	93977	G	A	104
NC_006088.4	94101	T	A	40.8
NC_006088.4	94996	C	G	38
NC_006088.4	95025	T	C	45.8
NC_006088.4	95050	T	C	45.8
NC_006088.4	95527	T	C	225
NC_006088.4	95544	T	C	225
NC_006088.4	95614	G	A	225
NC_006088.4	95625	C	G	136
NC_006088.4	95660	C	T	29
NC_006088.4	95700	A	C	116
NC_006088.4	95785	A	G	225
NC_006088.4	95812	T	G	82
NC_006088.4	96195	C	T	139
NC_006088.4	96204	C	T	134
NC_006088.4	96373	G	A	180
NC_006088.4	96654	G	A	225
NC_006088.4	96771	C	T	225
NC_006088.4	97245	A	G	121
NC_006088.4	97512	A	G	101
NC_006088.4	97569	C	T	126
NC_006088.4	97824	G	A	95.5
NC_006088.4	98005	C	T	79
NC_006088.4	98112	T	C	126
NC_006088.4	98656	T	C	82
NC_006088.4	98848	C	T	171
NC_006088.4	99561	T	C	29
NC_006088.4	99640	T	G	101
NC_006088.4	99647	G	A	24
NC_006088.4	99708	G	A	101
NC_006088.4	99741	C	T	38
NC_006088.4	99754	T	G	191
NC_006088.4	100275	A	G	135
NC_006088.4	100281	T	C	142
NC_006088.4	100304	A	G	163
NC_006088.4	100312	A	G	133
NC_006088.4	100316	A	G	148
NC_006088.4	100387	T	C	26
NC_006088.4	100450	A	G	182
NC_006088.4	100467	A	G	209
NC_006088.4	100472	A	G	225
NC_006088.4	100511	A	G	190
NC_006088.4	100535	A	G	144
NC_006088.4	100540	T	A	38
NC_006088.4	100663	G	C	214
NC_006088.4	100698	G	A	23
NC_006088.4	100825	A	T	58
NC_006088.4	100876	T	C	62
NC_006088.4	100890	T	A	92
NC_006088.4	100920	C	T	89
NC_006088.4	100934	G	A	81
NC_006088.4	100936	A	G	86
NC_006088.4	100938	A	G	225
NC_006088.4	100944	T	C	73
NC_006088.4	100951	T	C	225
NC_006088.4	101088	G	A	167
NC_006088.4	101662	A	G	220
NC_006088.4	116753	T	C	54
NC_006088.4	116801	A	T	99
NC_006088.4	116886	A	G	49
NC_006088.4	116896	G	A	188
NC_006088.4	117010	G	A	225
NC_006088.4	117048	C	T	87
NC_006088.4	117198	T	C	225
NC_006088.4	117201	C	T	225
NC_006088.4	117213	G	A	84
NC_006088.4	117277	C	T	66
NC_006088.4	117296	G	C	121
NC_006088.4	117612	T	C	225
NC_006088.4	117663	C	G	225
NC_006088.4	117851	G	A	225
NC_006088.4	117852	A	C	225
NC_006088.4	118567	T	C	225
NC_006088.4	118660	A	G	208
NC_006088.4	118753	C	G	121
NC_006088.4	118796	T	C	78
NC_006088.4	118838	T	C	28
NC_006088.4	118914	C	T	67.5
NC_006088.4	119004	T	C	99
NC_006088.4	119034	A	C	114
NC_006088.4	119176	T	C	225
NC_006088.4	119199	C	A	101
NC_006088.4	119742	G	A	225
NC_006088.4	119766	G	A	225
NC_006088.4	119811	G	A	225
NC_006088.4	120423	G	A	99
NC_006088.4	120433	G	C	225
NC_006088.4	120554	T	G	54
NC_006088.4	120556	C	G	36
NC_006088.4	120560	G	A	21
NC_006088.4	120568	C	T	21
NC_006088.4	120589	C	T	42
NC_006088.4	120740	G	T	38
NC_006088.4	121558	G	A	45
NC_006088.4	136203	T	C	52.8
NC_006088.4	137659	T	C	73
NC_006088.4	138802	G	A	222
NC_006088.4	138852	G	T	128
NC_006088.4	138856	A	G	130
NC_006088.4	138859	G	A	130
NC_006088.4	139496	G	A	26.8
NC_006088.4	139521	G	A	40.8
NC_006088.4	139942	G	A	31
NC_006088.4	139998	A	C	34
NC_006088.4	140000	G	T	21
NC_006088.4	140727	T	G	26
NC_006088.4	140732	T	C	62
NC_006088.4	140784	C	T	40.8
NC_006088.4	140901	A	G	30
NC_006088.4	140919	A	G	30
NC_006088.4	141077	G	A	73
NC_006088.4	141497	G	A	57
NC_006088.4	141507	T	C	69
NC_006088.4	141511	T	C	73
NC_006088.4	141562	A	G	66
NC_006088.4	141588	C	T	73
NC_006088.4	141695	A	G	62
NC_006088.4	143164	A	G	62
NC_006088.4	143199	T	G	170
NC_006088.4	143255	G	C	161
NC_006088.4	156407	G	A	40.8
NC_006088.4	156422	G	A	40.8
NC_006088.4	156489	C	A	23.8
NC_006088.4	156609	G	A	40.8
NC_006088.4	158232	T	C	69
NC_006088.4	158340	C	T	73
NC_006088.4	159586	A	G	62
NC_006088.4	159633	G	A	40
NC_006088.4	159693	A	G	59
NC_006088.4	159988	C	T	45.8
NC_006088.4	160164	A	G	45.8
NC_006088.4	160165	A	G	40.8
NC_006088.4	160207	T	C	45.8
NC_006088.4	160259	C	T	45.8
NC_006088.4	160274	C	T	35.8
NC_006088.4	160803	G	A	73
NC_006088.4	161476	C	T	48.8
NC_006088.4	162370	T	C	178
NC_006088.4	164428	G	A	24
NC_006088.4	164432	T	C	24
NC_006088.4	185743	C	A	20.1
NC_006088.4	185774	C	A	36
NC_006088.4	185780	C	A	82.5
NC_006088.4	189348	A	G	45.8
NC_006088.4	194722	A	G	36
NC_006088.4	196668	C	T	94.3
NC_006088.4	204200	T	C	45.8
NC_006088.4	204204	A	G	45.8
NC_006088.4	205872	C	G	100
NC_006088.4	205996	C	T	151
NC_006088.4	212030	C	T	45.8
NC_006088.4	212034	C	T	45.8
NC_006088.4	212070	C	T	121
NC_006088.4	212131	G	C	45.8
NC_006088.4	212139	G	T	45.8
NC_006088.4	228487	G	A	40.8
NC_006088.4	228488	C	T	28.8
NC_006088.4	228489	A	G	40.8
NC_006088.4	228492	T	C	36.8
NC_006088.4	228597	G	T	40.8
NC_006088.4	228640	A	G	45.8
NC_006088.4	228643	T	C	45.8
NC_006088.4	229845	C	A	52.8
NC_006088.4	240740	A	C	180
NC_006088.4	240741	G	A	176
NC_006088.4	240762	G	A	128
NC_006088.4	240781	A	G	141
NC_006088.4	240797	G	A	142
NC_006088.4	241644	A	G	222
NC_006088.4	241677	A	G	222
NC_006088.4	241678	T	G	222
NC_006088.4	241697	C	G	222
NC_006088.4	242016	A	G	137
NC_006088.4	242188	G	A	146
NC_006088.4	242189	A	G	154
NC_006088.4	242909	C	G	87
NC_006088.4	243207	A	T	109
NC_006088.4	244470	C	T	202
NC_006088.4	244697	T	C	73
NC_006088.4	245712	G	A	222
NC_006088.4	259578	G	C	43.8
NC_006088.4	309014	A	G	95.5
NC_006088.4	309185	G	A	89.5
NC_006088.4	309203	A	G	95.5
NC_006088.4	309214	A	C	92.5
NC_006088.4	352611	T	C	221
NC_006088.4	352621	G	A	222
NC_006088.4	353509	G	A	73
NC_006088.4	353611	T	C	169
NC_006088.4	353644	C	G	69
NC_006088.4	356765	A	T	40.8
NC_006088.4	379518	T	C	22
NC_006088.4	379554	A	G	33.5
NC_006088.4	379681	C	T	33.5
NC_006088.4	379688	T	A	33.5
NC_006088.4	384008	T	C	45.8
NC_006088.4	384011	C	A	40.8
NC_006088.4	385450	C	T	47.3
NC_006088.4	385523	C	G	87.5
NC_006088.4	385596	A	G	108
NC_006088.4	385601	G	A	105
NC_006088.4	385700	G	A	50.5
NC_006088.4	386627	G	C	45.8
NC_006088.4	386730	G	A	121
NC_006088.4	396527	A	G	45.8
NC_006088.4	396744	G	A	38.8
NC_006088.4	396772	A	G	35.8
NC_006088.4	407927	G	A	156
NC_006088.4	407943	A	G	225
NC_006088.4	412235	T	C	123
NC_006088.4	412298	C	T	86
NC_006088.4	412303	G	C	90
NC_006088.4	412330	C	T	222
NC_006088.4	412430	G	A	56
NC_006088.4	412469	C	T	43
NC_006088.4	412492	T	G	225
NC_006088.4	413646	A	G	40.8
NC_006088.4	413938	T	C	29
NC_006088.4	414064	A	G	227
NC_006088.4	414123	A	G	222
NC_006088.4	414253	G	A	115
NC_006088.4	414262	A	G	142
NC_006088.4	414976	A	G	95.5
NC_006088.4	415944	T	A	45.8
NC_006088.4	416224	G	A	116
NC_006088.4	416368	G	C	82
NC_006088.4	416800	G	A	120
NC_006088.4	416830	C	A	98
NC_006088.4	416835	G	T	89
NC_006088.4	416869	G	A	46
NC_006088.4	416877	G	A	57
NC_006088.4	417018	C	T	132
NC_006088.4	417400	G	A	25
NC_006088.4	417403	C	T	21
NC_006088.4	417418	A	G	57
NC_006088.4	417569	A	G	46
NC_006088.4	417604	G	A	23
NC_006088.4	417787	C	T	73
NC_006088.4	417817	A	G	74
NC_006088.4	418010	G	A	32
NC_006088.4	418159	C	T	59
NC_006088.4	418238	C	T	222
NC_006088.4	418251	C	T	95
NC_006088.4	418289	A	G	190
NC_006088.4	418290	C	T	213
NC_006088.4	418336	A	G	225
NC_006088.4	418356	G	A	35
NC_006088.4	418408	A	G	225
NC_006088.4	419144	C	T	38
NC_006088.4	419185	C	T	35
NC_006088.4	420210	T	C	34
NC_006088.4	420214	A	G	34
NC_006088.4	420240	G	C	34
NC_006088.4	420399	A	G	70
NC_006088.4	420552	A	C	77
NC_006088.4	420657	T	C	87
NC_006088.4	420792	A	G	86
NC_006088.4	420802	T	C	86
NC_006088.4	420843	A	C	166
NC_006088.4	421395	G	A	46
NC_006088.4	421680	C	T	93
NC_006088.4	421690	G	T	125
NC_006088.4	421877	A	G	24
NC_006088.4	422122	C	T	222
NC_006088.4	422203	G	T	25
NC_006088.4	422405	G	A	103
NC_006088.4	422421	T	C	45.8
NC_006088.4	422439	C	T	121
NC_006088.4	422446	G	C	55
NC_006088.4	422462	C	T	95
NC_006088.4	422516	A	G	222
NC_006088.4	422538	G	A	45.8
NC_006088.4	422570	A	G	222
NC_006088.4	422616	G	T	159
NC_006088.4	422617	C	A	155
NC_006088.4	422759	A	G	176
NC_006088.4	423253	A	G	114
NC_006088.4	423634	G	C	20
NC_006088.4	424506	G	C	101
NC_006088.4	424656	C	T	35
NC_006088.4	424883	C	T	178
NC_006088.4	425231	C	A	181
NC_006088.4	425272	G	A	225
NC_006088.4	425789	G	A	45
NC_006088.4	425823	T	G	39
NC_006088.4	425874	T	C	69
NC_006088.4	425999	C	T	39
NC_006088.4	426001	G	C	46
NC_006088.4	426161	T	G	109
NC_006088.4	426162	T	G	113
NC_006088.4	426213	G	A	113
NC_006088.4	427600	A	G	60
NC_006088.4	427640	A	G	65
NC_006088.4	427712	A	G	130
NC_006088.4	427730	A	G	102
NC_006088.4	427769	A	G	109
NC_006088.4	427775	A	G	28
NC_006088.4	428421	A	G	182
NC_006088.4	429090	C	T	53
NC_006088.4	429119	G	A	100
NC_006088.4	429125	G	C	100
NC_006088.4	429150	G	A	55
NC_006088.4	429758	C	T	85
NC_006088.4	429823	G	C	221
NC_006088.4	429916	T	C	225
NC_006088.4	430084	C	T	45
NC_006088.4	430618	T	C	29
NC_006088.4	430861	C	T	47
NC_006088.4	430972	C	G	72
NC_006088.4	437600	T	G	77
NC_006088.4	450230	C	T	45.8
NC_006088.4	450891	G	A	117
NC_006088.4	450897	T	C	144
NC_006088.4	450901	C	T	103
NC_006088.4	450904	C	T	111
NC_006088.4	451073	C	T	35
NC_006088.4	452328	C	T	30
NC_006088.4	455017	C	T	45.8
NC_006088.4	455055	C	T	45.8
NC_006088.4	455071	G	C	45.8
NC_006088.4	455745	C	T	37.1
NC_006088.4	455817	G	A	42.8
NC_006088.4	455821	A	T	42.2
NC_006088.4	455826	T	C	45.1
NC_006088.4	455906	T	G	24
NC_006088.4	456017	C	G	28
NC_006088.4	463972	C	G	52.8
NC_006088.4	464208	C	T	104
NC_006088.4	464550	C	T	53
NC_006088.4	464559	T	C	213
NC_006088.4	464565	T	C	185
NC_006088.4	464635	G	A	225
NC_006088.4	464655	C	G	222
NC_006088.4	464934	G	T	181
NC_006088.4	465120	A	G	222
NC_006088.4	465795	G	A	42
NC_006088.4	465916	A	G	82
NC_006088.4	465918	G	C	82
NC_006088.4	466668	T	C	222
NC_006088.4	468044	C	T	170
NC_006088.4	468050	C	T	225
NC_006088.4	468153	T	A	225
NC_006088.4	468197	A	G	225
NC_006088.4	468364	T	C	222
NC_006088.4	468403	C	T	225
NC_006088.4	468411	C	T	225
NC_006088.4	468445	T	C	225
NC_006088.4	468456	G	A	225
NC_006088.4	468645	A	G	31
NC_006088.4	468659	T	A	225
NC_006088.4	468713	C	T	32
NC_006088.4	469804	C	A	225
NC_006088.4	470034	G	A	225
NC_006088.4	470051	T	C	225
NC_006088.4	470054	A	G	225
NC_006088.4	470065	G	T	225
NC_006088.4	470070	C	A	225
NC_006088.4	470121	G	A	126
NC_006088.4	470358	A	G	222
NC_006088.4	470375	A	G	222
NC_006088.4	470385	T	A	131
NC_006088.4	470397	A	C	128
NC_006088.4	470430	T	C	225
NC_006088.4	470471	G	A	166
NC_006088.4	470483	T	A	225
NC_006088.4	470576	A	C	225
NC_006088.4	470587	T	C	225
NC_006088.4	470588	G	A	225
NC_006088.4	470994	G	A	94
NC_006088.4	471657	C	A	30
NC_006088.4	472178	A	G	222
NC_006088.4	472358	T	A	109
NC_006088.4	472360	G	A	109
NC_006088.4	472389	A	C	225
NC_006088.4	472648	A	G	20
NC_006088.4	472917	A	G	40.8
NC_006088.4	473068	A	G	62
NC_006088.4	473155	T	C	222
NC_006088.4	473265	T	A	155
NC_006088.4	473317	C	A	183
NC_006088.4	473487	C	T	142
NC_006088.4	473645	G	C	73
NC_006088.4	473698	G	A	132
NC_006088.4	474444	G	A	131
NC_006088.4	474609	G	A	51
NC_006088.4	474685	G	A	30
NC_006088.4	474782	T	C	222
NC_006088.4	475103	G	A	222
NC_006088.4	475166	T	C	30
NC_006088.4	475670	G	A	127
NC_006088.4	475673	C	T	65
NC_006088.4	475805	A	G	222
NC_006088.4	476102	T	A	100
NC_006088.4	476103	T	G	100
NC_006088.4	476110	T	C	222
NC_006088.4	476537	A	G	86
NC_006088.4	476561	T	C	31.8
NC_006088.4	477058	G	C	219
NC_006088.4	477062	A	G	215
NC_006088.4	477106	A	T	212
NC_006088.4	477124	C	T	212
NC_006088.4	477238	C	A	114
NC_006088.4	477248	C	A	112
NC_006088.4	477259	A	T	114
NC_006088.4	478024	T	A	225
NC_006088.4	478976	G	T	77
NC_006088.4	479134	T	C	133
NC_006088.4	479170	G	A	132
NC_006088.4	480927	A	C	21
NC_006088.4	481176	T	C	40.8
NC_006088.4	481475	C	T	174
NC_006088.4	481499	T	C	95.5
NC_006088.4	481609	T	C	102
NC_006088.4	482216	C	A	222
NC_006088.4	482498	G	C	222
NC_006088.4	482577	C	T	81
NC_006088.4	482578	C	T	83
NC_006088.4	482588	A	G	80
NC_006088.4	482590	A	G	91
NC_006088.4	482613	T	C	225
NC_006088.4	482899	A	G	151
NC_006088.4	483192	T	C	32.8
NC_006088.4	483202	T	C	45.8
NC_006088.4	483454	G	A	146
NC_006088.4	483640	C	A	222
NC_006088.4	483723	C	A	222
NC_006088.4	483734	C	G	222
NC_006088.4	483774	T	A	27
NC_006088.4	483775	C	A	27
NC_006088.4	483812	A	C	31
NC_006088.4	484036	G	A	40
NC_006088.4	484158	A	G	157
NC_006088.4	484187	A	C	61
NC_006088.4	484424	C	G	45.8
NC_006088.4	485138	A	G	113
NC_006088.4	485264	C	T	73
NC_006088.4	485267	C	T	73
NC_006088.4	485272	C	T	73
NC_006088.4	485530	G	A	36
NC_006088.4	486057	G	A	122
NC_006088.4	486833	C	G	62
NC_006088.4	486841	T	C	24
NC_006088.4	486843	G	T	33
NC_006088.4	487009	C	G	45.8
NC_006088.4	487164	T	C	74
NC_006088.4	487186	G	A	200
NC_006088.4	487201	T	C	198
NC_006088.4	487273	T	C	141
NC_006088.4	487399	A	G	51
NC_006088.4	487457	G	A	195
NC_006088.4	488258	T	C	214
NC_006088.4	488260	T	C	82
NC_006088.4	488290	A	G	25
NC_006088.4	488292	A	G	25
NC_006088.4	488299	A	G	30
NC_006088.4	488306	A	G	21
NC_006088.4	488312	T	C	83
NC_006088.4	488316	A	G	30
NC_006088.4	488319	T	C	83
NC_006088.4	488327	A	G	25
NC_006088.4	488337	T	C	83
NC_006088.4	488347	A	G	25
NC_006088.4	488415	G	A	222
NC_006088.4	488466	A	G	222
NC_006088.4	491104	G	A	35
NC_006088.4	498802	G	A	128
NC_006088.4	498815	A	G	130
NC_006088.4	499010	T	C	122
NC_006088.4	501495	C	T	52.8
NC_006088.4	535703	G	C	45.8
NC_006088.4	542067	C	T	80.5
NC_006088.4	542072	G	A	95.5
NC_006088.4	544985	C	G	222
NC_006088.4	546825	T	C	178
NC_006088.4	550424	T	C	222
NC_006088.4	550436	T	C	225
NC_006088.4	550770	G	A	69
NC_006088.4	551920	A	G	222
NC_006088.4	554431	A	T	92.5
NC_006088.4	554530	G	A	218
NC_006088.4	554790	G	A	98
NC_006088.4	555331	A	C	82.5
NC_006088.4	555777	C	T	54
NC_006088.4	555791	G	A	51
NC_006088.4	556905	G	A	92.5
NC_006088.4	556923	A	C	95.5
NC_006088.4	556926	C	T	95.5
NC_006088.4	557822	T	C	111
NC_006088.4	558844	C	T	47.8
NC_006088.4	559824	C	T	70
NC_006088.4	570606	T	A	21
NC_006088.4	572090	T	G	35.8
NC_006088.4	572740	C	T	21.8
NC_006088.4	572777	C	T	59
NC_006088.4	572842	C	G	41
NC_006088.4	572971	C	T	28
NC_006088.4	573005	T	C	51
NC_006088.4	573039	T	C	110
NC_006088.4	573043	T	G	112
NC_006088.4	573057	G	T	104
NC_006088.4	573076	T	C	60.2
NC_006088.4	573095	A	G	86.1
NC_006088.4	573097	C	T	56.2
NC_006088.4	573102	T	C	54
NC_006088.4	573130	G	A	31.8
NC_006088.4	573157	G	T	26.8
NC_006088.4	573164	T	C	35.8
NC_006088.4	573176	C	T	31.8
NC_006088.4	573178	G	A	31.8
NC_006088.4	573181	C	T	31.8
NC_006088.4	573182	G	A	38.8
NC_006088.4	573199	G	T	35.8
NC_006088.4	573375	T	C	38.8
NC_006088.4	573402	C	T	41.8
NC_006088.4	573403	A	G	38.8
NC_006088.4	573404	G	T	26.8
NC_006088.4	573418	T	G	38.8
NC_006088.4	573428	T	C	41.8
NC_006088.4	573429	G	T	38.8
NC_006088.4	573432	T	G	41.8
NC_006088.4	573449	C	T	35
NC_006088.4	573453	T	G	35
NC_006088.4	573460	A	T	56
NC_006088.4	573465	C	T	54
NC_006088.4	573470	T	C	58
NC_006088.4	573507	C	T	64.1
NC_006088.4	573509	G	T	64.1
NC_006088.4	573897	G	C	121
NC_006088.4	573959	A	C	117
NC_006088.4	574638	T	A	22.8
NC_006088.4	574917	A	G	64.1
NC_006088.4	576387	G	A	102
NC_006088.4	580454	C	T	225
NC_006088.4	580483	G	C	97.1
NC_006088.4	580488	A	G	83.5
NC_006088.4	580520	T	C	28.8
NC_006088.4	580538	A	G	40.8
NC_006088.4	580600	G	T	222
NC_006088.4	580912	C	T	225
NC_006088.4	581085	C	T	35
NC_006088.4	581087	T	C	35
NC_006088.4	581096	T	C	45.8
NC_006088.4	581107	A	G	35
NC_006088.4	581110	A	C	35
NC_006088.4	581125	T	C	35
NC_006088.4	581136	T	C	35
NC_006088.4	581240	G	T	52.8
NC_006088.4	581249	C	T	52.8
NC_006088.4	581291	G	T	52.8
NC_006088.4	581954	A	T	128
NC_006088.4	582475	A	G	114
NC_006088.4	582476	G	A	114
NC_006088.4	582481	C	T	114
NC_006088.4	582487	C	T	114
NC_006088.4	582488	C	T	114
NC_006088.4	582495	C	A	109
NC_006088.4	582526	T	A	222
NC_006088.4	582670	G	A	111
NC_006088.4	582709	G	A	225
NC_006088.4	583037	T	C	52.8
NC_006088.4	583360	C	G	37
NC_006088.4	583524	T	C	106
NC_006088.4	583641	G	A	65
NC_006088.4	583651	G	A	87
NC_006088.4	583786	G	A	225
NC_006088.4	583879	A	C	225
NC_006088.4	584091	C	T	156
NC_006088.4	584288	T	C	222
NC_006088.4	584439	A	C	225
NC_006088.4	584464	C	T	225
NC_006088.4	584497	G	A	222
NC_006088.4	584498	T	G	222
NC_006088.4	584586	A	G	225
NC_006088.4	584854	C	T	222
NC_006088.4	584922	C	T	130
NC_006088.4	585268	G	T	225
NC_006088.4	585814	C	A	20.6
NC_006088.4	585886	T	C	77
NC_006088.4	585974	C	T	133
NC_006088.4	586537	C	T	225
NC_006088.4	587128	T	C	24
NC_006088.4	587311	C	T	108
NC_006088.4	587489	A	G	102
NC_006088.4	587493	A	T	104
NC_006088.4	587535	C	T	119
NC_006088.4	587547	G	C	81
NC_006088.4	587562	G	A	107
NC_006088.4	587595	C	G	33
NC_006088.4	587609	G	T	85
NC_006088.4	587628	G	C	95
NC_006088.4	587634	T	C	79
NC_006088.4	587640	A	G	86
NC_006088.4	587710	G	C	85
NC_006088.4	587730	C	T	26
NC_006088.4	587740	G	A	41
NC_006088.4	587867	A	T	31
NC_006088.4	588027	A	G	30
NC_006088.4	588081	C	T	37
NC_006088.4	588136	T	C	222
NC_006088.4	588248	A	G	150
NC_006088.4	588570	A	G	154
NC_006088.4	588812	A	G	168
NC_006088.4	588876	A	G	125
NC_006088.4	588877	C	T	118
NC_006088.4	588902	G	C	152
NC_006088.4	588947	A	T	95
NC_006088.4	589077	C	T	48
NC_006088.4	589078	G	A	140
NC_006088.4	590752	T	C	69
NC_006088.4	591423	G	A	225
NC_006088.4	591959	C	A	225
NC_006088.4	592149	A	T	24.8
NC_006088.4	592158	G	A	225
NC_006088.4	592963	G	A	225
NC_006088.4	594481	C	T	225
NC_006088.4	594562	G	A	225
NC_006088.4	600321	A	C	223
NC_006088.4	600390	G	A	225
NC_006088.4	601589	C	T	128
NC_006088.4	602692	A	G	150
NC_006088.4	603625	C	T	222
NC_006088.4	607294	A	G	155
NC_006088.4	607676	A	T	117
NC_006088.4	608129	C	T	40.8
NC_006088.4	608134	C	T	45.8
NC_006088.4	608137	C	G	35.8
NC_006088.4	608139	T	C	27.8
NC_006088.4	608168	T	C	107
NC_006088.4	608188	C	T	165
NC_006088.4	608420	A	C	40.8
NC_006088.4	608427	T	C	35.8
NC_006088.4	608971	G	A	73
NC_006088.4	609363	G	A	85
NC_006088.4	609371	G	A	82
NC_006088.4	609709	G	A	103
NC_006088.4	609757	G	A	185
NC_006088.4	609763	G	T	188
NC_006088.4	609787	C	T	224
NC_006088.4	609857	C	T	23
NC_006088.4	610281	A	C	45.8
NC_006088.4	610312	C	A	21
NC_006088.4	610363	A	G	221
NC_006088.4	610377	G	C	222
NC_006088.4	610448	C	T	155
NC_006088.4	610485	C	T	139
NC_006088.4	610963	T	C	73
NC_006088.4	612947	T	C	121
NC_006088.4	612956	T	C	121
NC_006088.4	612975	A	G	121
NC_006088.4	612977	T	C	121
NC_006088.4	613020	G	A	139
NC_006088.4	613956	C	T	35.8
NC_006088.4	614002	C	T	45.8
NC_006088.4	614014	T	C	40.8
NC_006088.4	614015	G	A	40.8
NC_006088.4	614031	C	T	27.8
NC_006088.4	614035	T	A	45.8
NC_006088.4	614207	A	G	38
NC_006088.4	614488	G	A	45.8
NC_006088.4	614571	T	C	45.8
NC_006088.4	614579	T	C	45.8
NC_006088.4	614637	T	C	40.8
NC_006088.4	619035	G	A	85.5
NC_006088.4	622414	C	T	73
NC_006088.4	622577	T	C	69
NC_006088.4	623292	G	A	32.8
NC_006088.4	623298	C	T	52.8
NC_006088.4	623334	A	G	45
NC_006088.4	623617	T	A	52.8
NC_006088.4	624304	C	G	40.8
NC_006088.4	624305	C	G	40.8
NC_006088.4	624444	G	C	45.8
NC_006088.4	625449	T	C	85.5
NC_006088.4	630675	T	C	45.8
NC_006088.4	637309	G	A	199
NC_006088.4	637315	G	A	206
NC_006088.4	637330	A	G	25
NC_006088.4	637345	A	G	182
NC_006088.4	640785	T	C	121
NC_006088.4	640849	C	T	121
NC_006088.4	644904	A	C	69
NC_006088.4	644924	G	A	73
NC_006088.4	645053	A	C	65
NC_006088.4	645060	G	T	73
NC_006088.4	645428	T	C	225
NC_006088.4	645734	A	G	225
NC_006088.4	645838	G	A	62
NC_006088.4	645884	A	G	136
NC_006088.4	646027	T	C	39
NC_006088.4	646035	A	G	40.8
NC_006088.4	646042	T	C	40.8
NC_006088.4	646161	A	G	131
NC_006088.4	646170	G	A	225
NC_006088.4	646200	G	A	70
NC_006088.4	646376	T	C	166
NC_006088.4	648671	A	G	51
NC_006088.4	649576	A	G	28
NC_006088.4	650460	C	T	140
NC_006088.4	650477	C	T	225
NC_006088.4	650479	T	C	223
NC_006088.4	650500	C	T	223
NC_006088.4	650599	C	T	222
NC_006088.4	650605	T	C	189
NC_006088.4	650612	T	A	193
NC_006088.4	650623	G	A	106
NC_006088.4	650631	G	A	222
NC_006088.4	650632	G	A	222
NC_006088.4	650642	G	A	80
NC_006088.4	650646	A	T	126
NC_006088.4	650651	G	A	128
NC_006088.4	650750	G	A	25
NC_006088.4	650918	C	T	225
NC_006088.4	651046	A	G	225
NC_006088.4	651913	T	C	40.8
NC_006088.4	651927	T	C	38
NC_006088.4	651931	T	C	38
NC_006088.4	652144	C	G	33
NC_006088.4	652148	T	C	33
NC_006088.4	652186	A	G	69
NC_006088.4	652227	A	G	33
NC_006088.4	652243	A	G	90.5
NC_006088.4	652345	G	A	39
NC_006088.4	652350	G	C	33
NC_006088.4	652458	C	T	40.8
NC_006088.4	652555	A	G	117
NC_006088.4	652632	G	A	22
NC_006088.4	653023	T	C	27
NC_006088.4	653029	G	A	22
NC_006088.4	653100	G	A	20
NC_006088.4	653110	T	G	63
NC_006088.4	653175	C	G	81
NC_006088.4	653235	C	A	62
NC_006088.4	653750	A	G	45.8
NC_006088.4	654313	T	C	61
NC_006088.4	654314	G	A	64
NC_006088.4	654432	T	C	222
NC_006088.4	654467	C	T	175
NC_006088.4	654543	A	G	35.8
NC_006088.4	654588	G	A	22
NC_006088.4	654937	A	G	114
NC_006088.4	654950	C	G	33
NC_006088.4	655247	A	T	159
NC_006088.4	655372	T	C	45.8
NC_006088.4	655401	C	T	25
NC_006088.4	655515	G	A	206
NC_006088.4	655536	G	A	154
NC_006088.4	655639	T	C	222
NC_006088.4	655645	C	T	76
NC_006088.4	655689	G	A	222
NC_006088.4	655761	C	T	75
NC_006088.4	655836	C	G	27
NC_006088.4	655863	G	A	78
NC_006088.4	655882	T	C	210
NC_006088.4	655981	G	A	51
NC_006088.4	656095	G	A	31.8
NC_006088.4	656333	A	G	112
NC_006088.4	656335	A	G	109
NC_006088.4	656515	C	T	105
NC_006088.4	656789	T	C	176
NC_006088.4	656857	C	T	119
NC_006088.4	656995	C	T	152
NC_006088.4	656998	C	T	168
NC_006088.4	657008	G	A	141
NC_006088.4	657011	C	T	147
NC_006088.4	657028	A	C	155
NC_006088.4	657117	A	G	225
NC_006088.4	657332	A	G	61
NC_006088.4	657457	T	C	85
NC_006088.4	657687	T	A	118
NC_006088.4	657824	T	C	24
NC_006088.4	658246	T	C	83
NC_006088.4	658663	T	C	222
NC_006088.4	658736	G	A	225
NC_006088.4	658745	T	C	171
NC_006088.4	659014	C	T	65
NC_006088.4	659215	C	T	162
NC_006088.4	659537	G	A	121
NC_006088.4	659571	G	A	121
NC_006088.4	659743	G	A	45.8
NC_006088.4	659805	C	G	45
NC_006088.4	659811	T	G	42
NC_006088.4	659843	A	G	142
NC_006088.4	659853	A	T	134
NC_006088.4	659897	G	A	33
NC_006088.4	659919	T	A	45.8
NC_006088.4	660178	C	G	45
NC_006088.4	660351	C	T	213
NC_006088.4	660870	G	A	48
NC_006088.4	660953	C	T	38
NC_006088.4	661121	C	T	64
NC_006088.4	661128	T	G	62
NC_006088.4	661208	C	T	30
NC_006088.4	661220	T	G	75
NC_006088.4	661609	T	C	222
NC_006088.4	661843	T	C	225
NC_006088.4	664774	G	T	80.3
NC_006088.4	664788	G	A	41
NC_006088.4	664909	G	C	112
NC_006088.4	664953	C	T	45.8
NC_006088.4	665159	G	A	45.8
NC_006088.4	665160	G	C	45.8
NC_006088.4	665264	A	G	87
NC_006088.4	665328	C	T	112
NC_006088.4	665329	A	G	121
NC_006088.4	665343	G	A	45.8
NC_006088.4	665372	A	G	82
NC_006088.4	665472	T	G	29
NC_006088.4	665527	G	A	172
NC_006088.4	665546	C	T	69
NC_006088.4	665577	C	G	147
NC_006088.4	665669	A	G	180
NC_006088.4	665673	T	C	128
NC_006088.4	665684	A	G	197
NC_006088.4	665711	T	A	46
NC_006088.4	665715	G	A	98
NC_006088.4	665720	C	T	61
NC_006088.4	665738	A	C	88
NC_006088.4	665764	T	C	73
NC_006088.4	665801	G	A	35
NC_006088.4	666291	T	C	57
NC_006088.4	666292	T	A	61
NC_006088.4	666293	G	A	64
NC_006088.4	666294	T	C	114
NC_006088.4	666325	C	A	97.5
NC_006088.4	666329	C	T	27.8
NC_006088.4	667146	T	C	142
NC_006088.4	667219	A	C	175
NC_006088.4	667348	A	G	54
NC_006088.4	667349	C	A	40.1
NC_006088.4	667720	G	A	21
NC_006088.4	667785	C	T	64
NC_006088.4	667788	G	C	68
NC_006088.4	667807	C	T	70.1
NC_006088.4	669532	A	G	47.8
NC_006088.4	669581	A	T	65
NC_006088.4	669586	C	T	26
NC_006088.4	669839	C	G	56
NC_006088.4	669856	C	T	38
NC_006088.4	670169	G	A	35
NC_006088.4	673686	C	T	225
NC_006088.4	673692	T	C	222
NC_006088.4	673696	T	C	102
NC_006088.4	673704	T	C	222
NC_006088.4	673705	G	A	225
NC_006088.4	673710	C	T	222
NC_006088.4	673711	G	A	222
NC_006088.4	673723	G	A	167
NC_006088.4	673740	T	C	222
NC_006088.4	675132	T	C	203
NC_006088.4	675150	G	T	136
NC_006088.4	675523	T	C	167
NC_006088.4	675552	C	T	158
NC_006088.4	675816	C	T	207
NC_006088.4	675863	G	A	69
NC_006088.4	675899	G	A	45.8
NC_006088.4	675914	C	T	62
NC_006088.4	675916	C	A	45.8
NC_006088.4	675993	A	G	58
NC_006088.4	676062	A	G	159
NC_006088.4	676221	G	A	186
NC_006088.4	676317	G	A	205
NC_006088.4	676352	C	T	157
NC_006088.4	676355	A	G	158
NC_006088.4	676356	G	A	157
NC_006088.4	676364	C	T	148
NC_006088.4	676374	C	T	114
NC_006088.4	676375	A	G	109
NC_006088.4	676468	C	T	57
NC_006088.4	676732	T	C	222
NC_006088.4	676763	C	T	222
NC_006088.4	676798	C	T	225
NC_006088.4	676852	A	G	225
NC_006088.4	676914	G	C	28
NC_006088.4	677219	T	C	46
NC_006088.4	677438	A	G	222
NC_006088.4	677502	A	G	84
NC_006088.4	678169	C	T	37
NC_006088.4	678410	T	C	142
NC_006088.4	678786	A	G	225
NC_006088.4	678823	C	T	38
NC_006088.4	678832	C	T	46
NC_006088.4	678833	G	C	51
NC_006088.4	678904	G	C	40.8
NC_006088.4	679637	C	A	30
NC_006088.4	679755	C	A	200
NC_006088.4	680097	G	A	107
NC_006088.4	680954	C	T	225
NC_006088.4	681734	T	C	225
NC_006088.4	681746	G	A	147
NC_006088.4	684420	T	C	178
NC_006088.4	684971	A	G	222
NC_006088.4	685622	A	C	45.8
NC_006088.4	686221	A	G	109
NC_006088.4	686259	G	A	112
NC_006088.4	688245	T	A	52.8
NC_006088.4	688339	C	T	225
NC_006088.4	688471	G	A	225
NC_006088.4	688498	C	T	166
NC_006088.4	688713	T	C	225
NC_006088.4	689569	G	A	225
NC_006088.4	689899	C	T	225
NC_006088.4	692433	T	G	62
NC_006088.4	692451	A	G	79
NC_006088.4	692473	T	A	27
NC_006088.4	693304	A	G	222
NC_006088.4	693324	A	G	42
NC_006088.4	694974	C	T	225
NC_006088.4	694995	C	T	127
NC_006088.4	695113	T	C	100
NC_006088.4	695176	A	G	222
NC_006088.4	695283	T	C	66
NC_006088.4	695304	T	G	47
NC_006088.4	695398	T	C	101
NC_006088.4	695551	T	C	168
NC_006088.4	695627	C	T	225
NC_006088.4	695725	A	G	225
NC_006088.4	695749	G	C	222
NC_006088.4	695868	C	G	225
NC_006088.4	696288	T	C	198
NC_006088.4	696434	T	C	225
NC_006088.4	696466	C	T	225
NC_006088.4	696773	T	C	78
NC_006088.4	697009	C	T	138
NC_006088.4	697053	G	A	225
NC_006088.4	697064	T	C	150
NC_006088.4	697142	C	T	55
NC_006088.4	698391	G	C	42.8
NC_006088.4	698461	A	T	68
NC_006088.4	698464	G	T	27
NC_006088.4	698507	T	G	30
NC_006088.4	698578	A	G	174
NC_006088.4	699396	C	T	45.8
NC_006088.4	699659	A	C	64
NC_006088.4	699672	C	A	105
NC_006088.4	706432	G	A	192
NC_006088.4	706570	T	C	225
NC_006088.4	706612	C	T	225
NC_006088.4	706810	G	T	114
NC_006088.4	706820	T	C	106
NC_006088.4	706987	C	T	84
NC_006088.4	707045	A	G	115
NC_006088.4	707291	G	C	225
NC_006088.4	707517	A	T	36.1
NC_006088.4	707533	C	T	225
NC_006088.4	707584	T	C	225
NC_006088.4	707608	C	T	184
NC_006088.4	708264	T	C	222
NC_006088.4	708291	C	T	225
NC_006088.4	709005	T	C	222
NC_006088.4	709156	T	C	69
NC_006088.4	709263	G	T	225
NC_006088.4	709284	A	G	222
NC_006088.4	709296	C	T	225
NC_006088.4	709646	A	G	38
NC_006088.4	709650	G	A	38
NC_006088.4	709701	G	C	60
NC_006088.4	709807	G	C	88
NC_006088.4	709810	T	G	66
NC_006088.4	709833	A	G	118
NC_006088.4	709846	T	C	117
NC_006088.4	709852	C	T	92
NC_006088.4	709874	G	A	92
NC_006088.4	709882	T	C,A	81.5
NC_006088.4	710059	G	T	225
NC_006088.4	710071	A	G	225
NC_006088.4	710080	G	A	150
NC_006088.4	710107	G	A	82
NC_006088.4	710113	C	T	225
NC_006088.4	710260	C	T	49.3
NC_006088.4	710549	C	G	69
NC_006088.4	710869	A	G	56
NC_006088.4	710877	G	A	40
NC_006088.4	710888	G	T	40
NC_006088.4	710902	G	A	37
NC_006088.4	711047	G	A	179
NC_006088.4	711092	C	T	136
NC_006088.4	711718	C	A	225
NC_006088.4	711820	G	A	86
NC_006088.4	711898	G	A	132
NC_006088.4	712075	A	T	156
NC_006088.4	715366	A	C	73
NC_006088.4	715369	T	A	73
NC_006088.4	715370	A	G	73
NC_006088.4	715376	A	G	65
NC_006088.4	715393	A	T	73
NC_006088.4	715450	C	T	73
NC_006088.4	715467	C	A	48
NC_006088.4	715683	C	T	45.8
NC_006088.4	715898	G	A	36.8
NC_006088.4	717977	T	C	36.8
NC_006088.4	718801	T	C	45.8
NC_006088.4	718804	G	A	40.8
NC_006088.4	718821	C	A	36.8
NC_006088.4	718851	G	A	186
NC_006088.4	718865	C	A	209
NC_006088.4	718904	A	G	40
NC_006088.4	718966	C	T	225
NC_006088.4	718979	C	G	225
NC_006088.4	722129	C	T	73
NC_006088.4	724536	G	A	73
NC_006088.4	724677	A	G	62
NC_006088.4	726563	G	C	40.8
NC_006088.4	726590	C	T	45.8
NC_006088.4	726953	G	A	89.5
NC_006088.4	727744	G	A	62
NC_006088.4	728080	A	G	49
NC_006088.4	728169	C	T	69
NC_006088.4	731641	C	T	141
NC_006088.4	731662	T	C	222
NC_006088.4	731668	C	T	222
NC_006088.4	731686	G	A	222
NC_006088.4	731702	G	A	222
NC_006088.4	731731	T	C	142
NC_006088.4	731734	C	G	141
NC_006088.4	731748	G	C	142
NC_006088.4	731760	A	G	142
NC_006088.4	732553	G	C	45.8
NC_006088.4	734229	A	G	66
NC_006088.4	734246	A	G	158
NC_006088.4	734334	C	T	69
NC_006088.4	739215	G	A	45.8
NC_006088.4	746405	T	G	77
NC_006088.4	746847	C	T	119
NC_006088.4	747722	C	T	148
NC_006088.4	748775	C	T	24
NC_006088.4	749046	C	T	44.8
NC_006088.4	749198	C	G	23
NC_006088.4	749260	G	C	40
NC_006088.4	749321	A	G	26
NC_006088.4	749371	T	A	23
NC_006088.4	749398	T	C	26
NC_006088.4	749477	G	A	53
NC_006088.4	749558	T	C	178
NC_006088.4	749832	A	G	130
NC_006088.4	749839	C	T	136
NC_006088.4	749914	C	T	125
NC_006088.4	749963	C	G	81
NC_006088.4	749972	A	T	81
NC_006088.4	749973	C	T	137
NC_006088.4	750141	A	G	39
NC_006088.4	750199	G	A	71
NC_006088.4	750218	C	T	71
NC_006088.4	750256	A	T	176
NC_006088.4	750473	C	T	91
NC_006088.4	750504	A	G	222
NC_006088.4	750557	A	G	223
NC_006088.4	750558	A	G	225
NC_006088.4	750589	T	C	93
NC_006088.4	750748	C	T	95.5
NC_006088.4	750778	G	C	116
NC_006088.4	750971	C	T	139
NC_006088.4	750996	A	G	161
NC_006088.4	751135	G	T	156
NC_006088.4	751592	C	T	45.8
NC_006088.4	751604	C	T	45.8
NC_006088.4	752061	C	T	113
NC_006088.4	752067	A	G	191
NC_006088.4	752792	C	T	88
NC_006088.4	753595	C	A	50.1
NC_006088.4	753616	T	C	31.3
NC_006088.4	754100	A	G	45.8
NC_006088.4	754284	G	A	60
NC_006088.4	755047	C	G	114
NC_006088.4	755101	C	G	95.5
NC_006088.4	755114	A	G	95.5
NC_006088.4	755136	G	A	95.5
NC_006088.4	756442	A	G	225
NC_006088.4	756491	C	T	225
NC_006088.4	756840	T	A	225
NC_006088.4	756867	T	C	29
NC_006088.4	756923	G	A	225
NC_006088.4	757102	A	G	68
NC_006088.4	757122	G	T	225
NC_006088.4	757140	G	T	225
NC_006088.4	757163	G	A	146
NC_006088.4	757165	T	G	225
NC_006088.4	757216	G	A	225
NC_006088.4	764217	C	T	95.5
NC_006088.4	772069	G	A	34
NC_006088.4	772440	C	T	57
NC_006088.4	772762	T	A	30
NC_006088.4	778188	G	A	45.8
NC_006088.4	782234	C	T	45.8
NC_006088.4	782338	A	T	38
NC_006088.4	785103	A	G	35.8
NC_006088.4	785122	G	A	40.8
NC_006088.4	785143	G	A	45.8
NC_006088.4	788172	T	C	82
NC_006088.4	788325	G	A	87
NC_006088.4	793465	T	A	53
NC_006088.4	793468	A	T	66
NC_006088.4	793624	C	T	64.2
NC_006088.4	793637	G	A	108
NC_006088.4	793928	C	T	23
NC_006088.4	793943	C	T	31
NC_006088.4	793965	C	T	82
NC_006088.4	794337	T	G	45.8
NC_006088.4	794568	G	C	141
NC_006088.4	794584	C	G	141
NC_006088.4	794853	C	T	121
NC_006088.4	795202	T	A	70
NC_006088.4	795279	G	A	95
NC_006088.4	795474	A	T	45.8
NC_006088.4	795644	C	T	77
NC_006088.4	795683	A	G	73
NC_006088.4	797218	T	G	150
NC_006088.4	797628	C	G	45.8
NC_006088.4	797675	T	A	45.8
NC_006088.4	797692	T	C	130
NC_006088.4	797777	C	T	222
NC_006088.4	797836	T	A	95.5
NC_006088.4	797910	T	C	84.5
NC_006088.4	799028	T	C	66
NC_006088.4	799033	T	G	45.8
NC_006088.4	800187	G	A	86.5
NC_006088.4	800190	A	G	89.5
NC_006088.4	800197	C	T	55.5
NC_006088.4	800300	A	G	95.5
NC_006088.4	801066	G	A	52.8
NC_006088.4	801086	A	C	42.8
NC_006088.4	801114	A	T	47.8
NC_006088.4	801115	G	T	47.8
NC_006088.4	801588	T	C	45.8
NC_006088.4	801881	G	A	34
NC_006088.4	801907	A	T	73
NC_006088.4	802022	A	G	73
NC_006088.4	802251	G	A	45.8
NC_006088.4	802292	G	A	121
NC_006088.4	802381	G	A	45.8
NC_006088.4	802703	T	C	35
NC_006088.4	802830	C	G	35
NC_006088.4	803181	G	A	145
NC_006088.4	803194	A	G	157
NC_006088.4	803214	A	G	65
NC_006088.4	803248	G	A	69
NC_006088.4	803372	G	A	73
NC_006088.4	803462	G	A	108
NC_006088.4	803469	C	A	51
NC_006088.4	803509	G	A	52.8
NC_006088.4	803714	C	A	152
NC_006088.4	803894	T	C	63
NC_006088.4	803935	G	C	86
NC_006088.4	804074	C	T	112
NC_006088.4	804191	A	G	61
NC_006088.4	804243	A	G	117
NC_006088.4	804282	T	C	120
NC_006088.4	804294	T	C	77
NC_006088.4	804295	C	T	77
NC_006088.4	804306	T	C	78
NC_006088.4	804329	C	T	45.8
NC_006088.4	804334	G	A	45.8
NC_006088.4	804431	T	G,C	96
NC_006088.4	804550	C	A	85
NC_006088.4	804553	G	A	84
NC_006088.4	804576	C	T	176
NC_006088.4	804606	G	A	35
NC_006088.4	804756	C	T	159
NC_006088.4	804822	T	C	159
NC_006088.4	804992	T	A	47.8
NC_006088.4	805012	T	G	35.8
NC_006088.4	805623	A	G	222
NC_006088.4	806428	G	A	148
NC_006088.4	806434	A	G	149
NC_006088.4	806852	C	T	59
NC_006088.4	806944	C	G	62
NC_006088.4	807618	G	A	121
NC_006088.4	815603	C	T	178
NC_006088.4	816832	T	C	225
NC_006088.4	816835	T	C	225
NC_006088.4	818543	A	G	222
NC_006088.4	829593	C	T	45.8
NC_006088.4	831361	C	T	46
NC_006088.4	831486	C	T	73
NC_006088.4	831488	C	T	69
NC_006088.4	834723	A	G	45.8
NC_006088.4	835857	G	A	31.8
NC_006088.4	835886	C	T	45.8
NC_006088.4	835897	T	C	40.8
NC_006088.4	835926	A	C	40.8
NC_006088.4	836113	A	G	73
NC_006088.4	838015	T	C	52.8
NC_006088.4	838025	G	C	47.8
NC_006088.4	838481	C	G	22.8
NC_006088.4	838598	C	T	57
NC_006088.4	838804	C	T	45.8
NC_006088.4	838841	C	A	73
NC_006088.4	840193	C	T	106
NC_006088.4	840235	C	T	225
NC_006088.4	840426	G	A	138
NC_006088.4	841584	A	G	45.8
NC_006088.4	841601	T	C	40.8
NC_006088.4	841602	G	A	40.8
NC_006088.4	841610	C	T	32.8
NC_006088.4	841654	C	T	45.8
NC_006088.4	841762	T	C	52.8
NC_006088.4	841988	T	C	73
NC_006088.4	842003	G	C	33
NC_006088.4	842058	G	A	107
NC_006088.4	854233	C	T	209
NC_006088.4	854411	C	T	222
NC_006088.4	854457	C	G	225
NC_006088.4	854478	T	C	180
NC_006088.4	854524	C	A	225
NC_006088.4	854535	C	T	225
NC_006088.4	854541	A	G	225
NC_006088.4	854562	G	A	38
NC_006088.4	854595	C	A	137
NC_006088.4	854612	A	G	225
NC_006088.4	854683	T	C	222
NC_006088.4	854684	G	A	225
NC_006088.4	854755	T	C	95
NC_006088.4	854760	A	G	83.5
NC_006088.4	854764	A	T	111
NC_006088.4	854879	A	T	172
NC_006088.4	854897	T	C	222
NC_006088.4	854900	G	A	222
NC_006088.4	854947	C	A	225
NC_006088.4	854951	T	A	174
NC_006088.4	854953	T	C	225
NC_006088.4	854969	C	G	225
NC_006088.4	854979	T	C	222
NC_006088.4	854980	A	T	222
NC_006088.4	855004	C	T	222
NC_006088.4	855063	T	C	225
NC_006088.4	855070	C	T	225
NC_006088.4	855157	T	G	225
NC_006088.4	855161	C	T	225
NC_006088.4	855184	T	C	225
NC_006088.4	855197	C	T	225
NC_006088.4	855280	C	T	198
NC_006088.4	855289	T	C	94
NC_006088.4	855308	A	T	55
NC_006088.4	855411	C	T	222
NC_006088.4	855446	G	A	222
NC_006088.4	855588	C	T	225
NC_006088.4	855629	T	C	222
NC_006088.4	855643	T	C	222
NC_006088.4	855651	A	T	222
NC_006088.4	855658	A	G	222
NC_006088.4	855676	G	A	222
NC_006088.4	855696	C	T	225
NC_006088.4	855700	T	C	225
NC_006088.4	856271	C	A	225
NC_006088.4	856690	G	A	81
NC_006088.4	856990	C	G	225
NC_006088.4	857103	T	C	225
NC_006088.4	857397	T	C	167
NC_006088.4	857487	C	G	225
NC_006088.4	857681	T	C	225
NC_006088.4	858604	C	T	151
NC_006088.4	858736	T	G	225
NC_006088.4	858880	C	T	130
NC_006088.4	858904	C	G	127
NC_006088.4	858999	C	T	118
NC_006088.4	859080	A	C	222
NC_006088.4	859199	C	T	58
NC_006088.4	859233	T	C	81
NC_006088.4	859284	C	A	168
NC_006088.4	859302	A	G	68
NC_006088.4	859308	C	T	70
NC_006088.4	859368	T	A	21
NC_006088.4	859452	C	T	63
NC_006088.4	859454	T	C	66
NC_006088.4	859498	T	G	20
NC_006088.4	859526	C	T	192
NC_006088.4	859806	T	C	45.8
NC_006088.4	859834	T	C	204
NC_006088.4	859980	G	C	222
NC_006088.4	859990	T	C	64
NC_006088.4	860055	T	C	226
NC_006088.4	860158	T	C	130
NC_006088.4	860219	G	T	140
NC_006088.4	860310	G	A	127
NC_006088.4	860379	A	G	27
NC_006088.4	860458	T	G	222
NC_006088.4	860538	A	T	47
NC_006088.4	860777	C	A	222
NC_006088.4	860802	G	C	223
NC_006088.4	860870	G	C	222
NC_006088.4	860904	C	T	200
NC_006088.4	861123	T	C	222
NC_006088.4	861142	C	T	225
NC_006088.4	861265	T	C	225
NC_006088.4	861282	T	C	193
NC_006088.4	861293	T	G	108
NC_006088.4	861301	G	T	224
NC_006088.4	861314	C	T	212
NC_006088.4	861427	T	C	37
NC_006088.4	861428	G	A	37
NC_006088.4	861621	A	G	55
NC_006088.4	861723	C	T	225
NC_006088.4	862374	C	A	137
NC_006088.4	862435	T	C	225
NC_006088.4	862486	T	C	222
NC_006088.4	862537	C	T	222
NC_006088.4	862675	G	C	97
NC_006088.4	862680	G	A	97
NC_006088.4	862692	C	T	62
NC_006088.4	862733	T	A	197
NC_006088.4	862840	C	T	158
NC_006088.4	862871	G	T	225
NC_006088.4	862903	A	T	225
NC_006088.4	862989	G	C	222
NC_006088.4	863190	T	C	222
NC_006088.4	863288	A	G	225
NC_006088.4	863444	C	T	62
NC_006088.4	863549	A	G	137
NC_006088.4	863684	C	T	122
NC_006088.4	863783	A	T	152
NC_006088.4	863824	G	A	159
NC_006088.4	864186	G	A	73
NC_006088.4	864305	A	G	130
NC_006088.4	864327	C	T	222
NC_006088.4	864334	G	C	222
NC_006088.4	864599	C	T	222
NC_006088.4	864600	A	G	222
NC_006088.4	864613	A	G	175
NC_006088.4	864614	C	T	58
NC_006088.4	864621	C	T	177
NC_006088.4	864682	T	A	100
NC_006088.4	864683	T	G	222
NC_006088.4	864749	T	C	61
NC_006088.4	864751	C	T	61
NC_006088.4	864790	T	C	82
NC_006088.4	864826	A	G	64
NC_006088.4	864853	G	A	111
NC_006088.4	864908	G	A	27
NC_006088.4	864912	C	A	68
NC_006088.4	864977	G	A	96
NC_006088.4	865013	A	G	166
NC_006088.4	865108	C	T	24
NC_006088.4	865118	C	T	155
NC_006088.4	865129	A	G	159
NC_006088.4	865176	A	C	71.1
NC_006088.4	865368	C	T	114
NC_006088.4	865392	T	C	73
NC_006088.4	865464	T	C	139
NC_006088.4	865470	G	A	151
NC_006088.4	865681	T	C	45.8
NC_006088.4	866532	T	C	95.5
NC_006088.4	866643	C	G	135
NC_006088.4	866649	G	A	127
NC_006088.4	866695	T	C	137
NC_006088.4	866856	C	T	30
NC_006088.4	866857	A	G	28
NC_006088.4	866904	C	G	114
NC_006088.4	866961	T	C	135
NC_006088.4	866990	C	A	125
NC_006088.4	867062	G	A	124
NC_006088.4	867180	G	A	222
NC_006088.4	867259	T	C	184
NC_006088.4	867311	T	C	222
NC_006088.4	867397	T	C	30
NC_006088.4	867426	G	A	22
NC_006088.4	867444	C	T	148
NC_006088.4	867563	A	G	69
NC_006088.4	867584	G	T	92.5
NC_006088.4	867843	C	T	85.1
NC_006088.4	867852	T	C	85
NC_006088.4	867857	A	G	85
NC_006088.4	868006	T	C	183
NC_006088.4	868338	G	T	190
NC_006088.4	868344	A	G	178
NC_006088.4	868366	G	A	73
NC_006088.4	868529	A	C	111
NC_006088.4	868728	G	A	146
NC_006088.4	868791	A	C	222
NC_006088.4	868870	A	T	164
NC_006088.4	868945	T	C	146
NC_006088.4	868951	G	A	142
NC_006088.4	868970	G	A	102
NC_006088.4	868971	G	A	154
NC_006088.4	868994	A	G	122
NC_006088.4	869034	G	A	110
NC_006088.4	869432	A	G	20
NC_006088.4	869547	A	C	79
NC_006088.4	869739	G	A	28
NC_006088.4	869763	G	A	53
NC_006088.4	869781	G	T	53
NC_006088.4	869835	G	A	53
NC_006088.4	870184	G	A	23
NC_006088.4	870212	C	A	222
NC_006088.4	870281	A	G	192
NC_006088.4	870282	C	T	72
NC_006088.4	870283	G	A	93
NC_006088.4	870370	G	A	171
NC_006088.4	870377	T	C	222
NC_006088.4	870388	G	A	226
NC_006088.4	870400	G	A	114
NC_006088.4	870411	T	C	72
NC_006088.4	870522	G	C	95
NC_006088.4	870569	G	A	155
NC_006088.4	870927	C	T	222
NC_006088.4	870982	T	C	227
NC_006088.4	871202	C	T	53
NC_006088.4	871294	G	T	222
NC_006088.4	871639	T	C	130
NC_006088.4	871784	C	T	141
NC_006088.4	871915	G	A	114
NC_006088.4	871992	T	C	73
NC_006088.4	872052	C	T	28
NC_006088.4	872076	T	C	54
NC_006088.4	873391	C	A	57
NC_006088.4	873466	G	A	74
NC_006088.4	873524	C	T	185
NC_006088.4	874110	T	C	42.8
NC_006088.4	874127	G	A	42.8
NC_006088.4	874763	C	T	40.8
NC_006088.4	874776	C	T	45.8
NC_006088.4	874778	T	A	45.8
NC_006088.4	874779	T	C	45.8
NC_006088.4	874799	A	C	80.1
NC_006088.4	874838	G	C	29.5
NC_006088.4	874953	C	G	130
NC_006088.4	875112	G	A	126
NC_006088.4	875134	A	G	158
NC_006088.4	875140	T	C	153
NC_006088.4	875193	A	G	225
NC_006088.4	875311	C	T	225
NC_006088.4	875513	A	G	222
NC_006088.4	875534	C	A	225
NC_006088.4	875535	G	C	47
NC_006088.4	875698	A	G	222
NC_006088.4	875705	G	A	222
NC_006088.4	875802	C	T	225
NC_006088.4	875803	A	G	225
NC_006088.4	875944	G	A	34
NC_006088.4	875955	C	T	216
NC_006088.4	875971	C	T	225
NC_006088.4	876235	T	C	99
NC_006088.4	876349	T	C	225
NC_006088.4	876399	C	T	76
NC_006088.4	876726	G	A	52
NC_006088.4	876736	A	C	222
NC_006088.4	876738	C	T	222
NC_006088.4	876761	C	T	222
NC_006088.4	876790	C	T	222
NC_006088.4	876930	A	G	225
NC_006088.4	876999	G	C	225
NC_006088.4	877039	A	G	225
NC_006088.4	877051	T	C	225
NC_006088.4	877111	A	G	225
NC_006088.4	877118	G	A	225
NC_006088.4	877163	T	C	209
NC_006088.4	877164	G	A	204
NC_006088.4	877206	T	C	177
NC_006088.4	877268	G	A	222
NC_006088.4	877361	T	C	222
NC_006088.4	877369	C	T	222
NC_006088.4	877389	A	G	225
NC_006088.4	877446	T	G	225
NC_006088.4	877447	T	A	225
NC_006088.4	877448	T	A	225
NC_006088.4	877449	C	G	225
NC_006088.4	877457	T	C	225
NC_006088.4	877491	T	C	37
NC_006088.4	877521	C	A	147
NC_006088.4	877778	A	G	193
NC_006088.4	877914	G	A	222
NC_006088.4	877919	C	T	222
NC_006088.4	878020	T	C	144
NC_006088.4	878034	G	C	222
NC_006088.4	878060	G	T	104
NC_006088.4	878256	C	T	73
NC_006088.4	878335	T	C	72
NC_006088.4	878362	T	A	27
NC_006088.4	878705	C	A	104
NC_006088.4	878879	T	C	23
NC_006088.4	879102	G	A	104
NC_006088.4	879112	C	A	69
NC_006088.4	879411	G	A	78
NC_006088.4	879483	A	T	99
NC_006088.4	879869	A	G	165
NC_006088.4	879987	G	C	42
NC_006088.4	880000	G	A	30
NC_006088.4	880002	G	A	27
NC_006088.4	880178	T	C	104
NC_006088.4	880339	A	T	64
NC_006088.4	880412	T	A	40
NC_006088.4	880503	C	T	45.8
NC_006088.4	880532	G	A	45.8
NC_006088.4	880554	G	C	45.8
NC_006088.4	880586	C	T	45.8
NC_006088.4	880623	A	G	30
NC_006088.4	880630	T	C	20.8
NC_006088.4	880728	C	T	106
NC_006088.4	880734	C	G	64
NC_006088.4	880749	C	G	111
NC_006088.4	881016	T	C	174
NC_006088.4	881199	G	A	35
NC_006088.4	881231	G	A	70
NC_006088.4	881250	G	A	86
NC_006088.4	881313	T	C	78
NC_006088.4	881625	T	G	128
NC_006088.4	881803	C	T	121
NC_006088.4	882022	T	C	24
NC_006088.4	882023	T	C	27
NC_006088.4	882026	A	G	30
NC_006088.4	882106	T	C	211
NC_006088.4	882385	G	A	161
NC_006088.4	882498	T	C	38
NC_006088.4	882537	T	C	175
NC_006088.4	882540	T	C	171
NC_006088.4	882551	T	C	100
NC_006088.4	882572	T	C	129
NC_006088.4	882582	A	C	198
NC_006088.4	882593	T	C	141
NC_006088.4	882755	G	T	137
NC_006088.4	882778	A	G	149
NC_006088.4	882786	T	C	150
NC_006088.4	882788	G	A	146
NC_006088.4	882833	C	T	152
NC_006088.4	882834	A	G	222
NC_006088.4	882878	G	A	33
NC_006088.4	882932	C	T	147
NC_006088.4	882996	T	C	158
NC_006088.4	883291	T	C	213
NC_006088.4	883471	T	C	32
NC_006088.4	883652	T	A	113
NC_006088.4	883665	C	T	124
NC_006088.4	883666	C	T	130
NC_006088.4	884136	C	T	121
NC_006088.4	884142	C	T	113
NC_006088.4	884395	G	A	62
NC_006088.4	884415	G	A	58
NC_006088.4	884457	A	T	62
NC_006088.4	884647	C	A	47.8
NC_006088.4	884669	C	G	40
NC_006088.4	885076	G	A	45.8
NC_006088.4	885252	A	T	33
NC_006088.4	885411	G	A	174
NC_006088.4	885427	A	G	73
NC_006088.4	886205	T	C	47.8
NC_006088.4	886293	A	G	47.8
NC_006088.4	886306	T	C	47.8
NC_006088.4	886503	C	T	82.1
NC_006088.4	886548	G	T,C	87.5
NC_006088.4	886828	A	G	105
NC_006088.4	887082	G	C	134
NC_006088.4	887172	G	A	156
NC_006088.4	887188	A	T	128
NC_006088.4	887218	T	C	117
NC_006088.4	887406	T	G	21
NC_006088.4	887444	A	G	38
NC_006088.4	887493	G	A	38
NC_006088.4	887613	T	C	106
NC_006088.4	887614	T	C	109
NC_006088.4	887665	A	C	222
NC_006088.4	887694	A	G	89.5
NC_006088.4	887708	T	C	79.5
NC_006088.4	888541	C	G	145
NC_006088.4	888582	A	C	150
NC_006088.4	888944	G	A	100
NC_006088.4	889128	A	G	152
NC_006088.4	889137	C	T	117
NC_006088.4	889719	T	C	129
NC_006088.4	889731	T	C	122
NC_006088.4	889740	T	C	141
NC_006088.4	889751	T	C	141
NC_006088.4	889752	T	C	135
NC_006088.4	889761	T	C	222
NC_006088.4	889767	T	C	222
NC_006088.4	889780	T	C	165
NC_006088.4	889781	T	C	144
NC_006088.4	889787	T	C	222
NC_006088.4	889796	T	C	222
NC_006088.4	889823	T	C	45
NC_006088.4	889826	T	C	121
NC_006088.4	889861	A	G	49
NC_006088.4	890105	C	A	89.5
NC_006088.4	890135	T	G	89.5
NC_006088.4	890471	T	C	73
NC_006088.4	891139	C	A	77.3
NC_006088.4	891195	C	A	69
NC_006088.4	891330	T	C	141
NC_006088.4	891380	T	A	40.8
NC_006088.4	891414	G	C	57
NC_006088.4	891418	C	T	53
NC_006088.4	891497	C	T	153
NC_006088.4	891545	G	A	51
NC_006088.4	891591	T	C	109
NC_006088.4	891729	T	C	52.8
NC_006088.4	891932	T	C	69
NC_006088.4	893378	C	T	36
NC_006088.4	893420	G	A	44
NC_006088.4	893467	G	T	42
NC_006088.4	893667	T	A	57
NC_006088.4	899387	C	T	76
NC_006088.4	899536	A	T	222
NC_006088.4	899748	G	A	93
NC_006088.4	900116	G	A	24
NC_006088.4	900191	T	C	126
NC_006088.4	900205	C	T	53
NC_006088.4	900206	C	T	217
NC_006088.4	900222	A	C	72
NC_006088.4	900701	C	T	35
NC_006088.4	900914	C	T	225
NC_006088.4	901114	C	G	89.5
NC_006088.4	901547	G	T	152
NC_006088.4	901859	T	A	95.5
NC_006088.4	901928	C	T	24
NC_006088.4	901967	C	G,A	86.5
NC_006088.4	902440	T	C	100
NC_006088.4	904672	T	C	173
NC_006088.4	905395	A	G	171
NC_006088.4	906553	T	C	29
NC_006088.4	910203	A	G	219
NC_006088.4	910249	A	T	89.5
NC_006088.4	912005	A	G	133
NC_006088.4	912022	A	G	122
NC_006088.4	912026	G	A	110
NC_006088.4	912027	T	G	122
NC_006088.4	912034	A	G	115
NC_006088.4	912044	T	C	115
NC_006088.4	912051	A	C	122
NC_006088.4	912054	A	T	122
NC_006088.4	912069	T	C	117
NC_006088.4	912074	C	T	117
NC_006088.4	912075	A	G	122
NC_006088.4	914060	C	T	45.8
NC_006088.4	914334	T	C	86
NC_006088.4	914495	A	G	45.8
NC_006088.4	915201	A	G	73
NC_006088.4	915373	G	C	222
NC_006088.4	915403	G	A	99
NC_006088.4	915586	A	G	222
NC_006088.4	915611	A	G	222
NC_006088.4	915673	T	C	23
NC_006088.4	915701	G	A	20
NC_006088.4	915706	G	C	33
NC_006088.4	916081	T	C	73
NC_006088.4	916454	C	T	194
NC_006088.4	916907	C	A	146
NC_006088.4	917166	A	C	225
NC_006088.4	917713	G	A	130
NC_006088.4	917735	G	A	130
NC_006088.4	918583	C	G	73
NC_006088.4	918721	T	A	69
NC_006088.4	918728	G	A	73
NC_006088.4	918735	T	C	73
NC_006088.4	918763	G	A	73
NC_006088.4	919909	C	T	222
NC_006088.4	919913	T	C	120
NC_006088.4	920027	C	T	190
NC_006088.4	920241	G	A	21
NC_006088.4	921300	C	T	52.8
NC_006088.4	921304	T	C	52.8
NC_006088.4	921454	G	A	69
NC_006088.4	921456	A	G	36.8
NC_006088.4	921570	G	C	203
NC_006088.4	921770	C	T	44
NC_006088.4	921778	C	T	21
NC_006088.4	922052	G	A	41
NC_006088.4	922213	T	C	225
NC_006088.4	922321	T	C	222
NC_006088.4	922401	G	A	225
NC_006088.4	922420	G	T	225
NC_006088.4	922444	T	C	225
NC_006088.4	922487	G	A	149
NC_006088.4	922543	A	G	225
NC_006088.4	922559	T	G	152
NC_006088.4	922569	A	C	179
NC_006088.4	922572	A	C	38
NC_006088.4	922584	A	G	42
NC_006088.4	922629	A	G	120
NC_006088.4	922670	G	A	82
NC_006088.4	922671	A	G	81
NC_006088.4	922678	A	G	143
NC_006088.4	922680	A	G	44
NC_006088.4	922681	T	G	24
NC_006088.4	922682	A	G	225
NC_006088.4	922685	A	G	189
NC_006088.4	922697	A	G	225
NC_006088.4	922700	A	G	225
NC_006088.4	922979	C	T	222
NC_006088.4	922986	T	G	225
NC_006088.4	923000	G	T	225
NC_006088.4	923005	A	G	151
NC_006088.4	923015	A	G	225
NC_006088.4	923021	A	G	225
NC_006088.4	923024	A	G	223
NC_006088.4	923025	A	G	196
NC_006088.4	923031	A	G	199
NC_006088.4	923032	A	G	225
NC_006088.4	923043	A	G	225
NC_006088.4	923096	C	G	225
NC_006088.4	923108	A	G	223
NC_006088.4	923229	T	C	44
NC_006088.4	923231	A	G	98
NC_006088.4	923276	A	T	225
NC_006088.4	923283	T	C	225
NC_006088.4	923301	C	G	225
NC_006088.4	923362	C	G	225
NC_006088.4	923377	C	G	221
NC_006088.4	923392	A	G	225
NC_006088.4	923442	C	T	225
NC_006088.4	923564	C	T	177
NC_006088.4	923576	G	A	225
NC_006088.4	923745	A	G	225
NC_006088.4	923776	G	A	222
NC_006088.4	923778	A	G	222
NC_006088.4	923871	G	A	222
NC_006088.4	923935	T	C	225
NC_006088.4	923951	A	G	225
NC_006088.4	924141	A	G	222
NC_006088.4	924202	T	C	225
NC_006088.4	924932	A	C	106
NC_006088.4	925905	G	A	109
NC_006088.4	926182	G	A	105
NC_006088.4	926202	T	C	103
NC_006088.4	928019	C	T	87
NC_006088.4	928300	A	G	142
NC_006088.4	933818	T	C	225
NC_006088.4	933995	T	C	225
NC_006088.4	934048	T	C	101
NC_006088.4	934060	T	A	225
NC_006088.4	934069	G	T	185
NC_006088.4	934082	T	C	220
NC_006088.4	934091	A	C	225
NC_006088.4	934130	G	A	225
NC_006088.4	934164	G	A	225
NC_006088.4	934165	A	G	225
NC_006088.4	934285	T	A	225
NC_006088.4	934345	A	G	222
NC_006088.4	934350	C	T	216
NC_006088.4	934945	C	T	83
NC_006088.4	935351	C	T	29
NC_006088.4	935658	G	T	123
NC_006088.4	935681	G	A	128
NC_006088.4	935701	A	G	61
NC_006088.4	936121	G	A	30
NC_006088.4	936186	G	A	151
NC_006088.4	936442	C	G	73
NC_006088.4	936767	A	G	218
NC_006088.4	936831	C	T	126
NC_006088.4	936845	C	A	82
NC_006088.4	936851	C	T	102
NC_006088.4	936878	C	T	114
NC_006088.4	937052	G	A	92.5
NC_006088.4	937064	A	G	95.5
NC_006088.4	937146	T	C	45.8
NC_006088.4	940732	A	G	79.5
NC_006088.4	940797	A	C	73.5
NC_006088.4	940883	C	T	57
NC_006088.4	940925	G	A	57
NC_006088.4	940993	A	G	192
NC_006088.4	941164	C	T	87.5
NC_006088.4	941338	A	G	222
NC_006088.4	942217	A	G	225
NC_006088.4	942313	A	G	105
NC_006088.4	943534	A	G	69
NC_006088.4	950256	T	C	47.8
NC_006088.4	950588	G	A	52.8
NC_006088.4	951240	G	T	45.8
NC_006088.4	951248	A	C	45.8
NC_006088.4	951249	C	T	45.8
NC_006088.4	951261	A	G	45.8
NC_006088.4	951271	C	T	45.8
NC_006088.4	955048	C	T	222
NC_006088.4	955362	G	A	223
NC_006088.4	956309	A	G	220
NC_006088.4	956764	G	A	45.8
NC_006088.4	957090	G	A	225
NC_006088.4	957496	T	C	39
NC_006088.4	957584	A	C	139
NC_006088.4	957930	A	G	225
NC_006088.4	968284	A	G	117
NC_006088.4	969505	G	A	45.8
NC_006088.4	970229	G	A	165
NC_006088.4	970289	A	C	100
NC_006088.4	970425	A	G	86
NC_006088.4	970435	T	C	51
NC_006088.4	970740	A	C	225
NC_006088.4	970877	C	T	90
NC_006088.4	970895	C	G	74
NC_006088.4	971074	A	G	90
NC_006088.4	971378	T	C	45.8
NC_006088.4	971550	C	T	45.8
NC_006088.4	971879	T	C	225
NC_006088.4	971970	C	T	117
NC_006088.4	971987	T	C	137
NC_006088.4	972370	A	G	27
NC_006088.4	972375	A	G	27
NC_006088.4	972414	C	T	98
NC_006088.4	972473	T	C	93
NC_006088.4	972474	A	G	138
NC_006088.4	972624	G	A	40.8
NC_006088.4	973062	G	A	95.5
NC_006088.4	973417	T	C	57
NC_006088.4	973775	C	T	222
NC_006088.4	973840	G	A	208
NC_006088.4	973860	G	A	141
NC_006088.4	974373	T	C	166
NC_006088.4	975646	G	A	45.8
NC_006088.4	980988	C	T	82
NC_006088.4	981039	A	G	25
NC_006088.4	983930	A	T	222
NC_006088.4	984407	A	G	225
NC_006088.4	985177	G	A	31.8
NC_006088.4	986017	A	C	40.8
NC_006088.4	986536	C	T	76
NC_006088.4	986570	G	A	43
NC_006088.4	986596	C	T	57.5
NC_006088.4	987415	G	A	225
NC_006088.4	987680	A	G	225
NC_006088.4	988048	T	C	38
NC_006088.4	988267	C	T	40.8
NC_006088.4	990963	C	T	225
NC_006088.4	992217	A	G	201
NC_006088.4	992232	G	A	46
NC_006088.4	992573	A	G	225
NC_006088.4	992576	G	A	225
NC_006088.4	992615	A	G	225
NC_006088.4	994681	T	A	25
NC_006088.4	994738	C	T	225
NC_006088.4	996191	T	C	73
NC_006088.4	996504	T	C	143
NC_006088.4	999666	G	T	101
NC_006088.4	999717	C	T	114
NC_006088.4	999744	G	A	126
NC_006088.4	999761	A	G	73
NC_006088.4	999815	G	A	130
NC_006088.4	999848	G	A	40
NC_006088.4	999864	G	C	222
NC_006088.4	999897	C	T	222
NC_006088.4	999903	T	C	222
NC_006088.4	1000135	G	A	40
NC_006088.4	1000207	A	G	47
NC_006088.4	1000229	C	T	83
NC_006088.4	1000257	G	A	94
NC_006088.4	1000291	T	G	225
NC_006088.4	1000366	C	T	219
NC_006088.4	1000593	C	T	225
NC_006088.4	1001030	T	C	225
NC_006088.4	1001161	A	G	45
NC_006088.4	1001184	C	T	109
NC_006088.4	1001227	C	T	109
NC_006088.4	1001233	C	A	104
NC_006088.4	1001265	T	A	106
NC_006088.4	1001267	T	C	106
NC_006088.4	1001725	A	T	64
NC_006088.4	1001730	G	A	64
NC_006088.4	1002092	G	T	133
NC_006088.4	1002119	G	A	83
NC_006088.4	1017022	C	T	69
NC_006088.4	1017611	G	A	209
NC_006088.4	1017615	T	C	200
NC_006088.4	1017669	A	G	222
NC_006088.4	1018093	G	A	45.8
NC_006088.4	1018132	G	T	58
NC_006088.4	1018428	C	G	225
NC_006088.4	1018672	T	C	222
NC_006088.4	1019212	C	T	55
NC_006088.4	1019712	A	G	195
NC_006088.4	1019851	A	T	185
NC_006088.4	1020054	T	C	222
NC_006088.4	1020215	C	G	225
NC_006088.4	1020237	C	T	219
NC_006088.4	1020356	T	C	47
NC_006088.4	1020368	A	G	225
NC_006088.4	1020370	G	A	75
NC_006088.4	1020393	A	G	155
NC_006088.4	1020496	T	C	225
NC_006088.4	1021192	G	A	222
NC_006088.4	1021224	C	T	168
NC_006088.4	1021748	T	A	116
NC_006088.4	1022472	C	T	120
NC_006088.4	1022946	A	G	226
NC_006088.4	1022974	C	T	51
NC_006088.4	1023519	G	A	145
NC_006088.4	1023522	T	G	145
NC_006088.4	1023582	G	A	35
[truncated: 63,536 more rows]

## Sheet: SC2
Chromosome/scaffold	Position	Ref	Alt	QUAL
NC_006088.4	1132	A	G	110
NC_006088.4	1287	T	C	106
NC_006088.4	1288	G	A	109
NC_006088.4	1433	T	G	47.1
NC_006088.4	1443	C	A	20.1
NC_006088.4	1540	T	C	53
NC_006088.4	1544	A	G	60
NC_006088.4	2361	C	T	118
NC_006088.4	2362	G	T	138
NC_006088.4	2665	A	G	222
NC_006088.4	2735	G	A	35
NC_006088.4	2804	T	A	50
NC_006088.4	2841	G	T	222
NC_006088.4	2875	G	A	89
NC_006088.4	2892	A	C	70
NC_006088.4	2894	T	G	72
NC_006088.4	2900	T	C	90
NC_006088.4	2903	T	G	89
NC_006088.4	2920	T	C	55
NC_006088.4	3174	T	C	124
NC_006088.4	3620	C	A	153
NC_006088.4	3628	A	G	130
NC_006088.4	3674	T	C	119
NC_006088.4	3718	C	A	225
NC_006088.4	3839	C	T	223
NC_006088.4	6428	C	T	50
NC_006088.4	29744	G	C	44
NC_006088.4	29764	G	C	72
NC_006088.4	29766	A	T	66
NC_006088.4	29784	G	C	25
NC_006088.4	29794	G	A	47
NC_006088.4	29803	T	C	36
NC_006088.4	32784	T	C	30
NC_006088.4	33323	G	C	40.8
NC_006088.4	35666	C	A	45.8
NC_006088.4	35670	C	T	45.8
NC_006088.4	37328	A	G	114
NC_006088.4	40239	C	T	73
NC_006088.4	41525	C	T	149
NC_006088.4	45085	T	C	87
NC_006088.4	45151	G	A	129
NC_006088.4	45298	C	T	97
NC_006088.4	45300	T	C	36
NC_006088.4	50913	C	T	220
NC_006088.4	51105	A	G	225
NC_006088.4	51587	C	A	190
NC_006088.4	51676	G	T	191
NC_006088.4	51807	G	C	208
NC_006088.4	52144	T	C	221
NC_006088.4	52464	G	A	225
NC_006088.4	52484	G	A	225
NC_006088.4	52512	T	C	225
NC_006088.4	52576	G	A	213
NC_006088.4	52638	A	C	126
NC_006088.4	53463	T	C	221
NC_006088.4	54503	A	T	148
NC_006088.4	57040	G	A	225
NC_006088.4	57107	T	G	189
NC_006088.4	57172	C	T	156
NC_006088.4	57250	A	G	225
NC_006088.4	57280	A	G	225
NC_006088.4	57301	C	T	225
NC_006088.4	57444	G	A	225
NC_006088.4	57453	C	T	26
NC_006088.4	57944	T	G	225
NC_006088.4	58103	A	G	225
NC_006088.4	58399	A	G	68
NC_006088.4	63619	G	A	62
NC_006088.4	63847	G	A	73
NC_006088.4	64076	T	C	85.5
NC_006088.4	64202	G	A	225
NC_006088.4	64460	A	G	225
NC_006088.4	64639	T	A	44
NC_006088.4	64656	G	A	48
NC_006088.4	64762	C	A	97
NC_006088.4	64825	G	A	89.3
NC_006088.4	64871	G	A	38
NC_006088.4	64909	G	T	56
NC_006088.4	65321	T	C	225
NC_006088.4	65546	G	A	86.5
NC_006088.4	65857	C	T	86
NC_006088.4	66258	A	G	225
NC_006088.4	66508	G	A	104
NC_006088.4	66854	A	G	95
NC_006088.4	66882	C	T	71
NC_006088.4	66925	G	C	127
NC_006088.4	66934	A	G	124
NC_006088.4	66972	T	C	143
NC_006088.4	67205	T	C	225
NC_006088.4	67272	C	T	225
NC_006088.4	67280	G	C	225
NC_006088.4	67304	C	T	225
NC_006088.4	67557	A	C	225
NC_006088.4	67584	C	T	225
NC_006088.4	67936	G	T	225
NC_006088.4	68001	G	T	225
NC_006088.4	68103	G	A	225
NC_006088.4	68133	T	C	148
NC_006088.4	68345	G	C	225
NC_006088.4	68346	G	T	225
NC_006088.4	68547	C	T	21
NC_006088.4	68576	A	C	150
NC_006088.4	70686	C	T	45.8
NC_006088.4	73733	C	T	205
NC_006088.4	75810	A	C	51
NC_006088.4	75907	C	G	87
NC_006088.4	76032	A	G	104
NC_006088.4	76568	A	G	26.8
NC_006088.4	77098	A	G	83
NC_006088.4	77283	A	G	30
NC_006088.4	77373	C	T	101
NC_006088.4	81675	T	G	93
NC_006088.4	90433	A	G	173
NC_006088.4	90435	C	A	135
NC_006088.4	90531	T	C	121
NC_006088.4	91565	T	G	194
NC_006088.4	91566	C	G	196
NC_006088.4	91598	C	T	36.8
NC_006088.4	91632	A	G	28.8
NC_006088.4	92576	A	G	40.8
NC_006088.4	92855	C	A	121
NC_006088.4	92892	T	C	86
NC_006088.4	94192	T	C	38
NC_006088.4	94200	G	A	38
NC_006088.4	94227	T	C	21
NC_006088.4	94229	C	T	34
NC_006088.4	94230	G	A	30
NC_006088.4	94231	C	A	34
NC_006088.4	94407	T	A	26
NC_006088.4	94409	A	G	25
NC_006088.4	95025	T	C	23
NC_006088.4	95050	T	C	30
NC_006088.4	95614	G	A	104
NC_006088.4	95625	C	G	90
NC_006088.4	95684	G	A	43
NC_006088.4	95700	A	C	25
NC_006088.4	96373	G	A	130
NC_006088.4	96535	G	A	225
NC_006088.4	96654	G	A	225
NC_006088.4	96771	C	T	225
NC_006088.4	97191	G	A	222
NC_006088.4	97240	T	A	130
NC_006088.4	97288	C	T	105
NC_006088.4	98126	C	T	45.8
NC_006088.4	98848	C	T	28
NC_006088.4	99561	T	C	57
NC_006088.4	99640	T	G	161
NC_006088.4	99708	G	A	100
NC_006088.4	99750	G	A	21
NC_006088.4	99754	T	C	26
NC_006088.4	99862	G	A	182
NC_006088.4	100060	G	A	77
NC_006088.4	100257	G	A	104
NC_006088.4	100304	A	G	96
NC_006088.4	100312	A	G	125
NC_006088.4	100316	A	G	121
NC_006088.4	100387	T	C	224
NC_006088.4	100432	C	T	194
NC_006088.4	100433	C	G	207
NC_006088.4	100471	A	G	78
NC_006088.4	100472	A	G	196
NC_006088.4	100511	A	G	57
NC_006088.4	100535	A	G	225
NC_006088.4	100540	T	A	212
NC_006088.4	100731	A	G	222
NC_006088.4	100920	C	T	203
NC_006088.4	100936	A	G	223
NC_006088.4	100938	A	G	209
NC_006088.4	100944	T	C	201
NC_006088.4	101088	G	A	158
NC_006088.4	101629	C	T	225
NC_006088.4	101662	A	G	225
NC_006088.4	101737	T	C	41
NC_006088.4	101791	G	A	37.8
NC_006088.4	101811	G	A	46
NC_006088.4	101843	T	C	62
NC_006088.4	101938	T	C	113
NC_006088.4	116886	A	G	93
NC_006088.4	117010	G	A	67
NC_006088.4	117198	T	C	94
NC_006088.4	117201	C	T	93
NC_006088.4	117296	G	C	72
NC_006088.4	118567	T	C	225
NC_006088.4	118591	G	C	39
NC_006088.4	118706	C	T	47.8
NC_006088.4	118761	C	T	45
NC_006088.4	118796	T	C	64
NC_006088.4	118828	G	A	62
NC_006088.4	118838	T	C	99
NC_006088.4	118914	C	T	89.5
NC_006088.4	119176	T	C	122
NC_006088.4	119199	C	A	83
NC_006088.4	119720	G	A	147
NC_006088.4	119742	G	A	175
NC_006088.4	119766	G	A	139
NC_006088.4	119811	G	A	132
NC_006088.4	120423	G	A	193
NC_006088.4	120589	C	T	23
NC_006088.4	120599	A	G	57
NC_006088.4	121579	G	A	138
NC_006088.4	121673	G	A	73
NC_006088.4	138432	A	C	95.5
NC_006088.4	139022	T	G	52.8
NC_006088.4	139029	A	G	47.8
NC_006088.4	140284	C	T	52.8
NC_006088.4	140732	T	C	22.8
NC_006088.4	140759	T	C	28.8
NC_006088.4	140973	T	A	45.8
NC_006088.4	142101	C	T	45.8
NC_006088.4	142111	G	A	40.8
NC_006088.4	154749	A	G	52.8
NC_006088.4	154841	G	A	47.8
NC_006088.4	157986	T	C	45.8
NC_006088.4	159790	G	A	137
NC_006088.4	159815	T	C	170
NC_006088.4	162112	C	T	125
NC_006088.4	162602	T	C	45.8
NC_006088.4	178139	C	T	26.8
NC_006088.4	178140	A	G	45.8
NC_006088.4	182485	G	A	72
NC_006088.4	185774	C	A	33
NC_006088.4	185776	A	G	24
NC_006088.4	185779	C	T	24
NC_006088.4	185781	T	C	96
NC_006088.4	185782	G	A	26
NC_006088.4	185783	G	C	80
NC_006088.4	185784	G	A	91
NC_006088.4	185805	A	C	59
NC_006088.4	194722	A	G	52.8
NC_006088.4	196406	C	T	101
NC_006088.4	196732	G	A	28.8
NC_006088.4	196751	C	T	35.8
NC_006088.4	196780	C	A	82
NC_006088.4	196875	G	A	34
NC_006088.4	197188	G	A	57
NC_006088.4	205996	C	T	61
NC_006088.4	213745	C	T	117
NC_006088.4	218409	G	C	47.8
NC_006088.4	238741	T	C	52.8
NC_006088.4	238742	T	C	52.8
NC_006088.4	240115	A	G	34
NC_006088.4	240740	A	C	45.8
NC_006088.4	240741	G	A	45.8
NC_006088.4	240762	G	A	45.8
NC_006088.4	241319	C	G	152
NC_006088.4	241487	G	A	95.5
NC_006088.4	243025	A	G	52.8
NC_006088.4	243039	G	A	42.8
NC_006088.4	243207	A	T	21.8
NC_006088.4	243209	G	C	25.8
NC_006088.4	243413	C	G	45.8
NC_006088.4	243442	A	G	31
NC_006088.4	243446	A	G	27
NC_006088.4	243547	A	G	45.8
NC_006088.4	243607	A	G	45.8
NC_006088.4	243638	A	G	45.8
NC_006088.4	243654	A	C	45.8
NC_006088.4	243657	T	C	45.8
NC_006088.4	245362	T	G	30.8
NC_006088.4	245580	T	C	45.8
NC_006088.4	266223	T	C	45.8
NC_006088.4	293720	C	T	98.5
NC_006088.4	293739	C	G	60
NC_006088.4	293779	A	G	45.8
NC_006088.4	293796	A	C	36.8
NC_006088.4	293805	A	G	45.8
NC_006088.4	295260	C	A	24.3
NC_006088.4	295344	C	G	81
NC_006088.4	295348	T	C	81
NC_006088.4	295359	C	G	81
NC_006088.4	295407	A	G	20
NC_006088.4	310892	C	A	40.8
NC_006088.4	310898	T	A	23.8
NC_006088.4	310942	C	T	31.8
NC_006088.4	361328	A	G	89.5
NC_006088.4	373516	C	T	74
NC_006088.4	388709	G	T	42
NC_006088.4	388751	A	G	121
NC_006088.4	389789	G	C	58
NC_006088.4	389805	G	A	158
NC_006088.4	389836	C	T	162
NC_006088.4	407927	G	A	39
NC_006088.4	407943	A	G	222
NC_006088.4	408705	G	A	51.1
NC_006088.4	408935	C	G	225
NC_006088.4	410473	C	T	52.8
NC_006088.4	411595	C	G	40.8
NC_006088.4	411840	C	A	63
NC_006088.4	412235	T	C	119
NC_006088.4	412298	C	T	74
NC_006088.4	412303	G	C	42
NC_006088.4	412330	C	T	222
NC_006088.4	412428	A	G	51
NC_006088.4	412430	G	A	202
NC_006088.4	412469	C	T	165
NC_006088.4	412492	T	G	92
NC_006088.4	412543	G	A	27
NC_006088.4	412623	C	T	63
NC_006088.4	413047	G	A	35
NC_006088.4	414064	A	G	82
NC_006088.4	414253	G	A	34.1
NC_006088.4	414262	A	G	73
NC_006088.4	414617	G	A	42
NC_006088.4	414636	T	C	52.8
NC_006088.4	414976	A	G	45.8
NC_006088.4	416144	A	G	45.8
NC_006088.4	416722	A	G	35
NC_006088.4	416724	G	A	35
NC_006088.4	416800	G	A	96
NC_006088.4	416869	G	A	94
NC_006088.4	416877	G	A	122
NC_006088.4	417463	A	G	136
NC_006088.4	417477	G	A	31
NC_006088.4	417964	A	G	28.8
NC_006088.4	418092	G	A	30
NC_006088.4	418159	C	T	57
NC_006088.4	418205	G	T	33
NC_006088.4	418270	C	T	91
NC_006088.4	418289	A	G	63
NC_006088.4	418333	A	G	91
NC_006088.4	418336	A	G	61
NC_006088.4	418356	G	A	69
NC_006088.4	418784	C	A	24
NC_006088.4	419144	C	T	70
NC_006088.4	419185	C	T	23
NC_006088.4	420058	A	G	87
NC_006088.4	420081	A	T	75
NC_006088.4	420099	G	A	65
NC_006088.4	420210	T	C	32
NC_006088.4	420214	A	G	28
NC_006088.4	420499	T	C	73
NC_006088.4	420519	G	C	77
NC_006088.4	420532	A	C	39
NC_006088.4	420552	A	C	134
NC_006088.4	420557	T	C	47
NC_006088.4	420597	T	C	210
NC_006088.4	420609	C	G	20
NC_006088.4	420657	T	C	97
NC_006088.4	420754	C	A	51
NC_006088.4	420843	A	C	91
NC_006088.4	420922	G	A	90
NC_006088.4	420956	G	A	27
NC_006088.4	421061	T	C	72
NC_006088.4	421068	A	G	35
NC_006088.4	421959	T	G	52.8
NC_006088.4	422122	C	T	148
NC_006088.4	422264	G	C	25
NC_006088.4	422274	C	T	67
NC_006088.4	422398	C	T	222
NC_006088.4	422405	G	A	222
NC_006088.4	422421	T	C	222
NC_006088.4	422439	C	T	101
NC_006088.4	422446	G	C	222
NC_006088.4	422462	C	T	188
NC_006088.4	422492	G	C	60
NC_006088.4	422516	A	G	219
NC_006088.4	422570	A	G	89
NC_006088.4	422592	A	T	27
NC_006088.4	422595	G	A	27
NC_006088.4	422616	G	T	59
NC_006088.4	422617	C	A	62
NC_006088.4	422759	A	G	45.8
NC_006088.4	423121	T	C	146
NC_006088.4	423253	A	G	222
NC_006088.4	423275	G	A	42
NC_006088.4	423555	T	C	102
NC_006088.4	423634	G	C	62
NC_006088.4	424154	T	C	50
NC_006088.4	424506	G	C	35
NC_006088.4	424883	C	T	222
NC_006088.4	425002	T	C	20
NC_006088.4	425231	C	A	70
NC_006088.4	425402	A	G	59
NC_006088.4	425823	T	G	184
NC_006088.4	425874	T	C	115
NC_006088.4	426161	T	G	72
NC_006088.4	426162	T	G	77
NC_006088.4	427236	C	T	83
NC_006088.4	427688	A	G	30
NC_006088.4	427730	A	G	48
NC_006088.4	427769	A	G	35
NC_006088.4	428421	A	G	222
NC_006088.4	429090	C	T	167
NC_006088.4	429125	G	C	98
NC_006088.4	429429	C	T	60
NC_006088.4	429486	A	G	68
NC_006088.4	429577	G	A	21
NC_006088.4	429584	G	A	188
NC_006088.4	429758	C	T	92
NC_006088.4	429874	C	T	152
NC_006088.4	429916	T	C	222
NC_006088.4	430219	G	A	109
NC_006088.4	430248	T	C	220
NC_006088.4	430589	G	A	90
NC_006088.4	430593	T	C	23
NC_006088.4	430594	T	G	53
NC_006088.4	430618	T	C	121
NC_006088.4	430624	T	C	97
NC_006088.4	430685	C	T	107
NC_006088.4	430710	C	T	34
NC_006088.4	430777	C	T	107
NC_006088.4	430972	C	G	94
NC_006088.4	450541	C	T	95.5
NC_006088.4	450570	C	A	95.5
NC_006088.4	450586	A	T	95.5
NC_006088.4	450601	T	C	89.5
NC_006088.4	450605	C	T	95.5
NC_006088.4	450608	C	T	95.5
NC_006088.4	450952	A	G	114
NC_006088.4	451015	T	G	118
NC_006088.4	452646	A	G	25
NC_006088.4	454447	A	T	41.8
NC_006088.4	454469	C	T	41.8
NC_006088.4	454715	T	C	37
NC_006088.4	454731	C	T	29.3
NC_006088.4	454738	A	T	40.8
NC_006088.4	454757	C	T	40.8
NC_006088.4	454780	G	A	35.8
NC_006088.4	455293	G	A	31.8
NC_006088.4	456809	A	G	45.8
NC_006088.4	464409	C	G	45
NC_006088.4	464550	C	T	49
NC_006088.4	464559	T	C	75
NC_006088.4	464655	C	G	222
NC_006088.4	464676	C	A	182
NC_006088.4	464823	G	A	54
NC_006088.4	464934	G	T	222
NC_006088.4	465120	A	G	114
NC_006088.4	465598	C	T	42.8
NC_006088.4	465620	T	G	86
NC_006088.4	465621	T	G	77
NC_006088.4	465631	T	A	82
NC_006088.4	465681	G	T	40
NC_006088.4	465916	A	G	36.8
NC_006088.4	465918	G	C	40.8
NC_006088.4	466611	G	A	225
NC_006088.4	466614	T	C	225
NC_006088.4	466652	G	C	33
NC_006088.4	466668	T	C	222
NC_006088.4	468153	T	A	225
NC_006088.4	468197	A	G	225
NC_006088.4	468358	T	C	225
NC_006088.4	468364	T	C	225
NC_006088.4	468403	C	T	179
NC_006088.4	468456	G	A	225
NC_006088.4	468645	A	G	54
NC_006088.4	468659	T	A	225
NC_006088.4	468713	C	T	37
NC_006088.4	469804	C	A	102
NC_006088.4	470051	T	C	213
NC_006088.4	470054	A	G	209
NC_006088.4	470065	G	T	225
NC_006088.4	470070	C	A	225
NC_006088.4	470121	G	A	61
NC_006088.4	470140	T	C	35
NC_006088.4	470358	A	G	222
NC_006088.4	470375	A	G	222
NC_006088.4	470385	T	A	51
NC_006088.4	470397	A	C	225
NC_006088.4	470471	G	A	78
NC_006088.4	470576	A	C	225
NC_006088.4	470587	T	C	225
NC_006088.4	470588	G	A	225
NC_006088.4	470979	A	G	109
NC_006088.4	470994	G	A	111
NC_006088.4	471939	C	T	167
NC_006088.4	472178	A	G	222
NC_006088.4	472389	A	C	106
NC_006088.4	472679	A	G	38
NC_006088.4	472813	T	G	74
NC_006088.4	473068	A	G	76
NC_006088.4	473155	T	C	105
NC_006088.4	473265	T	A	45.8
NC_006088.4	473298	G	A	45.8
NC_006088.4	473487	C	T	173
NC_006088.4	473557	A	G	87
NC_006088.4	473623	T	C	165
NC_006088.4	473645	G	C	222
NC_006088.4	473698	G	A	126
NC_006088.4	473902	A	G	209
NC_006088.4	473912	T	G	148
NC_006088.4	474444	G	A	181
NC_006088.4	474685	G	A	79
NC_006088.4	474782	T	C	106
NC_006088.4	475024	A	G	66
NC_006088.4	475037	G	A	66
NC_006088.4	475103	G	A	99
NC_006088.4	475166	T	C	71
NC_006088.4	475805	A	G	222
NC_006088.4	476102	T	A	72.1
NC_006088.4	476103	T	G	72
NC_006088.4	476110	T	C	73
NC_006088.4	477322	T	C	225
NC_006088.4	478793	A	G	96
NC_006088.4	478806	C	G	92
NC_006088.4	478808	A	G	104
NC_006088.4	479134	T	C	82
NC_006088.4	479548	T	C	50
NC_006088.4	479560	A	G	95.5
NC_006088.4	479594	C	T	57
NC_006088.4	480520	A	G	27
NC_006088.4	480525	G	A	45.8
NC_006088.4	480557	C	T	190
NC_006088.4	480734	C	T	98.3
NC_006088.4	480735	T	C	123
NC_006088.4	480762	A	T	33
NC_006088.4	481104	C	T	33
NC_006088.4	481146	C	T	35
NC_006088.4	481176	T	C	86
NC_006088.4	481475	C	T	112
NC_006088.4	481499	T	C	139
NC_006088.4	481566	A	G	21
NC_006088.4	482498	G	C	222
NC_006088.4	482577	C	T	225
NC_006088.4	482578	C	T	225
NC_006088.4	482588	A	G	224
NC_006088.4	482590	A	G	225
NC_006088.4	482613	T	C	187
NC_006088.4	482827	G	A	36
NC_006088.4	482884	C	T	37
NC_006088.4	483033	T	C	37
NC_006088.4	483034	G	A	22
NC_006088.4	483036	A	G	37
NC_006088.4	483039	T	A	37
NC_006088.4	483043	T	C	42
NC_006088.4	483192	T	C	45.8
NC_006088.4	483202	T	C	45.8
NC_006088.4	483298	T	C	112
NC_006088.4	483380	A	G	181
NC_006088.4	483454	G	A	49
NC_006088.4	483545	G	A	96
NC_006088.4	483640	C	A	222
NC_006088.4	483662	C	T	87
NC_006088.4	483719	T	C	192
NC_006088.4	483723	C	A	222
NC_006088.4	483734	C	G	222
NC_006088.4	483774	T	A	105
NC_006088.4	483775	C	A	115
NC_006088.4	484158	A	G	73
NC_006088.4	484315	A	T	145
NC_006088.4	484424	C	G	129
NC_006088.4	484658	A	G	45.8
NC_006088.4	485264	C	T	126
NC_006088.4	485267	C	T	97
NC_006088.4	485272	C	T	68
NC_006088.4	485311	G	A	50
NC_006088.4	485832	G	C	102
NC_006088.4	485953	C	T	33
NC_006088.4	486057	G	A	73
NC_006088.4	486446	A	G	68
NC_006088.4	486534	T	C	112
NC_006088.4	486543	T	C	170
NC_006088.4	486560	T	C	23
NC_006088.4	486561	T	C	57
NC_006088.4	486572	T	C,A	95.5
NC_006088.4	486585	T	C	106
NC_006088.4	486623	A	G	30
NC_006088.4	486641	G	A	50
NC_006088.4	486723	T	C	55
NC_006088.4	486833	C	G	59
NC_006088.4	486841	T	C	135
NC_006088.4	486865	A	G	116
NC_006088.4	486883	T	C	40
NC_006088.4	486884	A	G	45
NC_006088.4	487101	G	T	193
NC_006088.4	487143	A	G	62
NC_006088.4	487186	G	A	133
NC_006088.4	487201	T	C	144
NC_006088.4	487273	T	C	108
NC_006088.4	487457	G	A	82
NC_006088.4	487788	G	A	187
NC_006088.4	487836	T	C	62
NC_006088.4	489340	T	C	52.8
NC_006088.4	489377	T	C	52.8
NC_006088.4	489640	G	A	121
NC_006088.4	489724	C	G	45.8
NC_006088.4	494457	C	A	121
NC_006088.4	496199	G	C	52.8
NC_006088.4	499447	T	G	32.8
NC_006088.4	499487	G	A	37.8
NC_006088.4	499499	C	T	45
NC_006088.4	519869	T	C	47.8
NC_006088.4	521751	G	A	45.8
NC_006088.4	521794	G	A	45.8
NC_006088.4	526032	T	G	52.8
NC_006088.4	531228	A	T	45.8
NC_006088.4	543888	T	C	52.8
NC_006088.4	544985	C	G	222
NC_006088.4	546825	T	C	178
NC_006088.4	549739	A	T	34
NC_006088.4	549740	A	T	34
NC_006088.4	550424	T	C	225
NC_006088.4	550436	T	C	225
NC_006088.4	550508	C	T	152
NC_006088.4	550770	G	A	45.8
NC_006088.4	550923	T	C	164
NC_006088.4	551919	C	T	115
NC_006088.4	551920	A	G	222
NC_006088.4	551924	G	A	117
NC_006088.4	552810	T	C	42.8
NC_006088.4	552813	G	T	45.8
NC_006088.4	554616	A	G	112
NC_006088.4	555350	G	A	33
NC_006088.4	555413	A	G	40.8
NC_006088.4	556333	G	A	40.8
NC_006088.4	556408	A	G	104
NC_006088.4	556507	T	G	120
NC_006088.4	556703	G	A	52.8
NC_006088.4	559782	G	A	40.8
NC_006088.4	559824	C	T	40.8
NC_006088.4	568483	C	A	52.8
NC_006088.4	568487	A	G	47.8
NC_006088.4	568508	C	T	37.8
NC_006088.4	569036	T	C	45.8
NC_006088.4	574626	A	G	35
NC_006088.4	574638	T	A	142
NC_006088.4	574703	G	A	67
NC_006088.4	577927	C	T	69
NC_006088.4	577931	G	A	62
NC_006088.4	580184	A	G	52.8
NC_006088.4	580198	C	T	47.8
NC_006088.4	580213	C	T	52.8
NC_006088.4	580227	C	T	47.8
NC_006088.4	580231	T	C	52.8
NC_006088.4	580266	A	G	52.8
NC_006088.4	580454	C	T	225
NC_006088.4	580483	G	C	23
NC_006088.4	580488	A	G	48
NC_006088.4	580520	T	C	63
NC_006088.4	580538	A	G	82
NC_006088.4	580600	G	T	222
NC_006088.4	580912	C	T	225
NC_006088.4	582526	T	A	35
NC_006088.4	582670	G	A	156
NC_006088.4	582691	G	A	119
NC_006088.4	582709	G	A	225
NC_006088.4	583360	C	G	150
NC_006088.4	583524	T	C	222
NC_006088.4	583600	C	A	198
NC_006088.4	583608	T	A	63
NC_006088.4	583617	G	A	30
NC_006088.4	583786	G	A	225
NC_006088.4	583879	A	C	80
NC_006088.4	584288	T	C	225
NC_006088.4	584395	A	C	57
NC_006088.4	584464	C	T	52
NC_006088.4	584497	G	A	222
NC_006088.4	584498	T	G	222
NC_006088.4	584586	A	G	225
NC_006088.4	584622	A	G	221
NC_006088.4	584854	C	T	123
NC_006088.4	584922	C	T	222
NC_006088.4	585268	G	T	225
NC_006088.4	586537	C	T	225
NC_006088.4	587128	T	C	222
NC_006088.4	587430	T	A	33
NC_006088.4	587495	T	C	27
NC_006088.4	587562	G	A	175
NC_006088.4	587595	C	A	169
NC_006088.4	587609	G	T	152
NC_006088.4	587628	G	C	223
NC_006088.4	587634	T	C	200
NC_006088.4	587640	A	G	203
NC_006088.4	587648	A	G	109
NC_006088.4	587684	G	A	91
NC_006088.4	587710	G	C	225
NC_006088.4	587730	C	T	140
NC_006088.4	587740	G	A	96
NC_006088.4	587867	A	T	222
NC_006088.4	587875	C	A	158
NC_006088.4	588027	A	G	218
NC_006088.4	588081	C	T	186
NC_006088.4	588136	T	C	222
NC_006088.4	588248	A	G	213
NC_006088.4	588570	A	G	153
NC_006088.4	588902	G	C	119
NC_006088.4	588947	A	T	151
NC_006088.4	588959	C	T	31
NC_006088.4	589026	G	T	87
NC_006088.4	590360	C	G	65
NC_006088.4	590498	A	T	73
NC_006088.4	590501	G	A	73
NC_006088.4	591423	G	A	225
NC_006088.4	591704	T	C	52.8
NC_006088.4	591959	C	A	191
NC_006088.4	592158	G	A	72
NC_006088.4	592963	G	A	166
NC_006088.4	594481	C	T	157
NC_006088.4	594562	G	A	225
NC_006088.4	598554	A	G	47.8
NC_006088.4	600321	A	C	225
NC_006088.4	600390	G	A	225
NC_006088.4	602824	G	C	47.8
NC_006088.4	603625	C	T	183
NC_006088.4	604797	G	A	121
NC_006088.4	605597	C	T	52.8
NC_006088.4	606470	C	T	128
NC_006088.4	606981	G	A	73
NC_006088.4	607010	T	C	38
NC_006088.4	607036	A	G	105
NC_006088.4	607204	C	T	33
NC_006088.4	607266	C	T	27
NC_006088.4	607294	A	G	133
NC_006088.4	607446	T	C	45.8
NC_006088.4	607676	A	T	95.5
NC_006088.4	607869	G	A	33
NC_006088.4	607873	T	C	33
NC_006088.4	607878	C	T	23
NC_006088.4	608518	T	G	42.8
NC_006088.4	608677	A	C	106
NC_006088.4	608971	G	A	47.8
NC_006088.4	609363	G	A	182
NC_006088.4	609371	G	A	171
NC_006088.4	609709	G	A	40
NC_006088.4	609757	G	A	30.8
NC_006088.4	610005	G	C	28.8
NC_006088.4	610281	A	C	179
NC_006088.4	610363	A	G	47.8
NC_006088.4	610377	G	C	42.8
NC_006088.4	610773	G	A	198
NC_006088.4	610885	A	G	73
NC_006088.4	612356	G	A	52.8
NC_006088.4	612826	C	T	66.5
NC_006088.4	612827	C	G	66.5
NC_006088.4	612870	C	T	95.1
NC_006088.4	612879	C	T	100
NC_006088.4	612891	T	G	136
NC_006088.4	612900	G	A	112
NC_006088.4	612901	C	G	86.5
NC_006088.4	612931	G	C	78
NC_006088.4	612938	G	A	32.8
NC_006088.4	612975	A	G	35
NC_006088.4	613006	G	C	26
NC_006088.4	614488	G	A	45.8
NC_006088.4	614571	T	C	52.8
NC_006088.4	614579	T	C	93.5
NC_006088.4	614637	T	C	28.8
NC_006088.4	616174	T	C	47.8
NC_006088.4	616204	A	C	42.8
NC_006088.4	619758	A	G	68
NC_006088.4	620150	A	G	45.8
NC_006088.4	620270	A	G	40.8
NC_006088.4	620357	G	A	45.8
NC_006088.4	620362	T	G	40.8
NC_006088.4	620721	T	C	26.8
NC_006088.4	620868	A	C	89.5
NC_006088.4	620980	C	G	60
NC_006088.4	623889	T	C	52.8
NC_006088.4	624526	T	C	73
NC_006088.4	624531	A	C,T	40.8
NC_006088.4	624544	A	T	73
NC_006088.4	624579	A	G	69
NC_006088.4	624659	T	A	65
NC_006088.4	624702	T	A	69
NC_006088.4	624708	A	G	38
NC_006088.4	629218	G	A	95.5
NC_006088.4	629247	A	T	194
NC_006088.4	630305	T	C	45.8
NC_006088.4	630437	C	T	28.8
NC_006088.4	630467	T	C	45.8
NC_006088.4	630475	T	C	45.8
NC_006088.4	630524	T	C	45.8
NC_006088.4	630525	T	C	45.8
NC_006088.4	630555	T	C	45.8
NC_006088.4	630564	T	C	45.8
NC_006088.4	630572	A	G	45.8
NC_006088.4	630584	T	C	45.8
NC_006088.4	630587	G	A	45.8
NC_006088.4	630589	T	C	45.8
NC_006088.4	630590	T	C	45.8
NC_006088.4	631218	T	C	32.8
NC_006088.4	640071	G	C	47.8
NC_006088.4	640806	G	T	37.8
NC_006088.4	641785	A	G	52.8
NC_006088.4	643575	C	T	40.8
NC_006088.4	645428	T	C	220
NC_006088.4	645734	A	G	225
NC_006088.4	645838	G	A	116
NC_006088.4	646027	T	C	28.3
NC_006088.4	646161	A	G	143
NC_006088.4	646170	G	A	225
NC_006088.4	646200	G	A	225
NC_006088.4	646376	T	C	152
NC_006088.4	648671	A	G	46
NC_006088.4	650460	C	T	50
NC_006088.4	650477	C	T	79
NC_006088.4	650479	T	C	79
NC_006088.4	650500	C	T	128
NC_006088.4	650513	T	C	185
NC_006088.4	650560	G	T	223
NC_006088.4	650599	C	T	222
NC_006088.4	650605	T	C	29
NC_006088.4	650623	G	A	191
NC_006088.4	650631	G	A	222
NC_006088.4	650632	G	A	222
NC_006088.4	650651	G	A	40
NC_006088.4	650918	C	T	225
NC_006088.4	651046	A	G	166
NC_006088.4	651913	T	C	45.8
NC_006088.4	652084	A	G	45.8
NC_006088.4	652085	G	C	45.8
NC_006088.4	652086	C	T	36.8
NC_006088.4	652105	C	A	40.8
NC_006088.4	652144	C	G	45.8
NC_006088.4	652148	T	C	45.8
NC_006088.4	652227	A	G	36.8
NC_006088.4	652243	A	G	36.8
NC_006088.4	652345	G	A	117
NC_006088.4	652368	A	G	22
NC_006088.4	652428	C	G	45.8
NC_006088.4	652430	A	C	40.8
NC_006088.4	652431	C	A	35.8
NC_006088.4	653718	C	T	35
NC_006088.4	653750	A	G	45.8
NC_006088.4	653828	G	A	31
NC_006088.4	653855	A	C	35
NC_006088.4	653856	T	C	79.5
NC_006088.4	653877	T	C	120
NC_006088.4	654313	T	C	70
NC_006088.4	654432	T	C	139
NC_006088.4	654543	A	G	77
NC_006088.4	654544	G	T	73
NC_006088.4	654548	G	A	72
NC_006088.4	654588	G	A	36.5
NC_006088.4	654647	G	A	21.5
NC_006088.4	654654	C	T	24.5
NC_006088.4	654665	G	A	88.2
NC_006088.4	654718	G	A	32
NC_006088.4	654719	C	T	53
NC_006088.4	654778	T	C	124
NC_006088.4	654819	A	C	112
NC_006088.4	654884	T	C	107
NC_006088.4	654886	A	C	95
NC_006088.4	654937	A	G	148
NC_006088.4	655247	A	T	73
NC_006088.4	655372	T	C	40.8
NC_006088.4	655515	G	A	28
NC_006088.4	655639	T	C	141
NC_006088.4	655689	G	A	114
NC_006088.4	655727	C	G	209
NC_006088.4	655761	C	T	137
NC_006088.4	655769	G	A	93
NC_006088.4	655772	C	T	54
NC_006088.4	655882	T	C	146
NC_006088.4	655928	C	T	21
NC_006088.4	655980	C	T	124
NC_006088.4	656032	G	A	40
NC_006088.4	656081	C	T	21
NC_006088.4	656082	C	G	27
NC_006088.4	656118	A	G	21
NC_006088.4	656789	T	C	157
NC_006088.4	656857	C	T	36
NC_006088.4	656995	C	T	222
NC_006088.4	656998	C	T	217
NC_006088.4	657008	G	A	203
NC_006088.4	657011	C	T	212
NC_006088.4	657028	A	C	221
NC_006088.4	657117	A	G	161
NC_006088.4	657224	T	A	33
NC_006088.4	657301	C	G	94
NC_006088.4	657321	A	G	168
NC_006088.4	657332	A	G	122
NC_006088.4	657340	C	T	59
NC_006088.4	657455	G	A	56
NC_006088.4	658173	G	C	82
NC_006088.4	658246	T	C	136
NC_006088.4	658462	C	A	38
NC_006088.4	658485	G	A	146
NC_006088.4	658663	T	C	52.8
NC_006088.4	658736	G	A	82
NC_006088.4	659537	G	A	37
NC_006088.4	659704	A	G,C	158
NC_006088.4	659805	C	G	33
NC_006088.4	659843	A	G	73
NC_006088.4	659853	A	T	66
NC_006088.4	659919	T	A	25.8
NC_006088.4	660074	C	T	26
NC_006088.4	660351	C	T	89
NC_006088.4	660487	T	C	25
NC_006088.4	660577	C	T	24
NC_006088.4	660618	G	A	157
NC_006088.4	660714	T	C	194
NC_006088.4	660745	C	T	75
NC_006088.4	660870	G	A	130
NC_006088.4	660946	G	T	86
NC_006088.4	661121	C	T	81
NC_006088.4	661208	C	T	27
NC_006088.4	661220	T	G	113
NC_006088.4	661609	T	C	222
NC_006088.4	661843	T	C	225
NC_006088.4	662477	G	C	42
NC_006088.4	665264	A	G	38
NC_006088.4	665328	C	T	45.8
NC_006088.4	665329	A	G	45.8
NC_006088.4	665343	G	A	38
NC_006088.4	665372	A	G	78
NC_006088.4	665472	T	C	123
NC_006088.4	665482	C	G	137
NC_006088.4	665577	C	T,G	92
NC_006088.4	665591	G	C	38
NC_006088.4	665669	A	G	226
NC_006088.4	665673	T	C	40
NC_006088.4	665684	A	G	170
NC_006088.4	665711	T	A	65
NC_006088.4	665720	C	T	68
NC_006088.4	665738	A	C	164
NC_006088.4	665836	A	C	83
NC_006088.4	665839	A	G	82
NC_006088.4	665913	A	G	27
NC_006088.4	666294	T	C	52.8
NC_006088.4	667475	T	C	72.3
NC_006088.4	668871	T	C	94.3
NC_006088.4	668903	A	G	31
NC_006088.4	668904	C	G	35
NC_006088.4	668954	G	A	84
NC_006088.4	669023	C	T	68.5
NC_006088.4	669027	A	G	45.8
NC_006088.4	669031	T	C	45.8
NC_006088.4	673686	C	T	225
NC_006088.4	673692	T	C	225
NC_006088.4	673696	T	C	145
NC_006088.4	673704	T	C	222
NC_006088.4	673705	G	A	225
NC_006088.4	673710	C	T	222
NC_006088.4	673711	G	A	222
NC_006088.4	673716	T	C	82
NC_006088.4	673723	G	A	214
NC_006088.4	673734	C	T	56
NC_006088.4	673740	T	C	225
NC_006088.4	674809	A	G	73
NC_006088.4	674846	C	T	46
NC_006088.4	675132	T	C	210
NC_006088.4	675150	G	T	62
NC_006088.4	675754	T	C	39
NC_006088.4	675764	A	G	115
NC_006088.4	675947	G	A	69
NC_006088.4	675993	A	G	196
NC_006088.4	676061	C	T	35.8
NC_006088.4	676062	A	G	31.8
NC_006088.4	676151	T	G	29
NC_006088.4	676317	G	A	47.8
NC_006088.4	676763	C	T	158
NC_006088.4	676798	C	T	161
NC_006088.4	677088	C	T	117
NC_006088.4	677103	A	G	47.8
NC_006088.4	677127	G	A	86.5
NC_006088.4	677164	T	C	62
NC_006088.4	677165	G	A	62
NC_006088.4	677438	A	G	225
NC_006088.4	677502	A	G	29
NC_006088.4	678527	G	A	138
NC_006088.4	678786	A	G	222
NC_006088.4	678815	G	A	61
NC_006088.4	678823	C	T	112
NC_006088.4	678832	C	T	96
NC_006088.4	678833	G	C	96
NC_006088.4	678904	G	C	67
NC_006088.4	678922	G	C	155
NC_006088.4	678951	T	C	89
NC_006088.4	678965	G	A	68
NC_006088.4	678990	C	T	73.2
NC_006088.4	679755	C	A	117
NC_006088.4	680097	G	A	71
NC_006088.4	680954	C	T	225
NC_006088.4	681239	G	A	73
NC_006088.4	681361	T	G	66
NC_006088.4	681362	T	C	45.8
NC_006088.4	681393	T	C	64
NC_006088.4	681734	T	C	225
NC_006088.4	681746	G	A	225
NC_006088.4	684971	A	G	222
NC_006088.4	686466	C	T	82.5
NC_006088.4	686507	T	C	92.5
NC_006088.4	687725	C	T	45.8
NC_006088.4	687743	G	C	45.8
NC_006088.4	688339	C	T	146
NC_006088.4	688471	G	A	225
NC_006088.4	688498	C	T	217
NC_006088.4	688713	T	C	225
NC_006088.4	688860	G	A	52.8
NC_006088.4	689569	G	A	75
NC_006088.4	689724	G	A	73
NC_006088.4	689763	G	A	62
NC_006088.4	689788	C	T	166
NC_006088.4	689899	C	T	101
NC_006088.4	690679	C	T	137
NC_006088.4	690685	G	A	164
NC_006088.4	692433	T	G	74
NC_006088.4	692451	A	G	66
NC_006088.4	693304	A	G	222
NC_006088.4	693592	A	G	52.8
NC_006088.4	693622	T	A	52.8
NC_006088.4	693635	C	A	47.8
NC_006088.4	693680	C	T	42.8
NC_006088.4	694129	G	A	222
NC_006088.4	694974	C	T	94
NC_006088.4	694995	C	T	143
NC_006088.4	695113	T	C	225
NC_006088.4	695176	A	G	177
NC_006088.4	695283	T	C	209
NC_006088.4	695304	T	G	216
NC_006088.4	695398	T	C	76
NC_006088.4	695537	C	G	45
NC_006088.4	695551	T	C	69
NC_006088.4	695627	C	T	133
NC_006088.4	695725	A	G	127
NC_006088.4	695749	G	C	86
NC_006088.4	696239	G	A	145
NC_006088.4	696290	C	A	115
NC_006088.4	696410	C	G	139
NC_006088.4	696434	T	C	153
NC_006088.4	696439	G	A	37
NC_006088.4	696466	C	T	225
NC_006088.4	696590	C	T	105
NC_006088.4	696651	A	G	110
NC_006088.4	696658	C	T	40
NC_006088.4	696660	A	G	67
NC_006088.4	696773	T	C	192
NC_006088.4	697053	G	A	218
NC_006088.4	697064	T	C	111
NC_006088.4	697142	C	T	222
NC_006088.4	698151	T	C	45.8
NC_006088.4	698232	C	T	61
NC_006088.4	698391	G	C	40.8
NC_006088.4	698427	A	G	51
NC_006088.4	698507	T	G	46
NC_006088.4	698578	A	G	40.8
NC_006088.4	699659	A	C	77
NC_006088.4	699672	C	A	86.5
NC_006088.4	706432	G	A	216
NC_006088.4	706570	T	C	225
NC_006088.4	706606	C	A	66
NC_006088.4	706612	C	T	225
NC_006088.4	706731	G	C	180
NC_006088.4	706810	G	T	141
NC_006088.4	706820	T	C	134
NC_006088.4	707128	C	T	28
NC_006088.4	707141	C	T	78.1
NC_006088.4	707156	C	T	91
NC_006088.4	707172	C	T	104
NC_006088.4	707192	C	T	70
NC_006088.4	707291	G	C	225
NC_006088.4	707533	C	T	225
NC_006088.4	707584	T	C	225
NC_006088.4	708264	T	C	225
NC_006088.4	708291	C	T	225
NC_006088.4	708904	G	A	73
NC_006088.4	709005	T	C	222
NC_006088.4	709156	T	C	170
NC_006088.4	709263	G	T	124
NC_006088.4	709284	A	G	225
NC_006088.4	709296	C	T	225
NC_006088.4	709359	C	A	64
NC_006088.4	709449	A	G	53
NC_006088.4	709527	G	A	28
NC_006088.4	709540	C	T	64
NC_006088.4	709621	T	G	146
NC_006088.4	709699	G	A	38
NC_006088.4	709701	G	C	69
NC_006088.4	710059	G	T	225
NC_006088.4	710071	A	G	225
NC_006088.4	710107	G	A	189
NC_006088.4	710113	C	T	225
NC_006088.4	710637	A	G	24.1
NC_006088.4	710869	A	G	77
NC_006088.4	710888	G	T	35
NC_006088.4	710900	A	G	35
NC_006088.4	711092	C	T	47.8
NC_006088.4	711718	C	A	183
NC_006088.4	712075	A	T	225
NC_006088.4	712388	T	C	127
NC_006088.4	712422	C	T	141
NC_006088.4	716410	C	T	64
NC_006088.4	716616	T	C	54
NC_006088.4	717353	T	C	69
NC_006088.4	719096	A	T	82
NC_006088.4	720580	T	C	45.8
NC_006088.4	720709	G	A	45.8
NC_006088.4	720798	T	C	102
NC_006088.4	721744	A	G	45.8
NC_006088.4	721794	A	G	45.8
NC_006088.4	722459	G	A	87
NC_006088.4	722781	A	G	45.8
NC_006088.4	722785	C	T	45.8
NC_006088.4	723458	G	C	98.5
NC_006088.4	723471	C	T	22
NC_006088.4	723472	G	A	27
NC_006088.4	723508	T	G	32.8
NC_006088.4	723514	C	T	36.8
NC_006088.4	723534	C	T	31.8
NC_006088.4	723557	C	T	45.8
NC_006088.4	723680	A	G	76.5
NC_006088.4	723685	A	G	63.5
NC_006088.4	723699	A	G	79.5
NC_006088.4	723710	A	G	95.5
NC_006088.4	723717	A	G	92.5
NC_006088.4	723728	A	G	89.5
NC_006088.4	723742	A	G	77.5
NC_006088.4	723799	C	A	95.5
NC_006088.4	725039	A	G	73
NC_006088.4	726370	A	G	52.8
NC_006088.4	726377	A	G	52.8
NC_006088.4	726394	A	G	24.8
NC_006088.4	726681	G	A	102
NC_006088.4	726712	C	T	45.8
NC_006088.4	727890	G	A	52.8
NC_006088.4	727901	G	A	87
NC_006088.4	727981	A	G	47.8
NC_006088.4	729878	T	G	35.8
NC_006088.4	729894	T	C	45.8
NC_006088.4	734946	G	A	45
NC_006088.4	734957	G	A	45
NC_006088.4	734961	G	A	45
NC_006088.4	735812	T	C	52.8
NC_006088.4	737683	G	A	89.5
NC_006088.4	737719	G	A	82
NC_006088.4	737758	G	A	127
NC_006088.4	737767	T	C	62
NC_006088.4	744616	C	T	24
NC_006088.4	745494	C	T	77
NC_006088.4	745681	C	T	47.8
NC_006088.4	746110	G	A	45.8
NC_006088.4	746233	G	A	78
NC_006088.4	746678	A	G	86.5
NC_006088.4	746868	A	C	142
NC_006088.4	747722	C	T	221
NC_006088.4	748411	A	G	157
NC_006088.4	749477	G	A	139
NC_006088.4	749671	A	G	33
NC_006088.4	749832	A	G	52.8
NC_006088.4	749839	C	T	52.8
NC_006088.4	749852	G	C	52.8
NC_006088.4	749973	C	T	206
NC_006088.4	750049	G	C	213
NC_006088.4	750050	C	G	60
NC_006088.4	750204	G	A	79
NC_006088.4	750287	G	A	47.8
NC_006088.4	750504	A	G	193
NC_006088.4	750558	A	G	26
NC_006088.4	750589	T	C	36
NC_006088.4	750748	C	T	45.8
NC_006088.4	750778	G	C	32.8
NC_006088.4	750936	G	C	124
NC_006088.4	750942	G	A	137
NC_006088.4	750948	T	C	103
NC_006088.4	750971	C	T	23.8
NC_006088.4	752061	C	T	69
NC_006088.4	752067	A	G	57
NC_006088.4	752283	G	A	52.8
NC_006088.4	752478	G	A	40.8
NC_006088.4	752495	G	A	40.8
NC_006088.4	752633	T	C	45.8
NC_006088.4	752644	T	A	45.8
NC_006088.4	752673	G	A	45.8
NC_006088.4	753317	C	T	26
NC_006088.4	753509	A	C	22.8
NC_006088.4	754033	C	T	225
NC_006088.4	754284	G	A	87
NC_006088.4	754655	C	T	47.8
NC_006088.4	755910	A	G	45.8
NC_006088.4	756020	G	A	73
NC_006088.4	756491	C	T	225
NC_006088.4	756840	T	A	225
NC_006088.4	756867	T	C	198
NC_006088.4	756872	T	C	205
NC_006088.4	756967	C	T	137
NC_006088.4	757063	G	A	30
NC_006088.4	757097	C	T	101
NC_006088.4	757102	A	G	25
NC_006088.4	757121	T	A	118
NC_006088.4	757122	G	T	225
NC_006088.4	757140	G	T	225
NC_006088.4	757163	G	A	225
NC_006088.4	757165	T	G	225
NC_006088.4	757216	G	A	225
NC_006088.4	757388	A	G	225
NC_006088.4	763516	C	T	73
NC_006088.4	763529	T	A	111
NC_006088.4	763616	T	C	40.8
NC_006088.4	763712	C	T	45.8
NC_006088.4	763727	C	T	38
NC_006088.4	763774	A	C	30
NC_006088.4	763775	G	A	38
NC_006088.4	763861	G	A	45.8
NC_006088.4	764311	C	G	20
NC_006088.4	766257	A	G	23
NC_006088.4	770162	C	T	40.8
NC_006088.4	770184	A	T	29
NC_006088.4	770185	A	G	30
NC_006088.4	770407	C	T	21
NC_006088.4	770901	G	A	75
NC_006088.4	770907	G	A	167
NC_006088.4	770916	C	G	150
NC_006088.4	770919	G	C	141
NC_006088.4	770928	G	A	159
NC_006088.4	770967	A	G	139
NC_006088.4	770976	C	T	126
NC_006088.4	772762	T	A	33
NC_006088.4	772797	A	G	33
NC_006088.4	773675	C	T	59
NC_006088.4	780381	G	C	45.8
NC_006088.4	780382	A	G	45.8
NC_006088.4	780404	T	C	40.8
NC_006088.4	780410	T	C	45.8
NC_006088.4	780681	T	C	121
NC_006088.4	780749	C	T	35.8
NC_006088.4	781366	C	T	45.8
NC_006088.4	781443	G	A	45.8
NC_006088.4	781470	A	G	45.8
NC_006088.4	781479	G	A	45.8
NC_006088.4	781781	A	G	52.8
NC_006088.4	781810	C	T	52.8
NC_006088.4	782234	C	T	86.5
NC_006088.4	782338	A	T	104
NC_006088.4	782385	G	A	61
NC_006088.4	782791	T	C	34
NC_006088.4	782802	C	G	33
NC_006088.4	782901	G	A	38
NC_006088.4	785699	A	T	47.8
NC_006088.4	786551	A	G	42.8
NC_006088.4	786699	C	G	45.8
NC_006088.4	786738	C	T	45.8
NC_006088.4	786752	T	C	28.8
NC_006088.4	787170	G	C	73
NC_006088.4	787171	C	A	66
NC_006088.4	788172	T	C	42.8
NC_006088.4	788264	C	A	47.8
NC_006088.4	793465	T	A	59
NC_006088.4	793637	G	A	46
NC_006088.4	794070	C	T	126
NC_006088.4	794225	T	C	122
NC_006088.4	794337	T	G	86
NC_006088.4	794362	C	T	38
NC_006088.4	794568	G	C	96
NC_006088.4	794584	C	G	184
NC_006088.4	794596	G	T	50
NC_006088.4	794853	C	T	222
NC_006088.4	795288	G	A	75
NC_006088.4	795304	T	C	74
NC_006088.4	796177	G	A	114
NC_006088.4	796243	C	T	82
NC_006088.4	796275	C	T	86.1
NC_006088.4	796281	C	T	64
NC_006088.4	796327	A	G	47.8
NC_006088.4	797024	T	C	134
NC_006088.4	797046	C	G	121
NC_006088.4	797067	C	T	114
NC_006088.4	797218	T	G	136
NC_006088.4	797429	C	T	62
NC_006088.4	798647	C	A	52.8
NC_006088.4	798730	A	G	52.8
NC_006088.4	799273	T	C	86
NC_006088.4	799274	G	A	86
NC_006088.4	800187	G	A	38
NC_006088.4	800190	A	G	73
NC_006088.4	800300	A	G	73
NC_006088.4	801588	T	C	52.8
NC_006088.4	801881	G	A	52.8
NC_006088.4	801907	A	T	52.8
NC_006088.4	802022	A	G	45.8
NC_006088.4	802157	G	A	222
NC_006088.4	802168	G	A	222
NC_006088.4	802411	C	T	69
NC_006088.4	802703	T	C	170
NC_006088.4	802830	C	G	86.5
NC_006088.4	803372	G	A	45.8
NC_006088.4	803462	G	A	78
NC_006088.4	803469	C	A	78
NC_006088.4	803509	G	A	144
NC_006088.4	804756	C	T	111
NC_006088.4	804822	T	C	73
NC_006088.4	805623	A	G	47.8
NC_006088.4	812060	G	A	45.8
NC_006088.4	815603	C	T	126
NC_006088.4	816832	T	C	101
NC_006088.4	816835	T	C	101
NC_006088.4	818543	A	G	116
NC_006088.4	822598	A	G	45.8
NC_006088.4	826473	G	A	89.5
NC_006088.4	826527	G	A	168
NC_006088.4	826576	T	C	95.5
NC_006088.4	829307	G	A	95.5
NC_006088.4	829347	T	C	166
NC_006088.4	829395	T	C	222
NC_006088.4	829428	T	C	92.5
NC_006088.4	834289	A	C	95.5
NC_006088.4	834790	G	C	52.8
NC_006088.4	835857	G	A	52.8
NC_006088.4	839480	G	A	163
NC_006088.4	840149	C	T	207
NC_006088.4	840235	C	T	24
NC_006088.4	840485	C	T	225
NC_006088.4	841988	T	C	62
NC_006088.4	842003	G	C	53
NC_006088.4	842058	G	A	222
NC_006088.4	849825	G	A	47.8
NC_006088.4	854233	C	T	186
NC_006088.4	854411	C	T	222
NC_006088.4	854457	C	G	225
NC_006088.4	854562	G	A	225
NC_006088.4	854595	C	A	113
NC_006088.4	854683	T	C	222
NC_006088.4	854684	G	A	225
NC_006088.4	854743	G	T	133
NC_006088.4	854755	T	C	225
NC_006088.4	854767	G	A	225
NC_006088.4	854812	T	C	100
NC_006088.4	854897	T	C	222
NC_006088.4	854900	G	A	225
NC_006088.4	854951	T	A	128
NC_006088.4	854953	T	C	225
NC_006088.4	854956	T	C	225
NC_006088.4	854979	T	C	225
NC_006088.4	854980	A	T	225
NC_006088.4	855004	C	T	225
NC_006088.4	855011	T	C	208
NC_006088.4	855016	G	A	76
NC_006088.4	855063	T	C	225
NC_006088.4	855142	A	T	33
NC_006088.4	855157	T	G	225
NC_006088.4	855161	C	T	225
NC_006088.4	855197	C	T	225
NC_006088.4	855411	C	T	222
NC_006088.4	855446	G	A	225
NC_006088.4	855588	C	T	225
NC_006088.4	855602	G	C	62
NC_006088.4	855629	T	C	225
NC_006088.4	855643	T	C	225
NC_006088.4	855647	G	A	224
NC_006088.4	855651	A	T	222
NC_006088.4	855657	G	C	134
NC_006088.4	855658	A	G	45
NC_006088.4	855676	G	A	222
NC_006088.4	855700	T	C	225
NC_006088.4	855729	A	G	225
NC_006088.4	855827	C	T	150
NC_006088.4	856271	C	A	125
NC_006088.4	856702	A	C	54
NC_006088.4	856703	A	C	225
NC_006088.4	856847	G	T	129
NC_006088.4	856998	C	T	138
NC_006088.4	857397	T	C	81
NC_006088.4	857487	C	G	225
NC_006088.4	857559	G	C	51
NC_006088.4	857681	T	C	225
NC_006088.4	858670	G	A	84
NC_006088.4	858736	T	G	225
NC_006088.4	858880	C	T	225
NC_006088.4	858904	C	G	225
NC_006088.4	858947	A	G	213
NC_006088.4	858999	C	T	92
NC_006088.4	859080	A	C	222
NC_006088.4	859084	C	T	82
NC_006088.4	859124	T	C	93
NC_006088.4	859199	C	T	87
NC_006088.4	859284	C	A	225
NC_006088.4	859368	T	A	79
NC_006088.4	859452	C	T	118
NC_006088.4	859454	T	C	114
NC_006088.4	859526	C	T	222
NC_006088.4	859586	G	A	45
NC_006088.4	859806	T	C	222
NC_006088.4	859834	T	C	225
NC_006088.4	859980	G	C	222
NC_006088.4	859990	T	C	192
NC_006088.4	860121	T	C	221
NC_006088.4	860158	T	C	177
NC_006088.4	860204	C	T	27
NC_006088.4	860310	G	A	106
NC_006088.4	860379	A	G	129
NC_006088.4	860458	T	G	108
NC_006088.4	860538	A	T	23
NC_006088.4	860699	G	A	168
NC_006088.4	860777	C	A	222
NC_006088.4	860802	G	C	163
NC_006088.4	860870	G	C	149
NC_006088.4	860904	C	T	45
NC_006088.4	861047	A	G	117
NC_006088.4	861070	T	G	151
NC_006088.4	861123	T	C	93
NC_006088.4	861142	C	T	126
NC_006088.4	861265	T	C	224
NC_006088.4	861293	T	G	158
NC_006088.4	861427	T	C	91
NC_006088.4	861428	G	A	102
NC_006088.4	861587	G	A	117
NC_006088.4	861621	A	G	225
NC_006088.4	861746	T	C	189
NC_006088.4	862222	G	A	33
NC_006088.4	862486	T	C	151
NC_006088.4	862537	C	T	227
NC_006088.4	862675	G	C	51
NC_006088.4	862679	C	T	112
NC_006088.4	862733	T	A	154
NC_006088.4	862861	T	C	54
NC_006088.4	862871	G	T	221
NC_006088.4	862903	A	T	63
NC_006088.4	862989	G	C	225
NC_006088.4	863190	T	C	202
NC_006088.4	863288	A	G	35
NC_006088.4	863444	C	T	38
NC_006088.4	863684	C	T	74
NC_006088.4	864084	C	T	42
NC_006088.4	864086	A	G	77
NC_006088.4	864124	C	T	32
NC_006088.4	864327	C	T	87
NC_006088.4	864334	G	C	87
NC_006088.4	864599	C	T	170
NC_006088.4	864600	A	G	222
NC_006088.4	864613	A	G	126
NC_006088.4	864631	G	T	90
NC_006088.4	864633	C	T	77
NC_006088.4	864678	C	T	56
NC_006088.4	864682	T	A	40
NC_006088.4	864683	T	G	199
NC_006088.4	864698	T	C	31
NC_006088.4	864749	T	C	82
NC_006088.4	864751	C	T	76
NC_006088.4	864790	T	C	103
NC_006088.4	864826	A	G	35
NC_006088.4	865306	G	A	20.1
NC_006088.4	865368	C	T	35
NC_006088.4	865470	G	A	69
NC_006088.4	866532	T	C	150
NC_006088.4	866695	T	C	222
NC_006088.4	866733	A	T	137
NC_006088.4	866787	G	A	100
NC_006088.4	866856	C	T	144
NC_006088.4	866857	A	G	126
NC_006088.4	866904	C	G	81
NC_006088.4	866940	T	A	49
NC_006088.4	866990	C	A	61
NC_006088.4	867062	G	A	124
NC_006088.4	867311	T	C	169
NC_006088.4	867426	G	A	68
NC_006088.4	867563	A	G	47.8
NC_006088.4	867584	G	T	47.8
NC_006088.4	867680	A	G	116
NC_006088.4	867773	T	C	121
NC_006088.4	867792	C	T	77
NC_006088.4	868757	C	T	135
NC_006088.4	868791	A	C	99
NC_006088.4	868870	A	T	174
NC_006088.4	868897	A	T	64
NC_006088.4	868970	G	A	226
NC_006088.4	869034	G	A	115
NC_006088.4	869068	A	G	87
NC_006088.4	870087	C	T	102
NC_006088.4	870138	C	T	22
NC_006088.4	870212	C	A	174
NC_006088.4	870239	C	G	31
NC_006088.4	870569	G	A	73
NC_006088.4	870913	G	C	33
NC_006088.4	870927	C	T	202
NC_006088.4	870961	C	T	125
NC_006088.4	870982	T	C	210
NC_006088.4	871202	C	T	183
NC_006088.4	871294	G	T	82
NC_006088.4	871313	G	A	88
NC_006088.4	871337	T	C	99
NC_006088.4	871784	C	T	117
NC_006088.4	871847	C	T	36
NC_006088.4	872052	C	T	45.8
NC_006088.4	872613	A	G	81
NC_006088.4	872940	A	G	81
NC_006088.4	872962	C	A	35
NC_006088.4	873148	A	G	45.8
NC_006088.4	873524	C	T	34
NC_006088.4	873863	C	T	108
NC_006088.4	873878	T	C	87
NC_006088.4	873922	A	G	116
NC_006088.4	874426	T	C	52.8
NC_006088.4	874953	C	G	87
NC_006088.4	875513	A	G	222
NC_006088.4	875534	C	A	153
NC_006088.4	875535	G	C	21
NC_006088.4	875698	A	G	126
NC_006088.4	875705	G	A	222
NC_006088.4	875802	C	T	115
NC_006088.4	875803	A	G	112
NC_006088.4	875944	G	A	209
NC_006088.4	875955	C	T	54
NC_006088.4	875971	C	T	54
NC_006088.4	876349	T	C	141
NC_006088.4	876736	A	C	81
NC_006088.4	876738	C	T	85
NC_006088.4	876761	C	T	92
NC_006088.4	876930	A	G	27
NC_006088.4	876999	G	C	27
NC_006088.4	877039	A	G	33
NC_006088.4	877051	T	C	51
NC_006088.4	877111	A	G	51
NC_006088.4	877118	G	A	60
NC_006088.4	877268	G	A	180
NC_006088.4	877361	T	C	216
NC_006088.4	877369	C	T	222
NC_006088.4	877389	A	G	189
NC_006088.4	877446	T	G	111
NC_006088.4	877447	T	A	107
NC_006088.4	877448	T	A	107
NC_006088.4	877449	C	G	92
NC_006088.4	877457	T	C	108
NC_006088.4	877481	G	C	97
NC_006088.4	877513	C	T	102
NC_006088.4	877750	A	G	96
NC_006088.4	877778	A	G	163
NC_006088.4	877914	G	A	93
NC_006088.4	877919	C	T	97
NC_006088.4	878020	T	C	122
NC_006088.4	878034	G	C	222
NC_006088.4	878256	C	T	32
NC_006088.4	878879	T	C	28
NC_006088.4	879102	G	A	42.8
NC_006088.4	879255	A	G	52.8
NC_006088.4	879266	T	C	52.8
NC_006088.4	879869	A	G	62
NC_006088.4	879908	G	A	49
NC_006088.4	879912	C	T	49
NC_006088.4	879989	C	A	34
NC_006088.4	880000	G	A	188
NC_006088.4	880094	C	T	215
NC_006088.4	880178	T	C	222
NC_006088.4	880265	A	G	74
NC_006088.4	880339	A	T	119
NC_006088.4	880413	T	C	39
NC_006088.4	880503	C	T	40
NC_006088.4	880532	G	A	68
NC_006088.4	880586	C	T	31
NC_006088.4	880608	A	G	130
NC_006088.4	880630	T	C	140
NC_006088.4	880728	C	T	117
NC_006088.4	880738	T	A	49
NC_006088.4	880749	C	G	181
NC_006088.4	881016	T	C	77
NC_006088.4	881199	G	A	213
NC_006088.4	881250	G	A	110
NC_006088.4	881643	C	T	87
NC_006088.4	881871	T	A	28
NC_006088.4	881905	C	G	30
NC_006088.4	881985	G	A	101
NC_006088.4	882026	A	G	23
NC_006088.4	882834	A	G	38
NC_006088.4	883735	A	G	62
NC_006088.4	884271	T	A	40.8
NC_006088.4	884794	C	G	57
NC_006088.4	884851	C	T	137
NC_006088.4	884874	T	C	59
NC_006088.4	885252	A	T	71
NC_006088.4	885411	G	A	222
NC_006088.4	885427	A	G	222
NC_006088.4	885456	A	C	152
NC_006088.4	886205	T	C	87
NC_006088.4	886548	G	C	86
NC_006088.4	886551	A	G	86
NC_006088.4	887216	G	A	37
NC_006088.4	887228	C	T	37
NC_006088.4	887512	T	C	35.8
NC_006088.4	887613	T	C	121
NC_006088.4	887614	T	C	121
NC_006088.4	887910	A	G	21
NC_006088.4	888541	C	G	155
NC_006088.4	888572	G	A	25
NC_006088.4	888582	A	C	136
NC_006088.4	888730	A	T	78
NC_006088.4	889636	T	C	32.8
NC_006088.4	889719	T	C	26
NC_006088.4	889731	T	C	30
NC_006088.4	889740	T	C	25
NC_006088.4	889751	T	C	30
NC_006088.4	889752	T	C	30
NC_006088.4	889767	T	C	114
NC_006088.4	889780	T	C	34
NC_006088.4	889781	T	C	34
NC_006088.4	889787	T	C	128
NC_006088.4	890471	T	C	86
NC_006088.4	890613	C	G	54
NC_006088.4	890690	A	G	24
NC_006088.4	891363	A	G	106
NC_006088.4	891434	C	T	45
NC_006088.4	891591	T	C	136
NC_006088.4	891701	C	T	83.5
NC_006088.4	891729	T	C	59
NC_006088.4	892131	T	C	45.8
NC_006088.4	892544	T	C	52.8
NC_006088.4	893492	T	C	52.8
NC_006088.4	893854	G	A	62
NC_006088.4	893861	C	T	33
NC_006088.4	893985	G	A	33
NC_006088.4	894149	A	G	28
NC_006088.4	894809	T	C	39
NC_006088.4	894845	T	C	121
NC_006088.4	895889	G	A	112
NC_006088.4	896069	A	G	114
NC_006088.4	897388	T	G	38
NC_006088.4	899536	A	T	73
NC_006088.4	899748	G	A	45
NC_006088.4	900116	G	A	35
NC_006088.4	900205	C	T	50
NC_006088.4	900206	C	T	87
NC_006088.4	900222	A	C	34
NC_006088.4	900499	T	C	52.8
NC_006088.4	900914	C	T	225
NC_006088.4	900927	G	A	69
NC_006088.4	901114	C	G	52.8
NC_006088.4	901155	A	G	42
NC_006088.4	901201	T	A	39
NC_006088.4	901272	T	C	64
NC_006088.4	901547	G	T	163
NC_006088.4	901928	C	T	27
NC_006088.4	901967	C	A	199
NC_006088.4	902020	G	A	30
NC_006088.4	902157	T	C	67
NC_006088.4	902339	G	A	73
NC_006088.4	902440	T	C	97
NC_006088.4	902770	A	G	52.8
NC_006088.4	902924	C	T	45
NC_006088.4	902980	T	C	106
NC_006088.4	903520	A	G	40.8
NC_006088.4	903697	C	G	45.8
NC_006088.4	904672	T	C	225
NC_006088.4	905395	A	G	130
NC_006088.4	906220	T	C	87
NC_006088.4	906553	T	C	180
NC_006088.4	910249	A	T	91.5
NC_006088.4	910294	C	T	133
NC_006088.4	910364	A	G	148
NC_006088.4	910559	C	A	45
NC_006088.4	910588	A	G	29
NC_006088.4	911226	G	C	64
NC_006088.4	911254	T	C	103
NC_006088.4	911758	G	A	82
NC_006088.4	912005	A	G	50.8
NC_006088.4	912022	A	G	50.8
NC_006088.4	912026	G	A	50.8
NC_006088.4	912027	T	G	50.8
NC_006088.4	912034	A	G	45.8
NC_006088.4	912169	T	A	40.8
NC_006088.4	912205	T	C	113
NC_006088.4	912223	C	T	117
NC_006088.4	912913	C	G	52.8
NC_006088.4	913018	G	C	45.8
NC_006088.4	913079	T	C	45.8
NC_006088.4	913184	T	A	45
NC_006088.4	913208	A	C	72
NC_006088.4	914617	T	C	45.8
NC_006088.4	914776	T	C	40.8
NC_006088.4	915354	G	A	35
NC_006088.4	915373	G	C	172
NC_006088.4	915402	C	T	80
NC_006088.4	915410	G	A	73
NC_006088.4	915951	T	C	45.8
NC_006088.4	916454	C	T	225
NC_006088.4	916803	A	G	50
NC_006088.4	916907	C	A	206
NC_006088.4	917166	A	C	225
NC_006088.4	917470	C	T	62
NC_006088.4	919909	C	T	44.8
NC_006088.4	919972	C	T	33
NC_006088.4	919975	C	T	74
NC_006088.4	920003	C	T	70
NC_006088.4	920018	C	G	109
NC_006088.4	920027	C	T	134
NC_006088.4	920048	A	G	38
NC_006088.4	920241	G	A	95.5
NC_006088.4	921204	A	G	33
NC_006088.4	921300	C	T	95.5
NC_006088.4	921304	T	C	95.5
NC_006088.4	921324	C	A	86.5
NC_006088.4	921570	G	C	225
NC_006088.4	921770	C	T	104
NC_006088.4	921778	C	T	38
NC_006088.4	922052	G	A	165
NC_006088.4	922161	C	T	46
NC_006088.4	922278	C	G	173
NC_006088.4	922321	T	C	222
NC_006088.4	922356	T	C	25
NC_006088.4	922399	G	A	89
NC_006088.4	922532	A	G	76
NC_006088.4	922543	A	G	225
NC_006088.4	922544	C	A	195
NC_006088.4	922559	T	G	225
NC_006088.4	922569	A	C	225
NC_006088.4	922572	A	C	142
NC_006088.4	922573	C	T	131
NC_006088.4	922608	G	A	114
NC_006088.4	922628	C	T	97
NC_006088.4	922629	A	G	99
NC_006088.4	922641	A	G	225
NC_006088.4	922659	T	C	225
NC_006088.4	922678	A	G	149
NC_006088.4	922681	T	G	152
NC_006088.4	922682	A	G	225
NC_006088.4	922685	A	G	206
NC_006088.4	922696	A	G	133
NC_006088.4	922697	A	G	225
NC_006088.4	922700	A	G	225
NC_006088.4	922717	A	G	55
NC_006088.4	922788	C	A	53
NC_006088.4	922827	T	C	109
NC_006088.4	922838	G	A	22
NC_006088.4	922849	C	T	116
NC_006088.4	922979	C	T	225
NC_006088.4	922986	T	G	41
NC_006088.4	923000	G	T	225
NC_006088.4	923015	A	G	225
NC_006088.4	923020	C	G	103
NC_006088.4	923021	A	G	225
NC_006088.4	923024	A	G	224
NC_006088.4	923025	A	G	225
NC_006088.4	923031	A	G	92
NC_006088.4	923032	A	G	225
NC_006088.4	923043	A	G	225
NC_006088.4	923096	C	G	51
NC_006088.4	923104	G	A	225
NC_006088.4	923276	A	T	225
NC_006088.4	923283	T	C	225
NC_006088.4	923301	C	G	225
NC_006088.4	923362	C	G	100
NC_006088.4	923377	C	G	156
NC_006088.4	923392	A	G	185
NC_006088.4	923442	C	T	225
NC_006088.4	923564	C	T	225
NC_006088.4	923576	G	A	225
NC_006088.4	923745	A	G	225
NC_006088.4	923763	T	C	89
NC_006088.4	923776	G	A	222
NC_006088.4	923778	A	G	222
NC_006088.4	923871	G	A	222
NC_006088.4	923935	T	C	225
NC_006088.4	923951	A	G	225
NC_006088.4	924141	A	G	222
NC_006088.4	924161	C	A	32
NC_006088.4	924202	T	C	194
NC_006088.4	933666	C	T	103
NC_006088.4	933818	T	C	223
NC_006088.4	933995	T	C	225
NC_006088.4	934048	T	C	225
NC_006088.4	934060	T	A	225
NC_006088.4	934069	G	T	207
NC_006088.4	934082	T	C	225
NC_006088.4	934164	G	A	225
NC_006088.4	934165	A	G	225
NC_006088.4	934277	T	A	51
NC_006088.4	934285	T	A	217
NC_006088.4	934345	A	G	222
NC_006088.4	934350	C	T	187
NC_006088.4	934769	G	T	21
NC_006088.4	935082	T	C	45.8
NC_006088.4	935083	G	A	45.8
NC_006088.4	935549	T	G	66
NC_006088.4	935554	G	A	50
NC_006088.4	935586	G	A	20
NC_006088.4	935701	A	G	39
NC_006088.4	935717	A	G	26
NC_006088.4	936094	G	A	29
NC_006088.4	936186	G	A	95.5
NC_006088.4	936641	G	A	40
NC_006088.4	936767	A	G	151
NC_006088.4	937000	G	A	180
NC_006088.4	937052	G	A	62
NC_006088.4	937064	A	G	38
NC_006088.4	937258	C	T	45.8
NC_006088.4	937277	C	T	45.8
NC_006088.4	937347	C	T	48
NC_006088.4	937517	C	T	27
NC_006088.4	939017	T	C	31
NC_006088.4	939168	T	C	45.8
NC_006088.4	940883	C	T	222
NC_006088.4	940925	G	A	222
NC_006088.4	942217	A	G	225
NC_006088.4	942313	A	G	177
NC_006088.4	942427	G	C	52.8
NC_006088.4	943575	G	A	45.8
NC_006088.4	943579	A	G	40.8
NC_006088.4	943580	G	A	45.8
NC_006088.4	943616	T	C	45.8
NC_006088.4	943636	T	C	40.8
NC_006088.4	944283	T	C	45.8
NC_006088.4	944436	T	C	45.8
NC_006088.4	944489	A	C	45.8
NC_006088.4	944494	T	C	40.8
NC_006088.4	944537	A	G	82
NC_006088.4	945336	G	A	42
NC_006088.4	952743	C	T	73
NC_006088.4	952763	A	T	69
NC_006088.4	952926	T	C	73
NC_006088.4	955030	C	T	20
NC_006088.4	955048	C	T	225
NC_006088.4	955362	G	A	222
NC_006088.4	956309	A	G	216
NC_006088.4	956384	A	G	52.8
NC_006088.4	956467	G	A	45.8
NC_006088.4	956562	G	T	45.8
NC_006088.4	956589	C	T	36
NC_006088.4	956776	C	T	73
NC_006088.4	957090	G	A	178
NC_006088.4	957448	A	G	167
NC_006088.4	957584	A	C	28.8
NC_006088.4	957832	A	T	25
NC_006088.4	957930	A	G	225
NC_006088.4	958172	C	T	49
NC_006088.4	958518	A	G	139
NC_006088.4	958561	G	C	121
NC_006088.4	970229	G	A	52.8
NC_006088.4	970289	A	C	52.8
NC_006088.4	970625	A	C	73
NC_006088.4	970740	A	C	151
NC_006088.4	970877	C	T	48
NC_006088.4	970895	C	G	111
NC_006088.4	971723	G	A	225
NC_006088.4	972596	T	C	52.8
NC_006088.4	972915	T	G	45.8
NC_006088.4	972929	T	C	45.8
NC_006088.4	973062	G	A	38
NC_006088.4	973417	T	C	57
NC_006088.4	973775	C	T	168
NC_006088.4	973859	C	T	47
NC_006088.4	974125	T	C	45.8
NC_006088.4	974373	T	C	178
NC_006088.4	980155	C	T	33
NC_006088.4	980988	C	T	91
NC_006088.4	981039	A	G	137
NC_006088.4	981821	T	C	151
NC_006088.4	981866	A	G	52.8
NC_006088.4	983768	C	G	134
NC_006088.4	984248	G	A	149
NC_006088.4	984407	A	G	225
NC_006088.4	985823	T	C	180
NC_006088.4	986237	G	A	23.8
NC_006088.4	986716	C	T	99
NC_006088.4	986745	A	T	38
NC_006088.4	986795	G	A	66
NC_006088.4	987415	G	A	225
NC_006088.4	987680	A	G	104
NC_006088.4	988016	T	A	31
NC_006088.4	988096	G	A	134
NC_006088.4	990963	C	T	225
NC_006088.4	991778	A	G	45.8
NC_006088.4	992615	A	G	225
NC_006088.4	993571	A	C	45.8
NC_006088.4	993609	C	G	38
NC_006088.4	993627	T	C	38
NC_006088.4	993654	G	A	34
NC_006088.4	993819	T	A	66
NC_006088.4	994460	G	A	30
NC_006088.4	994474	A	G	26
NC_006088.4	994738	C	T	225
NC_006088.4	996226	T	C	155
NC_006088.4	996243	A	T	176
NC_006088.4	996279	T	C	172
NC_006088.4	996290	A	G	126
NC_006088.4	996475	G	A	37
NC_006088.4	997907	T	C	47.8
NC_006088.4	997938	T	C	40
NC_006088.4	997944	T	C	73
NC_006088.4	997953	T	C	86
NC_006088.4	997974	T	C	86
NC_006088.4	997982	T	C	40
NC_006088.4	997989	T	C	45
NC_006088.4	999706	C	T	155
NC_006088.4	999744	G	A	45
NC_006088.4	999761	A	G	126
NC_006088.4	999815	G	A	225
NC_006088.4	999837	G	T	225
NC_006088.4	999848	G	A	225
NC_006088.4	999864	G	C	225
NC_006088.4	999897	C	T	178
NC_006088.4	999903	T	C	206
NC_006088.4	1000229	C	T	74
NC_006088.4	1000257	G	A	57
NC_006088.4	1000366	C	T	97
NC_006088.4	1001030	T	C	225
NC_006088.4	1001161	A	G	199
NC_006088.4	1001184	C	T	200
NC_006088.4	1001227	C	T	219
NC_006088.4	1001233	C	A	217
NC_006088.4	1001265	T	A	184
NC_006088.4	1001267	T	C	189
NC_006088.4	1001338	C	T	60
NC_006088.4	1001656	A	G	132
NC_006088.4	1001675	C	T	96
NC_006088.4	1001695	G	A	109
NC_006088.4	1002027	G	C	149
NC_006088.4	1002092	G	T	171
NC_006088.4	1002119	G	A	182
NC_006088.4	1014738	C	T	45.8
NC_006088.4	1014862	A	G	66
NC_006088.4	1016008	A	G	40.8
NC_006088.4	1016015	G	A	40.8
NC_006088.4	1016635	C	T	47.8
NC_006088.4	1017669	A	G	69
NC_006088.4	1018077	A	G	33
NC_006088.4	1018093	G	A	147
NC_006088.4	1018105	A	T	33
NC_006088.4	1018132	G	T	94
NC_006088.4	1018672	T	C	105
NC_006088.4	1019212	C	T	152
NC_006088.4	1019712	A	G	223
NC_006088.4	1019851	A	T	225
NC_006088.4	1020054	T	C	222
NC_006088.4	1020215	C	G	203
NC_006088.4	1020368	A	G	185
NC_006088.4	1020496	T	C	225
NC_006088.4	1021597	T	C	45.8
NC_006088.4	1022851	C	G	74
NC_006088.4	1022930	C	G	131
NC_006088.4	1022946	A	G	202
NC_006088.4	1023519	G	A	48
NC_006088.4	1023522	T	G	57
NC_006088.4	1023595	G	A	33
NC_006088.4	1023684	T	C	33
NC_006088.4	1023862	C	T	48
NC_006088.4	1023924	T	A	64
NC_006088.4	1023928	G	A	62
NC_006088.4	1024479	G	A	212
NC_006088.4	1024710	C	A	37
NC_006088.4	1024738	A	G	25
NC_006088.4	1024825	A	G	31
NC_006088.4	1024903	T	C	59
NC_006088.4	1024908	A	C	36
NC_006088.4	1024911	G	A	45
NC_006088.4	1024926	G	A	41
NC_006088.4	1024931	T	A	121
NC_006088.4	1024940	G	A	26
NC_006088.4	1025087	A	G	20
NC_006088.4	1026071	C	T	147
NC_006088.4	1026087	A	G	111
NC_006088.4	1026104	A	G	59
NC_006088.4	1028121	C	T	172
NC_006088.4	1028677	G	A	114
NC_006088.4	1029006	T	C	184
NC_006088.4	1029064	T	A	74
NC_006088.4	1029155	C	G	77
NC_006088.4	1029186	C	A	191
NC_006088.4	1029267	T	C	59
NC_006088.4	1029294	A	G	210
NC_006088.4	1029571	T	C	159
NC_006088.4	1029598	G	A	72
NC_006088.4	1029619	G	A	33
NC_006088.4	1029709	A	G	36
NC_006088.4	1032129	C	T	222
NC_006088.4	1032173	C	T	222
NC_006088.4	1033443	A	G	38
NC_006088.4	1033479	C	T	38
NC_006088.4	1037942	G	A	35
NC_006088.4	1038101	G	C	158
NC_006088.4	1038132	G	T	111
NC_006088.4	1038278	C	G	42.8
NC_006088.4	1038670	A	G	130
NC_006088.4	1038686	T	C	165
NC_006088.4	1038755	T	G	100
NC_006088.4	1038770	A	G	113
NC_006088.4	1039074	C	T	52.8
NC_006088.4	1039651	C	G	23
NC_006088.4	1040787	C	T	97
NC_006088.4	1040805	A	G	225
NC_006088.4	1040962	C	T	225
NC_006088.4	1040963	C	T	225
NC_006088.4	1040975	T	C	225
NC_006088.4	1041003	C	T	225
NC_006088.4	1041851	A	G	31.8
NC_006088.4	1041891	T	C	198
NC_006088.4	1041894	C	G	100
NC_006088.4	1041903	G	A	186
NC_006088.4	1042684	A	G	222
NC_006088.4	1042893	C	G	205
NC_006088.4	1042912	C	T	194
NC_006088.4	1042923	G	A	162
NC_006088.4	1044385	C	T	66
NC_006088.4	1044493	G	A	33
NC_006088.4	1044649	C	A	55
NC_006088.4	1044687	T	G	35
NC_006088.4	1044696	G	A	53
NC_006088.4	1044938	G	A	85
NC_006088.4	1045021	C	T	69
NC_006088.4	1045063	C	T	79
NC_006088.4	1045168	C	T	45.8
NC_006088.4	1046700	C	T	52.8
NC_006088.4	1048609	A	G	40.8
NC_006088.4	1049050	A	C	40.8
NC_006088.4	1049213	G	C	27
NC_006088.4	1049651	C	T	38
NC_006088.4	1050233	A	G	141
NC_006088.4	1051377	A	G	63
NC_006088.4	1051583	G	A	38
NC_006088.4	1051796	C	T	45
NC_006088.4	1055128	C	T	22.8
NC_006088.4	1055240	C	T	45
NC_006088.4	1055273	G	T	52.8
NC_006088.4	1056675	C	T	226
NC_006088.4	1057029	T	C	106
NC_006088.4	1057105	T	C	178
NC_006088.4	1057147	G	A	114
NC_006088.4	1057210	T	C	186
NC_006088.4	1057217	T	G	113
NC_006088.4	1057240	G	A	69
NC_006088.4	1057339	G	A	87
NC_006088.4	1058291	C	T	69
NC_006088.4	1058316	T	C	60
[truncated: 63,536 more rows]

## Sheet: SC3
Chromosome/scaffold	Position	Ref	Alt	QUAL
NC_006088.4	545	T	A	25.8
NC_006088.4	564	C	T	37.8
NC_006088.4	1132	A	G	145
NC_006088.4	1287	T	C	34.5
NC_006088.4	1544	A	G	26.8
NC_006088.4	2361	C	T	194
NC_006088.4	2362	G	T	194
NC_006088.4	2665	A	G	222
NC_006088.4	2756	G	A	28
NC_006088.4	2804	T	A	69
NC_006088.4	2841	G	T	225
NC_006088.4	2875	G	A	89
NC_006088.4	2892	A	C	87
NC_006088.4	2894	T	G	79
NC_006088.4	2900	T	C	96
NC_006088.4	2903	T	G	99
NC_006088.4	2920	T	C	45
NC_006088.4	3174	T	C	225
NC_006088.4	3674	T	C	131
NC_006088.4	3715	A	G	107
NC_006088.4	3718	C	A	151
NC_006088.4	3839	C	T	127
NC_006088.4	30541	G	A	77
NC_006088.4	30553	G	A	63.1
NC_006088.4	30554	C	G	81.1
NC_006088.4	30555	T	G	81.1
NC_006088.4	30556	G	T	72.1
NC_006088.4	30564	C	T	68
NC_006088.4	32114	A	G	28.8
NC_006088.4	34237	T	C	47.8
NC_006088.4	37328	A	G	90
NC_006088.4	41540	A	G	50
NC_006088.4	45085	T	C	144
NC_006088.4	45263	C	T	33
NC_006088.4	45265	A	G	33
NC_006088.4	45307	C	T	86
NC_006088.4	47200	G	A	73
NC_006088.4	47243	A	G	73
NC_006088.4	48547	T	C	107
NC_006088.4	50448	G	C	156
NC_006088.4	50692	C	A	156
NC_006088.4	50913	C	T	225
NC_006088.4	51105	A	G	225
NC_006088.4	51587	C	A	225
NC_006088.4	51602	A	G	225
NC_006088.4	51676	G	T	225
NC_006088.4	51807	G	C	225
NC_006088.4	52144	T	C	225
NC_006088.4	52464	G	A	167
NC_006088.4	52484	G	A	181
NC_006088.4	52512	T	C	200
NC_006088.4	53463	T	C	143
NC_006088.4	54503	A	T	225
NC_006088.4	57040	G	A	225
NC_006088.4	57107	T	G	225
NC_006088.4	57172	C	T	97
NC_006088.4	57250	A	G	76
NC_006088.4	57280	A	G	146
NC_006088.4	57301	C	T	205
NC_006088.4	57444	G	A	225
NC_006088.4	57944	T	G	64
NC_006088.4	58027	A	G	225
NC_006088.4	58041	C	T	225
NC_006088.4	58103	A	G	225
NC_006088.4	58399	A	G	28
NC_006088.4	59569	C	A	45.8
NC_006088.4	59710	A	C	45.8
NC_006088.4	59972	G	A	73
NC_006088.4	61202	T	A	64
NC_006088.4	61728	C	T	35.8
NC_006088.4	62595	T	G	113
NC_006088.4	64202	G	A	87
NC_006088.4	64460	A	G	225
NC_006088.4	64525	T	C	63
NC_006088.4	64762	C	A	125
NC_006088.4	64825	G	A	31
NC_006088.4	64835	G	C	35
NC_006088.4	64909	G	T	121
NC_006088.4	64948	G	A	38
NC_006088.4	64956	A	G	38
NC_006088.4	65321	T	C	223
NC_006088.4	65546	G	A	73
NC_006088.4	66258	A	G	225
NC_006088.4	66508	G	A	27
NC_006088.4	66528	T	C	102
NC_006088.4	66529	G	A	61
NC_006088.4	66589	C	T	62
NC_006088.4	67205	T	C	225
NC_006088.4	67280	G	C	41
NC_006088.4	67304	C	T	58
NC_006088.4	67557	A	C	225
NC_006088.4	67584	C	T	225
NC_006088.4	67752	A	G	225
NC_006088.4	67936	G	T	225
NC_006088.4	68001	G	T	225
NC_006088.4	68103	G	A	225
NC_006088.4	68547	C	T	46
NC_006088.4	68576	A	C	58
NC_006088.4	69122	C	T	58
NC_006088.4	69653	A	G	86
NC_006088.4	69954	C	T	80
NC_006088.4	70140	T	G	99.3
NC_006088.4	70686	C	T	21
NC_006088.4	70900	A	T	64
NC_006088.4	70928	T	A	48
NC_006088.4	71251	A	G	125
NC_006088.4	75854	A	G	45.8
NC_006088.4	75856	G	C	45.8
NC_006088.4	75907	C	G	82
NC_006088.4	76032	A	G	148
NC_006088.4	76370	A	G	38
NC_006088.4	76565	C	A	38
NC_006088.4	76573	T	C	38
NC_006088.4	76580	A	G	38
NC_006088.4	76731	A	G	80.5
NC_006088.4	76852	T	C	78
NC_006088.4	76859	A	T	81
NC_006088.4	76872	C	T	81
NC_006088.4	77098	A	G	133
NC_006088.4	77283	A	G	191
NC_006088.4	80174	G	A	85.5
NC_006088.4	81437	A	T	33
NC_006088.4	81675	T	G	76
NC_006088.4	89186	T	C	20
NC_006088.4	89321	G	A	42.8
NC_006088.4	89328	T	A	52.8
NC_006088.4	89376	C	A	61
NC_006088.4	89377	T	C	34
NC_006088.4	89386	G	A	131
NC_006088.4	89484	C	G	83
NC_006088.4	89532	G	A	129
NC_006088.4	89715	T	C	131
NC_006088.4	90433	A	G	176
NC_006088.4	90442	T	C	211
NC_006088.4	90531	T	C	104
NC_006088.4	90600	G	A	45.8
NC_006088.4	91565	T	G	123
NC_006088.4	91566	C	G	123
NC_006088.4	91598	C	T	146
NC_006088.4	91632	A	G	150
NC_006088.4	91982	C	T	25
NC_006088.4	92054	C	T	36.8
NC_006088.4	93175	C	T	73
NC_006088.4	93186	A	G	69
NC_006088.4	93223	T	C	59
NC_006088.4	93350	C	T	176
NC_006088.4	93495	G	A	69
NC_006088.4	94101	T	A	37.8
NC_006088.4	94884	A	G	38
NC_006088.4	95614	G	A	190
NC_006088.4	95625	C	G	30
NC_006088.4	95684	G	A	39
NC_006088.4	95700	A	C	224
NC_006088.4	95785	A	G	137
NC_006088.4	96195	C	T	78
NC_006088.4	96204	C	T	107
NC_006088.4	96373	G	A	225
NC_006088.4	96535	G	A	219
NC_006088.4	96654	G	A	225
NC_006088.4	96771	C	T	225
NC_006088.4	97240	T	A	82
NC_006088.4	97288	C	T	42.8
NC_006088.4	97517	C	G	35
NC_006088.4	99369	A	C	70
NC_006088.4	99754	T	G	27
NC_006088.4	99779	G	C	24
NC_006088.4	99862	G	A	72
NC_006088.4	100060	G	A	222
NC_006088.4	100257	G	A	112
NC_006088.4	100275	A	G	71
NC_006088.4	100281	T	C	42
NC_006088.4	100304	A	G	117
NC_006088.4	100312	A	G	83
NC_006088.4	100387	T	C	206
NC_006088.4	100432	C	T	225
NC_006088.4	100433	C	G	225
NC_006088.4	100472	A	G	147
NC_006088.4	100511	A	G	76
NC_006088.4	100535	A	G	222
NC_006088.4	100540	T	A	185
NC_006088.4	100663	G	C	59
NC_006088.4	100698	G	A	29
NC_006088.4	100731	A	G	225
NC_006088.4	100786	G	A	50
NC_006088.4	100787	T	C	62
NC_006088.4	100811	C	T	116
NC_006088.4	100825	A	T	129
NC_006088.4	100876	T	C	163
NC_006088.4	100890	T	A	164
NC_006088.4	100920	C	T	197
NC_006088.4	100936	A	G	219
NC_006088.4	100938	A	G	225
NC_006088.4	100944	T	C	225
NC_006088.4	100951	T	C	77
NC_006088.4	101629	C	T	225
NC_006088.4	101662	A	G	145
NC_006088.4	101737	T	C	78
NC_006088.4	101791	G	A	39
NC_006088.4	101866	G	A	79
NC_006088.4	101938	T	C	81
NC_006088.4	116801	A	T	62
NC_006088.4	116896	G	A	151
NC_006088.4	117010	G	A	126
NC_006088.4	117048	C	T	166
NC_006088.4	117198	T	C	61
NC_006088.4	117201	C	T	24
NC_006088.4	117213	G	A	142
NC_006088.4	117277	C	T	139
NC_006088.4	117296	G	C	163
NC_006088.4	117917	G	A	40.8
NC_006088.4	117986	C	G	40.8
NC_006088.4	117998	C	T	45.8
NC_006088.4	118567	T	C	225
NC_006088.4	118706	C	T	24
NC_006088.4	118761	C	T	53
NC_006088.4	118796	T	C	39
NC_006088.4	118914	C	T	95.5
NC_006088.4	119125	C	T	99
NC_006088.4	119199	C	A	104
NC_006088.4	120354	T	C	113
NC_006088.4	120423	G	A	225
NC_006088.4	120599	A	G	148
NC_006088.4	120987	C	G	30
NC_006088.4	121018	T	C	30
NC_006088.4	121026	A	G	20
NC_006088.4	121208	C	G	45.8
NC_006088.4	121221	T	C	36.8
NC_006088.4	121248	C	T	40.8
NC_006088.4	121579	G	A	95.1
NC_006088.4	121673	G	A	38
NC_006088.4	137659	T	C	45.8
NC_006088.4	139464	T	G	40.8
NC_006088.4	139465	G	A	45.8
NC_006088.4	139496	G	A	40.8
NC_006088.4	139722	C	G	27
NC_006088.4	139942	G	A	45.8
NC_006088.4	139998	A	C	45.8
NC_006088.4	140000	G	T	45.8
NC_006088.4	140310	C	T	42
NC_006088.4	140612	C	T	47.8
NC_006088.4	141894	C	T	64
NC_006088.4	143421	G	A	52.8
NC_006088.4	147600	G	A	45.8
NC_006088.4	147860	A	G	52.8
NC_006088.4	147868	G	A	52.8
NC_006088.4	147886	A	G	52.8
NC_006088.4	149639	G	A	114
NC_006088.4	149732	C	T	60
NC_006088.4	149801	A	G	114
NC_006088.4	149810	A	G	114
NC_006088.4	149819	A	G	114
NC_006088.4	149839	C	G	114
NC_006088.4	156729	T	C	121
NC_006088.4	159633	G	A	95.5
NC_006088.4	160751	T	G	45.8
NC_006088.4	160803	G	A	121
NC_006088.4	161120	T	C	52.8
NC_006088.4	161294	T	C	45.8
NC_006088.4	161487	C	G	45.8
NC_006088.4	161517	A	G	45.8
NC_006088.4	161583	T	C	62
NC_006088.4	161588	G	A	68
NC_006088.4	161596	A	G	68
NC_006088.4	161600	G	T	66
NC_006088.4	161623	T	C	196
NC_006088.4	163156	G	C	36.8
NC_006088.4	163262	C	T	31.8
NC_006088.4	163928	A	G	32.8
NC_006088.4	163933	C	T	45.8
NC_006088.4	164006	T	C	78
NC_006088.4	164057	C	T	63
NC_006088.4	164866	T	C	45.8
NC_006088.4	166242	A	T	40.8
NC_006088.4	166252	A	G	40.8
NC_006088.4	166268	T	C	45.8
NC_006088.4	166269	G	A	45.8
NC_006088.4	166463	C	T	40.8
NC_006088.4	173876	G	A	95.5
NC_006088.4	174536	A	G	113
NC_006088.4	174567	G	C	121
NC_006088.4	174574	A	G	104
NC_006088.4	174598	G	T	77
NC_006088.4	176795	G	C	42.8
NC_006088.4	176806	T	C	52.8
NC_006088.4	185549	C	G	20
NC_006088.4	185780	C	A	37
NC_006088.4	185805	A	C	56
NC_006088.4	185813	A	C	27
NC_006088.4	194722	A	G	62
NC_006088.4	204529	T	C	66
NC_006088.4	204541	T	C	50
NC_006088.4	205996	C	T	45
NC_006088.4	207602	A	G	174
NC_006088.4	207638	C	T	65
NC_006088.4	213745	C	T	45.8
NC_006088.4	228837	G	T	87.5
NC_006088.4	228849	C	G	89.5
NC_006088.4	228867	G	A	73.5
NC_006088.4	228879	C	A	89.5
NC_006088.4	228922	G	A	38.5
NC_006088.4	229015	A	G	95.5
NC_006088.4	229022	T	C	95.5
NC_006088.4	240308	T	C	43.8
NC_006088.4	240762	G	A	21
NC_006088.4	240781	A	G	38
NC_006088.4	240797	G	A	38
NC_006088.4	241108	C	T	133
NC_006088.4	241118	T	C	73
NC_006088.4	241148	G	C	73
NC_006088.4	241487	G	A	146
NC_006088.4	241697	C	G	64
NC_006088.4	242671	C	G	51
NC_006088.4	242804	T	C	73
NC_006088.4	242909	C	G	73
NC_006088.4	243025	A	G	52.8
NC_006088.4	243039	G	A	52.8
NC_006088.4	243046	G	C	52.8
NC_006088.4	243638	A	G	86
NC_006088.4	244285	C	T	32.8
NC_006088.4	244470	C	T	45.8
NC_006088.4	245341	C	T	73
NC_006088.4	269293	G	A	52.8
NC_006088.4	269331	G	T	52.8
NC_006088.4	290866	A	G	45.8
NC_006088.4	291021	C	A	45.8
NC_006088.4	308092	C	T	40.8
NC_006088.4	308128	T	C	28.8
NC_006088.4	308154	C	T	45.8
NC_006088.4	308237	G	A	45.8
NC_006088.4	308295	G	A	45.8
NC_006088.4	324502	C	T	114
NC_006088.4	324518	G	C	114
NC_006088.4	324784	T	C	114
NC_006088.4	327206	T	G	38
NC_006088.4	342426	G	A	73
NC_006088.4	342553	A	G	69
NC_006088.4	382325	A	G	73
NC_006088.4	383284	A	G	52.8
NC_006088.4	385450	C	T	38.8
NC_006088.4	385524	C	T	41.8
NC_006088.4	385645	G	A	40.8
NC_006088.4	385664	A	G	45.8
NC_006088.4	386931	T	G	57
NC_006088.4	387083	A	C,T	40.8
NC_006088.4	387539	G	C	47.8
NC_006088.4	388112	A	G	92.5
NC_006088.4	388260	A	G	86.5
NC_006088.4	389779	T	A	25
NC_006088.4	391172	A	G	37.8
NC_006088.4	391235	G	A	32.8
NC_006088.4	391236	G	A	32.8
NC_006088.4	391838	C	T	45.8
NC_006088.4	391845	T	C	45.8
NC_006088.4	391900	G	A	62
NC_006088.4	391941	C	T	77
NC_006088.4	391959	G	T	38
NC_006088.4	391964	G	A	38
NC_006088.4	394183	G	C	31
NC_006088.4	394925	G	T	45.8
NC_006088.4	394989	G	A	45.8
NC_006088.4	407943	A	G	225
NC_006088.4	408705	G	A	45.8
NC_006088.4	410473	C	T	71
NC_006088.4	410541	C	T	52
NC_006088.4	411243	A	G	52.8
NC_006088.4	411840	C	A	26
NC_006088.4	412235	T	C	24
NC_006088.4	412298	C	T	56
NC_006088.4	412303	G	C	59
NC_006088.4	412330	C	T	94.5
NC_006088.4	412492	T	G	87
NC_006088.4	413938	T	C	227
NC_006088.4	414064	A	G	162
NC_006088.4	414123	A	G	222
NC_006088.4	414212	G	A	114
NC_006088.4	414262	A	G	95.5
NC_006088.4	414976	A	G	45.8
NC_006088.4	415163	C	A	82
NC_006088.4	415324	A	T	30
NC_006088.4	415334	A	G	57
NC_006088.4	415626	T	A	45.8
NC_006088.4	416259	C	A	45.8
NC_006088.4	416338	G	A	59
NC_006088.4	416368	G	C	171
NC_006088.4	416421	T	C	78.3
NC_006088.4	416480	G	A	76
NC_006088.4	416487	G	A	37
NC_006088.4	416538	G	C	63
NC_006088.4	416722	A	G	20
NC_006088.4	416800	G	A	119
NC_006088.4	416835	G	T	30
NC_006088.4	416869	G	A	77
NC_006088.4	416877	G	A	84
NC_006088.4	418159	C	T	30
NC_006088.4	418175	G	T	55
NC_006088.4	418205	G	T	21
NC_006088.4	418238	C	T	21
NC_006088.4	418251	C	T	24
NC_006088.4	418289	A	G	94
NC_006088.4	418290	C	T	59
NC_006088.4	418336	A	G	107
NC_006088.4	418356	G	A	32
NC_006088.4	419616	C	A	45.8
NC_006088.4	419800	G	T	50
NC_006088.4	419838	T	C	21
NC_006088.4	420081	A	T	82
NC_006088.4	420099	G	A	77
NC_006088.4	420151	C	A	52
NC_006088.4	420210	T	C	37
NC_006088.4	420214	A	G	23.8
NC_006088.4	420317	T	C	120
NC_006088.4	421061	T	C	45
NC_006088.4	421068	A	G	45
NC_006088.4	421680	C	T	194
NC_006088.4	421959	T	G	71
NC_006088.4	421963	C	T	30
NC_006088.4	421999	G	C	36
NC_006088.4	422027	C	T	66
NC_006088.4	422122	C	T	90
NC_006088.4	422398	C	T	105
NC_006088.4	422405	G	A	222
NC_006088.4	422421	T	C	136
NC_006088.4	422439	C	T	141
NC_006088.4	422446	G	C	222
NC_006088.4	422462	C	T	92
NC_006088.4	422516	A	G	123
NC_006088.4	422570	A	G	35
NC_006088.4	422616	G	T	35
NC_006088.4	422617	C	A	35
NC_006088.4	423253	A	G	186
NC_006088.4	423275	G	A	40
NC_006088.4	423798	T	C	64
NC_006088.4	423928	T	A	94
NC_006088.4	424000	T	C	126
NC_006088.4	424506	G	C	92.5
NC_006088.4	424883	C	T	225
NC_006088.4	425156	C	T	90
NC_006088.4	425668	G	A	42
NC_006088.4	425679	A	T	45
NC_006088.4	425789	G	A	58
NC_006088.4	425823	T	G	93.5
NC_006088.4	425874	T	C	48
NC_006088.4	425974	G	T	80
NC_006088.4	425999	C	T	21
NC_006088.4	427290	A	G	42.1
NC_006088.4	427588	G	A	47.8
NC_006088.4	427604	A	G	151
NC_006088.4	427612	C	A	29
NC_006088.4	427613	T	A	25
NC_006088.4	427622	A	G	53
NC_006088.4	427628	A	G	43
NC_006088.4	427640	A	G	169
NC_006088.4	427646	A	G	150
NC_006088.4	427688	A	G	48
NC_006088.4	427726	A	G	30
NC_006088.4	427769	A	G	38
NC_006088.4	427805	A	G	32
NC_006088.4	428421	A	G	126
NC_006088.4	428506	C	T	78
NC_006088.4	428761	G	T	89
NC_006088.4	429090	C	T	28
NC_006088.4	429125	G	C	52
NC_006088.4	429150	G	A	30
NC_006088.4	429486	A	G	33
NC_006088.4	429758	C	T	41
NC_006088.4	429823	G	C	116
NC_006088.4	429916	T	C	210
NC_006088.4	430248	T	C	111
NC_006088.4	430618	T	C	82
NC_006088.4	430624	T	C	92
NC_006088.4	430710	C	T	83
NC_006088.4	430716	C	T	91
NC_006088.4	430777	C	T	85
NC_006088.4	430805	C	T	137
NC_006088.4	430976	C	T	98
NC_006088.4	432923	T	C	76.8
NC_006088.4	432967	T	C	25.1
NC_006088.4	432993	A	C	78
NC_006088.4	451979	C	T	43.5
NC_006088.4	452061	A	C	109
NC_006088.4	453501	A	C	48.5
NC_006088.4	453613	A	G	41.1
NC_006088.4	453625	C	T	41.1
NC_006088.4	453626	A	G	41.1
NC_006088.4	453638	C	G	38.1
NC_006088.4	453689	C	T	37.5
NC_006088.4	453692	C	T	27.5
NC_006088.4	454737	C	T	45.8
NC_006088.4	454738	A	T	36.8
NC_006088.4	454743	T	C	45.8
NC_006088.4	454757	C	T	45.8
NC_006088.4	455618	A	C	95.5
NC_006088.4	455846	C	A	68
NC_006088.4	455849	T	C	68
NC_006088.4	455897	C	T	21.8
NC_006088.4	455898	A	G	21.8
NC_006088.4	456483	T	C	45.8
NC_006088.4	463409	G	T	108
NC_006088.4	463413	C	G	121
NC_006088.4	463421	G	T	121
NC_006088.4	463422	C	G	121
NC_006088.4	463424	A	C	121
NC_006088.4	463425	G	A	121
NC_006088.4	463428	G	C	121
NC_006088.4	463430	T	C	121
NC_006088.4	464481	G	A	40
NC_006088.4	464559	T	C	225
NC_006088.4	464565	T	C	35
NC_006088.4	464655	C	G	222
NC_006088.4	464676	C	A	225
NC_006088.4	464823	G	A	106
NC_006088.4	464934	G	T	225
NC_006088.4	464967	G	A	47
NC_006088.4	465120	A	G	189
NC_006088.4	465916	A	G	62
NC_006088.4	465918	G	C	69
NC_006088.4	465929	T	G	62
NC_006088.4	466094	G	A	64
NC_006088.4	466611	G	A	98
NC_006088.4	466614	T	C	163
NC_006088.4	466668	T	C	222
NC_006088.4	466736	C	T	128
NC_006088.4	467169	C	T	23
NC_006088.4	467376	C	A	38
NC_006088.4	468050	C	T	225
NC_006088.4	468153	T	A	194
NC_006088.4	468197	A	G	199
NC_006088.4	468364	T	C	225
NC_006088.4	468403	C	T	225
NC_006088.4	468411	C	T	225
NC_006088.4	468445	T	C	225
NC_006088.4	468456	G	A	225
NC_006088.4	468659	T	A	200
NC_006088.4	469804	C	A	222
NC_006088.4	470034	G	A	172
NC_006088.4	470051	T	C	225
NC_006088.4	470054	A	G	225
NC_006088.4	470065	G	T	225
NC_006088.4	470070	C	A	225
NC_006088.4	470076	A	T	27
NC_006088.4	470140	T	C	224
NC_006088.4	470358	A	G	222
NC_006088.4	470375	A	G	222
NC_006088.4	470385	T	A	141
NC_006088.4	470397	A	C	225
NC_006088.4	470430	T	C	174
NC_006088.4	470471	G	A	225
NC_006088.4	470483	T	A	225
NC_006088.4	470576	A	C	222
NC_006088.4	470587	T	C	222
NC_006088.4	470588	G	A	222
NC_006088.4	470979	A	G	187
NC_006088.4	470994	G	A	225
NC_006088.4	471600	C	T	120
NC_006088.4	471939	C	T	60
NC_006088.4	472178	A	G	222
NC_006088.4	472358	T	A	206
NC_006088.4	472360	G	A	183
NC_006088.4	472389	A	C	225
NC_006088.4	472648	A	G	52.8
NC_006088.4	472813	T	G	183
NC_006088.4	472917	A	G	31
NC_006088.4	473155	T	C	112
NC_006088.4	473265	T	A	177
NC_006088.4	473298	G	A	225
NC_006088.4	473317	C	A	59
NC_006088.4	473325	G	T	79
NC_006088.4	473409	G	A	99
NC_006088.4	473465	G	A	31
NC_006088.4	473487	C	T	58
NC_006088.4	473503	G	A	29
NC_006088.4	473902	A	G	86
NC_006088.4	473912	T	G	86
NC_006088.4	474444	G	A	188
NC_006088.4	474604	C	G	188
NC_006088.4	474685	G	A	57
NC_006088.4	474782	T	C	193
NC_006088.4	474964	G	A	225
NC_006088.4	475024	A	G	112
NC_006088.4	475037	G	A	97
NC_006088.4	475103	G	A	194
NC_006088.4	475166	T	C	46
NC_006088.4	475670	G	A	57
NC_006088.4	475805	A	G	190
NC_006088.4	476110	T	C	33
NC_006088.4	476537	A	G	136
NC_006088.4	476561	T	C	178
NC_006088.4	476578	C	G	90
NC_006088.4	476616	C	T	24
NC_006088.4	476649	C	T	69
NC_006088.4	477322	T	C	225
NC_006088.4	478024	T	A	114
NC_006088.4	478976	G	T	52.8
NC_006088.4	479093	G	C	73
NC_006088.4	479134	T	C	88.5
NC_006088.4	479170	G	A	73
NC_006088.4	479410	C	T	80.5
NC_006088.4	480557	C	T	23
NC_006088.4	480699	A	G	151
NC_006088.4	480734	C	T	54
NC_006088.4	480735	T	C	58
NC_006088.4	480762	A	T	169
NC_006088.4	480927	A	C	57
NC_006088.4	481146	C	T	122
NC_006088.4	481176	T	C	222
NC_006088.4	481209	G	A	175
NC_006088.4	481475	C	T	150
NC_006088.4	481499	T	C	222
NC_006088.4	482498	G	C	222
NC_006088.4	482577	C	T	70
NC_006088.4	482578	C	T	71
NC_006088.4	482588	A	G	21
NC_006088.4	482590	A	G	21
NC_006088.4	482613	T	C	84
NC_006088.4	483192	T	C	27
NC_006088.4	483202	T	C	27
NC_006088.4	483298	T	C	148
NC_006088.4	483454	G	A	83
NC_006088.4	483640	C	A	222
NC_006088.4	483711	G	A	81
NC_006088.4	483719	T	C	64
NC_006088.4	483723	C	A	167
NC_006088.4	483734	C	G	126
NC_006088.4	484036	G	A	116
NC_006088.4	484314	C	G	93
NC_006088.4	484315	A	T	222
NC_006088.4	484424	C	G	222
NC_006088.4	484658	A	G	150
NC_006088.4	485311	G	A	38
NC_006088.4	485530	G	A	141
NC_006088.4	486382	T	C	49
NC_006088.4	486421	C	T	44
NC_006088.4	486425	C	T	79
NC_006088.4	486446	A	G	169
NC_006088.4	486543	T	C	168
NC_006088.4	486585	T	C	36
NC_006088.4	486841	T	C	45.8
NC_006088.4	486865	A	G	36.8
NC_006088.4	486884	A	G	67
NC_006088.4	486965	T	C	52
NC_006088.4	487143	A	G	106
NC_006088.4	487164	T	C	72
NC_006088.4	487186	G	A	86
NC_006088.4	487201	T	C	222
NC_006088.4	487273	T	C	222
NC_006088.4	487452	C	T	57
NC_006088.4	487457	G	A	189
NC_006088.4	487601	T	C	57
NC_006088.4	487657	A	G	64
NC_006088.4	487666	G	A	73
NC_006088.4	487788	G	A	139
NC_006088.4	487836	T	C	24
NC_006088.4	487897	G	A	51
NC_006088.4	488248	C	T	93
NC_006088.4	488258	T	C	106
NC_006088.4	488337	T	C	68
NC_006088.4	488358	C	T	225
NC_006088.4	488415	G	A	222
NC_006088.4	488471	A	G	100
NC_006088.4	488501	C	T	188
NC_006088.4	499447	T	G	69
NC_006088.4	499454	G	A	58
NC_006088.4	499487	G	A	178
NC_006088.4	510086	A	G	45.8
NC_006088.4	510138	C	T	35.8
NC_006088.4	510268	C	T	45.8
NC_006088.4	510269	A	G	31.8
NC_006088.4	510339	T	A	45.8
NC_006088.4	521409	T	C	45.8
NC_006088.4	521434	A	G	45.8
NC_006088.4	522614	G	A	45.8
NC_006088.4	533843	T	C	121
NC_006088.4	533898	A	G	45.8
NC_006088.4	542803	G	A	187
NC_006088.4	542901	A	G	155
NC_006088.4	543672	T	C	73
NC_006088.4	543888	T	C	47.8
NC_006088.4	544985	C	G	222
NC_006088.4	545698	A	G	52.8
NC_006088.4	545723	C	T	52.8
NC_006088.4	545831	T	C	42.8
NC_006088.4	545866	C	T	42.8
NC_006088.4	546592	G	A	40.8
NC_006088.4	546825	T	C	222
NC_006088.4	547993	T	C	53
NC_006088.4	550424	T	C	225
NC_006088.4	550436	T	C	225
NC_006088.4	550508	C	T	142
NC_006088.4	551875	G	A	55
NC_006088.4	551919	C	T	121
NC_006088.4	551920	A	G	222
NC_006088.4	551924	G	A	124
NC_006088.4	551998	C	G	138
NC_006088.4	552148	T	C	99
NC_006088.4	554372	G	A	175
NC_006088.4	554530	G	A	79
NC_006088.4	554616	A	G	30
NC_006088.4	554967	G	T	153
NC_006088.4	554975	A	G	156
NC_006088.4	556333	G	A	203
NC_006088.4	556366	C	A	27
NC_006088.4	556407	C	T	28
NC_006088.4	556408	A	G	114
NC_006088.4	556465	T	C	87
NC_006088.4	556522	T	C	64
NC_006088.4	556620	T	C	22
NC_006088.4	556651	C	T	40.8
NC_006088.4	556814	C	G	35
NC_006088.4	556905	G	A	53
NC_006088.4	556923	A	C	82.1
NC_006088.4	556926	C	T	127
NC_006088.4	557591	A	T	40.8
NC_006088.4	559470	C	G	93
NC_006088.4	569036	T	C	35
NC_006088.4	569298	C	G	45.8
NC_006088.4	569304	C	T	30.8
NC_006088.4	569594	T	C	41.8
NC_006088.4	571503	T	C	41.8
NC_006088.4	571623	T	A	41.8
NC_006088.4	571976	T	G	26.5
NC_006088.4	572777	C	T,G	52.3
NC_006088.4	572805	T	G	29
NC_006088.4	573130	G	A	91.5
NC_006088.4	573157	G	T	70.5
NC_006088.4	573162	G	C	82.5
NC_006088.4	573164	T	C	86.5
NC_006088.4	573176	C	T	84.5
NC_006088.4	573181	C	T	81.5
NC_006088.4	573182	G	A	70.5
NC_006088.4	573199	G	T	49
NC_006088.4	573425	G	T	63
NC_006088.4	573432	T	G	35
NC_006088.4	573488	T	G	56.5
NC_006088.4	573516	G	T	70.5
NC_006088.4	573959	A	C	118
NC_006088.4	574046	G	A	89.5
NC_006088.4	574547	C	A	47.8
NC_006088.4	574551	G	T	47.8
NC_006088.4	574553	C	A	45.8
NC_006088.4	574554	A	G	35.8
NC_006088.4	574555	T	C	40.8
NC_006088.4	574563	C	T	47.8
NC_006088.4	574613	T	C	74
NC_006088.4	574638	T	A	83
NC_006088.4	574733	A	G	27
NC_006088.4	574779	G	C	21
NC_006088.4	574782	T	C	38
NC_006088.4	576609	C	T	66
NC_006088.4	577901	C	T	28.8
NC_006088.4	580454	C	T	225
NC_006088.4	580483	G	C	103
NC_006088.4	580486	G	A	125
NC_006088.4	580488	A	G	127
NC_006088.4	580520	T	C	120
NC_006088.4	580538	A	G	132
NC_006088.4	580600	G	T	222
NC_006088.4	580912	C	T	225
NC_006088.4	582332	G	T	40.8
NC_006088.4	582347	G	A	32.8
NC_006088.4	582390	G	A	34
NC_006088.4	582526	T	A	45.8
NC_006088.4	582621	A	T	38
NC_006088.4	582670	G	A	225
NC_006088.4	582709	G	A	225
NC_006088.4	583379	G	A	38
NC_006088.4	583385	C	A	38
NC_006088.4	583600	C	A	76
NC_006088.4	583641	G	A	76
NC_006088.4	583651	G	A	70
NC_006088.4	583786	G	A	225
NC_006088.4	583879	A	C	70
NC_006088.4	583910	C	T	41
NC_006088.4	584035	A	G	45.8
NC_006088.4	584076	T	C	24
NC_006088.4	584091	C	T	87
NC_006088.4	584288	T	C	225
NC_006088.4	584395	A	C	91
NC_006088.4	584439	A	C	225
NC_006088.4	584464	C	T	208
NC_006088.4	584497	G	A	226
NC_006088.4	584498	T	G	225
NC_006088.4	584586	A	G	225
NC_006088.4	584854	C	T	222
NC_006088.4	584922	C	T	161
NC_006088.4	585268	G	T	225
NC_006088.4	585271	G	A	90
NC_006088.4	586537	C	T	225
NC_006088.4	587128	T	C	225
NC_006088.4	587471	C	T	77
NC_006088.4	587489	A	G	68
NC_006088.4	587493	A	T	68
NC_006088.4	587495	T	C	48
NC_006088.4	587535	C	T	104
NC_006088.4	587547	G	C	133
NC_006088.4	587562	G	A	225
NC_006088.4	587595	C	A,G	192
NC_006088.4	587609	G	T	225
NC_006088.4	587628	G	C	225
NC_006088.4	587634	T	C	225
NC_006088.4	587640	A	G	225
NC_006088.4	587648	A	G	167
NC_006088.4	587650	G	A	34
NC_006088.4	587710	G	C	225
NC_006088.4	587730	C	T	179
NC_006088.4	587740	G	A	162
NC_006088.4	587867	A	T	216
NC_006088.4	588027	A	G	185
NC_006088.4	588081	C	T	191
NC_006088.4	588136	T	C	108
NC_006088.4	588248	A	G	145
NC_006088.4	588570	A	G	176
NC_006088.4	588947	A	T	178
NC_006088.4	591423	G	A	225
NC_006088.4	591959	C	A	68
NC_006088.4	592149	A	T	61.5
NC_006088.4	592158	G	A	182
NC_006088.4	592963	G	A	128
NC_006088.4	594562	G	A	225
NC_006088.4	598333	G	T	222
NC_006088.4	598352	A	G	222
NC_006088.4	598417	G	A	112
NC_006088.4	598425	C	A	109
NC_006088.4	598502	G	A	101
NC_006088.4	598531	A	T	109
NC_006088.4	599437	G	A	35
NC_006088.4	599453	T	C	29
NC_006088.4	599622	G	A	54
NC_006088.4	599626	G	A	63
NC_006088.4	599652	C	T	46
NC_006088.4	599657	T	C	25
NC_006088.4	600321	A	C	225
NC_006088.4	601835	T	C	141
NC_006088.4	601839	C	T	125
NC_006088.4	603625	C	T	115
NC_006088.4	604797	G	A	45.8
NC_006088.4	604821	G	A	31.8
NC_006088.4	606470	C	T	141
NC_006088.4	606951	A	C	75
NC_006088.4	606981	G	A	63
NC_006088.4	607204	C	T	168
NC_006088.4	607294	A	G	116
NC_006088.4	607446	T	C	45.8
NC_006088.4	607676	A	T	198
NC_006088.4	607692	T	G	38
NC_006088.4	608026	T	A	39
NC_006088.4	608027	G	A	39
NC_006088.4	608047	C	G	39
NC_006088.4	608129	C	T	87
NC_006088.4	608134	C	T	87
NC_006088.4	608137	C	G	87
NC_006088.4	608139	T	C	87
NC_006088.4	608188	C	T	52.8
NC_006088.4	608518	T	G	206
NC_006088.4	608677	A	C	45.8
NC_006088.4	608905	A	G	114
NC_006088.4	608956	C	T	67
NC_006088.4	608971	G	A	150
NC_006088.4	608994	G	A	145
NC_006088.4	609497	C	T	115
NC_006088.4	609584	T	A	33
NC_006088.4	609666	C	T	27
NC_006088.4	609709	G	A	197
NC_006088.4	609757	G	A	222
NC_006088.4	609763	G	T	222
NC_006088.4	609787	C	T	222
NC_006088.4	609857	C	T	214
NC_006088.4	610005	G	C	96.3
NC_006088.4	610773	G	A	109
NC_006088.4	610885	A	G	39
NC_006088.4	610918	A	G	155
NC_006088.4	610941	T	A	177
NC_006088.4	610963	T	C	130
NC_006088.4	611730	G	A	81
NC_006088.4	611975	C	A	73
NC_006088.4	612059	G	A	35
NC_006088.4	612094	G	A	73
NC_006088.4	613473	T	C	145
NC_006088.4	614637	T	C	73
NC_006088.4	614697	C	A	56
NC_006088.4	614712	A	G	95.5
NC_006088.4	614782	A	T	192
NC_006088.4	614790	T	C	198
NC_006088.4	614796	A	G	189
NC_006088.4	614854	C	A	185
NC_006088.4	614872	T	G	168
NC_006088.4	614898	C	T	121
NC_006088.4	614915	A	T	117
NC_006088.4	614960	C	T	97
NC_006088.4	615084	C	T	34
NC_006088.4	615101	G	C	92.5
NC_006088.4	615105	C	T	92.5
NC_006088.4	615696	G	A	45.8
NC_006088.4	616802	C	G	134
NC_006088.4	616816	A	G	102
NC_006088.4	617492	C	A	45.8
NC_006088.4	617549	G	A	32.8
NC_006088.4	617600	G	A	36.8
NC_006088.4	617601	T	C	40.8
NC_006088.4	617603	C	G	45.8
NC_006088.4	618360	C	A	45.8
NC_006088.4	618364	T	C	45.8
NC_006088.4	618366	T	C	45.8
NC_006088.4	618384	T	C	45.8
NC_006088.4	618447	T	C	45.8
NC_006088.4	618503	T	C	45.8
NC_006088.4	618504	T	C	36.8
NC_006088.4	618767	C	T	86
NC_006088.4	620798	A	G	73
NC_006088.4	620982	C	G	69
NC_006088.4	622512	T	C	52.8
NC_006088.4	622964	A	G	45.8
NC_006088.4	622968	A	G	45.8
NC_006088.4	623617	T	A	47.8
NC_006088.4	623652	A	G	24
NC_006088.4	623677	A	T	52.8
NC_006088.4	623686	T	C	47.8
NC_006088.4	626945	T	C	89.5
NC_006088.4	626946	T	C	86.5
NC_006088.4	626956	T	C	89.5
NC_006088.4	627161	C	T	79.5
NC_006088.4	627734	T	C	45.8
NC_006088.4	631001	G	A	139
NC_006088.4	631100	C	G	33
NC_006088.4	631104	C	T	93
NC_006088.4	640071	G	C	222
NC_006088.4	640126	C	G	30
NC_006088.4	640222	A	C	78
NC_006088.4	644316	G	A	31.8
NC_006088.4	645428	T	C	225
NC_006088.4	645734	A	G	225
NC_006088.4	646027	T	C	31
NC_006088.4	646161	A	G	222
NC_006088.4	646170	G	A	225
NC_006088.4	646200	G	A	225
NC_006088.4	646215	G	A	225
NC_006088.4	646293	G	A	69
NC_006088.4	646376	T	C	203
NC_006088.4	648671	A	G	62
NC_006088.4	648942	G	A	75
NC_006088.4	650391	C	T	82
NC_006088.4	650392	A	C	82
NC_006088.4	650460	C	T	121
NC_006088.4	650477	C	T	149
NC_006088.4	650479	T	C	149
NC_006088.4	650500	C	T	139
NC_006088.4	650599	C	T	222
NC_006088.4	650605	T	C	203
NC_006088.4	650623	G	A	94
NC_006088.4	650631	G	A	222
NC_006088.4	650632	G	A	222
NC_006088.4	650646	A	T	177
NC_006088.4	650651	G	A	145
NC_006088.4	650881	C	T	96
NC_006088.4	650918	C	T	225
NC_006088.4	652144	C	G	168
NC_006088.4	652148	T	C	171
NC_006088.4	652181	T	G	52
NC_006088.4	652227	A	G	176
NC_006088.4	652243	A	G	78.5
NC_006088.4	652350	G	C	168
NC_006088.4	652398	G	C	30
NC_006088.4	652428	C	G	142
NC_006088.4	652430	A	C	124
NC_006088.4	652458	C	T	67
NC_006088.4	652500	G	A	104
NC_006088.4	652504	G	A	95
NC_006088.4	652506	C	T	104
NC_006088.4	652555	A	G	135
NC_006088.4	652632	G	A	68
NC_006088.4	652672	C	T	41
NC_006088.4	652837	G	A	61
NC_006088.4	652869	A	G	28
NC_006088.4	653302	C	T	52.8
NC_006088.4	653321	G	A	42.8
NC_006088.4	653750	A	G	69
NC_006088.4	653828	G	A	66
NC_006088.4	653855	A	C	69
NC_006088.4	653856	T	C	73
NC_006088.4	653877	T	C	73
NC_006088.4	654257	C	A	31.8
NC_006088.4	654313	T	C	117
NC_006088.4	654314	G	A	113
NC_006088.4	654432	T	C	45.8
NC_006088.4	654467	C	T	36.8
NC_006088.4	654583	G	A	32
NC_006088.4	654624	G	T	24
NC_006088.4	654884	T	C	121
NC_006088.4	654886	A	C	121
NC_006088.4	654937	A	G	204
NC_006088.4	655088	A	G	95.5
NC_006088.4	655127	C	T	38
NC_006088.4	655213	A	G	42
NC_006088.4	655247	A	T	106
NC_006088.4	655372	T	C	222
NC_006088.4	655515	G	A	34
NC_006088.4	655536	G	A	38
NC_006088.4	655639	T	C	166
NC_006088.4	655689	G	A	148
NC_006088.4	655727	C	G	45.8
NC_006088.4	655761	C	T	62
NC_006088.4	655882	T	C	82
NC_006088.4	655928	C	T	34
NC_006088.4	656032	G	A	28
NC_006088.4	656333	A	G	131
NC_006088.4	656335	A	G	120
NC_006088.4	656447	C	G	21
NC_006088.4	656789	T	C	222
NC_006088.4	656808	C	G	48
NC_006088.4	656826	A	G	48
NC_006088.4	656857	C	T	209
NC_006088.4	656995	C	T	203
NC_006088.4	656998	C	T	209
NC_006088.4	657008	G	A	188
NC_006088.4	657011	C	T	192
NC_006088.4	657028	A	C	209
NC_006088.4	657117	A	G	225
NC_006088.4	657301	C	G	93.3
NC_006088.4	657321	A	G	73
NC_006088.4	657332	A	G	99.5
NC_006088.4	657340	C	T	60
NC_006088.4	657455	G	A	102
NC_006088.4	657927	A	T	136
NC_006088.4	658026	G	T	93
NC_006088.4	658246	T	C	98
NC_006088.4	658304	T	G	156
NC_006088.4	659215	C	T	216
NC_006088.4	659223	G	A	96
NC_006088.4	659537	G	A	77
NC_006088.4	659571	G	A	99
NC_006088.4	659681	T	C	64
NC_006088.4	659704	A	G	170
NC_006088.4	659743	G	A	58
NC_006088.4	659843	A	G	207
NC_006088.4	659853	A	T	216
NC_006088.4	659890	A	G	79
NC_006088.4	659897	G	A	57
NC_006088.4	659919	T	A	69
NC_006088.4	660487	T	C	40.8
NC_006088.4	660618	G	A	146
NC_006088.4	660705	C	T	80
NC_006088.4	660714	T	C	20
NC_006088.4	660745	C	T	68
NC_006088.4	660870	G	A	65
NC_006088.4	660946	G	T	30
NC_006088.4	660990	C	T	39
NC_006088.4	661121	C	T	25
NC_006088.4	661128	T	G	40
NC_006088.4	661220	T	G	27
NC_006088.4	661609	T	C	222
NC_006088.4	661843	T	C	222
NC_006088.4	662477	G	C	34
NC_006088.4	663381	A	C	41.8
NC_006088.4	665263	A	G	69
NC_006088.4	665264	A	G	69
NC_006088.4	665267	A	G	73
NC_006088.4	665372	A	G	73
NC_006088.4	665472	T	G	45.8
NC_006088.4	665527	G	A	45.8
NC_006088.4	665669	A	G	187
NC_006088.4	665684	A	G	113
NC_006088.4	665711	T	A	97
NC_006088.4	665720	C	T	119
NC_006088.4	665738	A	C	119
NC_006088.4	667348	A	G	40.8
NC_006088.4	667349	C	A	32.8
NC_006088.4	667420	T	C	32
NC_006088.4	667443	C	T	32
NC_006088.4	667475	T	C	35.8
NC_006088.4	667697	G	C	97.1
NC_006088.4	667720	G	A	78.1
NC_006088.4	667903	G	A	63
NC_006088.4	667922	T	C	68
NC_006088.4	667952	C	T	70.3
NC_006088.4	667987	A	C	72.3
NC_006088.4	669586	C	T	41.8
NC_006088.4	673686	C	T	225
NC_006088.4	673692	T	C	225
NC_006088.4	673696	T	C	54
NC_006088.4	673704	T	C	222
NC_006088.4	673705	G	A	225
NC_006088.4	673710	C	T	222
NC_006088.4	673711	G	A	222
NC_006088.4	673723	G	A	78
NC_006088.4	673740	T	C	222
NC_006088.4	674623	A	G	52.8
NC_006088.4	675132	T	C	94
NC_006088.4	675138	C	T	48
NC_006088.4	675150	G	T	30
NC_006088.4	675523	T	C	112
NC_006088.4	675552	C	T	83
NC_006088.4	675754	T	C	30
NC_006088.4	675764	A	G	21
NC_006088.4	676352	C	T	42.8
NC_006088.4	676355	A	G	47.8
NC_006088.4	676356	G	A	47.8
NC_006088.4	676364	C	T	52.8
NC_006088.4	676374	C	T	52.8
NC_006088.4	676375	A	G	52.8
NC_006088.4	677294	G	A	27
NC_006088.4	677438	A	G	225
NC_006088.4	677502	A	G	84
NC_006088.4	677754	T	C	86
NC_006088.4	678430	G	A	45.8
NC_006088.4	678437	A	G	45.8
NC_006088.4	678439	A	G	45.8
NC_006088.4	678441	G	A	38.5
NC_006088.4	678471	A	T	46
NC_006088.4	678527	G	A	41
NC_006088.4	678786	A	G	225
NC_006088.4	678823	C	T	207
NC_006088.4	678832	C	T	188
NC_006088.4	678833	G	C	198
NC_006088.4	679341	A	G	207
NC_006088.4	679342	C	T	186
NC_006088.4	679349	A	C	221
NC_006088.4	679350	G	A	209
NC_006088.4	679360	A	G	216
NC_006088.4	679368	A	C	221
NC_006088.4	679369	G	A	215
NC_006088.4	679554	C	T	31
NC_006088.4	679564	C	T	162
NC_006088.4	679637	C	A	48
NC_006088.4	679755	C	A	198
NC_006088.4	679827	C	T	106
NC_006088.4	680015	C	A	67
NC_006088.4	680417	A	G	45.8
NC_006088.4	680563	C	T	87
NC_006088.4	680636	C	T	35
NC_006088.4	680658	G	C	52.8
NC_006088.4	680954	C	T	225
NC_006088.4	681734	T	C	225
NC_006088.4	681746	G	A	226
NC_006088.4	683532	C	T	155
NC_006088.4	683558	C	T	69
NC_006088.4	683584	A	G	73
NC_006088.4	684971	A	G	222
NC_006088.4	686221	A	G	222
NC_006088.4	686259	G	A	209
NC_006088.4	686286	A	G	112
NC_006088.4	686336	T	C	92.5
NC_006088.4	687067	G	T	47.8
NC_006088.4	687126	C	G	52.8
NC_006088.4	687743	G	C	114
NC_006088.4	687962	C	T	95.5
NC_006088.4	688339	C	T	211
NC_006088.4	688471	G	A	225
NC_006088.4	688492	G	A	104
NC_006088.4	688498	C	T	137
NC_006088.4	688713	T	C	225
NC_006088.4	689569	G	A	112
NC_006088.4	692433	T	G	225
NC_006088.4	692451	A	G	198
NC_006088.4	693304	A	G	222
NC_006088.4	693591	G	A	128
NC_006088.4	694974	C	T	154
NC_006088.4	694995	C	T	225
NC_006088.4	695113	T	C	30
NC_006088.4	695176	A	G	127
NC_006088.4	695283	T	C	77
NC_006088.4	695304	T	G	111
NC_006088.4	695398	T	C	128
NC_006088.4	695551	T	C	67
NC_006088.4	695567	G	T	58
NC_006088.4	695585	T	C	88
NC_006088.4	695725	A	G	225
NC_006088.4	695775	C	T	40
NC_006088.4	695868	C	G	156
NC_006088.4	696239	G	A	31
NC_006088.4	696288	T	C	97
NC_006088.4	696410	C	G	119
NC_006088.4	696434	T	C	178
NC_006088.4	696466	C	T	200
NC_006088.4	696478	G	A	112
NC_006088.4	696660	A	G	61
NC_006088.4	697053	G	A	64
NC_006088.4	697064	T	C	82
NC_006088.4	697142	C	T	120
NC_006088.4	697265	C	A	25
NC_006088.4	697850	G	T	45.8
NC_006088.4	698115	T	A	55
NC_006088.4	698232	C	T	89.5
NC_006088.4	698391	G	C	86
NC_006088.4	698507	T	G	35
NC_006088.4	698578	A	G	114
NC_006088.4	699396	C	T	20
NC_006088.4	699497	C	A	222
NC_006088.4	699514	C	T	178
NC_006088.4	699520	C	T	190
NC_006088.4	699529	A	G	188
NC_006088.4	699553	G	A	26
NC_006088.4	699659	A	C	74
NC_006088.4	699672	C	A	76
NC_006088.4	706570	T	C	225
NC_006088.4	706612	C	T	225
NC_006088.4	706752	C	T	115
NC_006088.4	706766	C	T	161
NC_006088.4	706810	G	T	225
NC_006088.4	706820	T	C	225
NC_006088.4	706987	C	T	121
NC_006088.4	707045	A	G	87
NC_006088.4	707141	C	T	85
NC_006088.4	707156	C	T	82
NC_006088.4	707172	C	T	85
NC_006088.4	707192	C	T	144
NC_006088.4	707291	G	C	225
NC_006088.4	707533	C	T	214
NC_006088.4	707584	T	C	225
NC_006088.4	707632	C	T	225
NC_006088.4	708264	T	C	222
NC_006088.4	708291	C	T	225
NC_006088.4	708904	G	A	69
NC_006088.4	708987	C	T	78
NC_006088.4	709005	T	C	222
NC_006088.4	709156	T	C	222
NC_006088.4	709263	G	T	225
NC_006088.4	709284	A	G	222
NC_006088.4	709296	C	T	222
NC_006088.4	709807	G	C	35
NC_006088.4	709833	A	G	92.5
NC_006088.4	709846	T	C	45.8
NC_006088.4	709882	T	C	111
NC_006088.4	709967	A	G	29
NC_006088.4	710059	G	T	132
NC_006088.4	710071	A	G	176
NC_006088.4	710080	G	A	87
NC_006088.4	710107	G	A	70
NC_006088.4	710580	A	G	45.8
NC_006088.4	710591	T	G	45.8
NC_006088.4	710637	A	G	73.3
NC_006088.4	710712	A	G	73.3
NC_006088.4	710869	A	G	92.5
NC_006088.4	710888	G	T	91.2
NC_006088.4	711092	C	T	60
NC_006088.4	711145	T	C	213
NC_006088.4	711149	T	C	200
NC_006088.4	711718	C	A	225
NC_006088.4	712075	A	T	225
NC_006088.4	712267	G	T	96
NC_006088.4	712330	C	T	199
NC_006088.4	712422	C	T	36
NC_006088.4	716640	A	G	58.3
NC_006088.4	716809	A	G	112
NC_006088.4	716892	A	G	114
NC_006088.4	718801	T	C	21.8
NC_006088.4	720798	T	C	121
NC_006088.4	720943	T	C	40.8
NC_006088.4	720962	A	G	121
NC_006088.4	721038	C	T	45.8
NC_006088.4	721581	A	G	47.8
NC_006088.4	721658	C	T	37.8
NC_006088.4	722129	C	T	117
NC_006088.4	722265	C	T	52.8
NC_006088.4	722575	G	A	52.8
NC_006088.4	723799	C	A	146
NC_006088.4	723813	A	G	33
NC_006088.4	723853	A	G	57
NC_006088.4	723854	A	G	57
NC_006088.4	723865	A	G	57
NC_006088.4	723915	G	T	45.8
NC_006088.4	724241	A	C	154
NC_006088.4	724395	A	G	73
NC_006088.4	724436	C	T	117
NC_006088.4	724536	G	A	217
NC_006088.4	724677	A	G	45.8
NC_006088.4	724918	T	C	125
NC_006088.4	726016	C	T	73
NC_006088.4	726712	C	T	52.8
NC_006088.4	726780	C	T	25
NC_006088.4	726785	G	A	86
NC_006088.4	726854	A	G	40.8
NC_006088.4	727889	C	T	33
NC_006088.4	727890	G	A	62
NC_006088.4	727901	G	A	62
NC_006088.4	728320	G	A	100
NC_006088.4	728377	C	T	100
NC_006088.4	728489	G	C	116
NC_006088.4	728518	T	A	111
NC_006088.4	729833	T	C	73
NC_006088.4	729878	T	G	29
NC_006088.4	729894	T	C	82
NC_006088.4	730210	T	C	45.8
NC_006088.4	730244	T	C	95.5
NC_006088.4	730252	G	A	89.5
NC_006088.4	730359	G	A	45.8
NC_006088.4	730394	A	T	95.5
NC_006088.4	730487	C	T	45.8
NC_006088.4	731878	G	A	222
NC_006088.4	732553	G	C	21.8
NC_006088.4	733585	G	A	52.8
NC_006088.4	734134	C	T	82
NC_006088.4	734158	T	C	42
NC_006088.4	734588	G	A	38
NC_006088.4	734600	C	G	65
NC_006088.4	734609	C	T	109
NC_006088.4	734687	C	T	90
NC_006088.4	734763	T	C	37.8
NC_006088.4	734776	G	A	52.8
NC_006088.4	734844	T	A	52.8
NC_006088.4	734845	C	A	52.8
NC_006088.4	734946	G	A	47.8
NC_006088.4	734957	G	A	27.8
NC_006088.4	735410	C	G	52.8
NC_006088.4	735604	A	G	111
NC_006088.4	735697	T	G	45.8
NC_006088.4	735812	T	C	87
NC_006088.4	735923	A	G	47.8
NC_006088.4	740709	G	C	37.8
NC_006088.4	740728	G	C	23.8
NC_006088.4	740763	G	A	56
NC_006088.4	740776	G	C	39
NC_006088.4	740791	G	A	63
NC_006088.4	740885	G	A	68
NC_006088.4	746233	G	A	225
NC_006088.4	746405	T	G	173
NC_006088.4	746868	A	C	31
NC_006088.4	747004	C	T	40.8
NC_006088.4	747021	T	C	45.8
NC_006088.4	747115	C	T	117
NC_006088.4	747167	C	T	45.8
NC_006088.4	747168	A	G	45.8
NC_006088.4	747722	C	T	97
NC_006088.4	748475	C	T	41.8
NC_006088.4	748500	G	C	41.8
NC_006088.4	748689	G	A	59
NC_006088.4	748762	T	G	117
NC_006088.4	748775	C	T	125
NC_006088.4	748790	T	C	34
NC_006088.4	748798	G	T	34
NC_006088.4	748911	G	A	57
NC_006088.4	749227	C	T	26
NC_006088.4	749246	G	A	26
NC_006088.4	749280	T	A	31
NC_006088.4	749299	T	C	26
NC_006088.4	749321	A	G	31
NC_006088.4	749333	G	C	26
NC_006088.4	749365	C	T	25
NC_006088.4	749383	G	A	29
NC_006088.4	749431	C	G	75
NC_006088.4	749492	C	A	115
NC_006088.4	749512	T	A	115
NC_006088.4	749558	T	C	52.8
NC_006088.4	749832	A	G	52.8
NC_006088.4	749839	C	T	52.8
NC_006088.4	749852	G	C	52.8
NC_006088.4	749973	C	T	30
NC_006088.4	750049	G	C	52.8
NC_006088.4	750237	A	C	32
NC_006088.4	750256	A	T	63
NC_006088.4	750504	A	G	45.8
NC_006088.4	750557	A	G	45.8
NC_006088.4	750558	A	G	45.8
NC_006088.4	750728	T	C	52.8
NC_006088.4	750996	A	G	45.8
NC_006088.4	751135	G	T	47.8
NC_006088.4	752061	C	T	71
NC_006088.4	752067	A	G	213
NC_006088.4	752792	C	T	155
NC_006088.4	753179	C	T	92.5
NC_006088.4	753229	C	T	64.2
NC_006088.4	753230	A	G	59.8
NC_006088.4	753317	C	T	119
NC_006088.4	753469	C	T	98.8
NC_006088.4	753487	C	T	108
NC_006088.4	753509	A	C	110
NC_006088.4	753616	T	A	41.1
NC_006088.4	754338	C	T	45.8
NC_006088.4	756020	G	A	40
NC_006088.4	756442	A	G	225
NC_006088.4	756491	C	T	225
NC_006088.4	756617	G	A	37
NC_006088.4	756840	T	A	225
NC_006088.4	756867	T	C	96
NC_006088.4	756872	T	C	71
NC_006088.4	756923	G	A	225
NC_006088.4	757097	C	T	133
NC_006088.4	757102	A	G	133
NC_006088.4	757121	T	A	155
NC_006088.4	757122	G	T	225
NC_006088.4	757140	G	T	225
NC_006088.4	757163	G	A	225
NC_006088.4	757165	T	G	225
NC_006088.4	757216	G	A	225
NC_006088.4	762539	C	G	92.5
NC_006088.4	763528	A	T	42.8
NC_006088.4	765394	C	T	20
NC_006088.4	765450	A	G	31
NC_006088.4	768397	A	G	73
NC_006088.4	768432	T	C	33
NC_006088.4	770829	A	G	66
NC_006088.4	770901	G	A	107
NC_006088.4	770907	G	A	180
NC_006088.4	770916	C	G	162
NC_006088.4	770919	G	C	126
NC_006088.4	770928	G	A	183
NC_006088.4	770967	A	G	109
NC_006088.4	770976	C	T	114
NC_006088.4	772075	G	A	42.8
NC_006088.4	772797	A	G	65.1
NC_006088.4	780419	A	G	73
NC_006088.4	782234	C	T	73
NC_006088.4	784305	T	C	47.8
NC_006088.4	785562	C	T	52.8
NC_006088.4	785563	G	T	52.8
NC_006088.4	785965	G	A	32.8
NC_006088.4	786056	T	A	40.8
NC_006088.4	786129	T	C	40.8
NC_006088.4	786891	G	C	73
NC_006088.4	786999	C	T	73
NC_006088.4	787007	C	G	73
NC_006088.4	788264	C	A	33
NC_006088.4	788325	G	A	73
NC_006088.4	788577	T	C	73
NC_006088.4	789578	A	G	114
NC_006088.4	789656	C	T	95.5
NC_006088.4	789676	C	T	92.5
NC_006088.4	789678	C	T	95.5
NC_006088.4	789736	C	A	52.8
NC_006088.4	790095	A	G	109
NC_006088.4	790167	C	T	136
NC_006088.4	793564	T	C	45.8
NC_006088.4	794070	C	T	95
NC_006088.4	794225	T	C	92
NC_006088.4	794295	C	A	28
NC_006088.4	794337	T	G	126
NC_006088.4	794362	C	T	97
NC_006088.4	794568	G	C	222
NC_006088.4	794584	C	G	222
NC_006088.4	794853	C	T	215
NC_006088.4	795279	G	A	30
NC_006088.4	796177	G	A	82
NC_006088.4	796243	C	T	55
NC_006088.4	796275	C	T	27.8
NC_006088.4	796281	C	T	45.8
NC_006088.4	796327	A	G	45.8
NC_006088.4	796397	G	A	116
NC_006088.4	796557	A	G	82.5
NC_006088.4	796691	T	A	139
NC_006088.4	796723	T	A	95.5
NC_006088.4	797218	T	G	216
NC_006088.4	797675	T	A	36.8
NC_006088.4	797692	T	C	32.8
NC_006088.4	797836	T	A	45.8
NC_006088.4	797910	T	C	40.8
NC_006088.4	798282	G	C	45.8
NC_006088.4	798418	G	A	42.8
NC_006088.4	798496	G	A	23.8
NC_006088.4	798730	A	G	36.8
NC_006088.4	799392	C	T	133
NC_006088.4	799548	C	T	92.5
NC_006088.4	799605	C	T	40.8
NC_006088.4	799689	G	A	45.8
NC_006088.4	802411	C	T	77
NC_006088.4	803140	G	C	64
NC_006088.4	803214	A	G	73
NC_006088.4	803248	G	A	92.5
NC_006088.4	803372	G	A	35
NC_006088.4	803462	G	A	59
NC_006088.4	803469	C	A	73
NC_006088.4	803492	G	A	156
NC_006088.4	803509	G	A	221
NC_006088.4	803894	T	C	82.4
NC_006088.4	803935	G	C	40
NC_006088.4	804074	C	T	52.8
NC_006088.4	804191	A	G	222
NC_006088.4	804243	A	G	222
NC_006088.4	804282	T	C	45.8
NC_006088.4	804294	T	C	45.8
NC_006088.4	804295	C	T	45.8
NC_006088.4	804306	T	C	45.8
NC_006088.4	804334	G	A	97
NC_006088.4	804606	G	A	92.5
NC_006088.4	804656	T	C	84.5
NC_006088.4	804700	G	A	95.5
NC_006088.4	804756	C	T	84.5
NC_006088.4	804967	T	C	75
NC_006088.4	804989	A	G	23
NC_006088.4	804992	T	A	148
NC_006088.4	805012	T	G	130
NC_006088.4	805113	T	C	29
NC_006088.4	815603	C	T	174
NC_006088.4	818543	A	G	24
NC_006088.4	822845	C	A	45.8
NC_006088.4	822851	A	C	45.8
NC_006088.4	833283	G	A	73
NC_006088.4	835030	T	A	173
NC_006088.4	835077	T	C	174
NC_006088.4	835409	A	G	52.8
NC_006088.4	836113	A	G	141
NC_006088.4	836277	C	T	92.5
NC_006088.4	836285	G	C	65
NC_006088.4	836380	T	C	92.5
NC_006088.4	836584	G	A	73
NC_006088.4	836602	C	T	73
NC_006088.4	836613	A	G	73
NC_006088.4	837151	A	G	45.8
NC_006088.4	837159	T	C	36.8
NC_006088.4	838841	C	A	47.8
NC_006088.4	840193	C	T	164
NC_006088.4	840235	C	T	154
NC_006088.4	840485	C	T	148
NC_006088.4	841513	T	A	52.8
NC_006088.4	841520	G	C	52.8
NC_006088.4	841521	C	T	52.8
NC_006088.4	841522	A	G	52.8
NC_006088.4	842117	G	A	52.8
NC_006088.4	842403	A	G	40.8
NC_006088.4	842412	G	A	45.8
NC_006088.4	842432	G	A	45.8
NC_006088.4	844009	T	C	47.8
NC_006088.4	854233	C	T	68
NC_006088.4	854411	C	T	222
NC_006088.4	854457	C	G	225
NC_006088.4	854524	C	A	94
NC_006088.4	854562	G	A	211
NC_006088.4	854595	C	A	115
NC_006088.4	854612	A	G	149
NC_006088.4	854683	T	C	222
NC_006088.4	854684	G	A	225
NC_006088.4	854755	T	C	29.3
NC_006088.4	854756	G	A	48
NC_006088.4	854836	A	C	79.8
NC_006088.4	854897	T	C	222
NC_006088.4	854900	G	A	225
NC_006088.4	854951	T	A	162
NC_006088.4	854953	T	C	225
NC_006088.4	854956	T	C	225
NC_006088.4	854979	T	C	225
NC_006088.4	854980	A	T	225
NC_006088.4	855004	C	T	225
NC_006088.4	855011	T	C	225
NC_006088.4	855063	T	C	225
NC_006088.4	855157	T	G	225
NC_006088.4	855161	C	T	66
NC_006088.4	855197	C	T	225
NC_006088.4	855411	C	T	222
NC_006088.4	855446	G	A	225
NC_006088.4	855588	C	T	225
NC_006088.4	855629	T	C	225
NC_006088.4	855643	T	C	225
NC_006088.4	855651	A	T	222
NC_006088.4	855657	G	C	225
NC_006088.4	855676	G	A	222
NC_006088.4	855700	T	C	225
NC_006088.4	855827	C	T	225
NC_006088.4	856271	C	A	225
NC_006088.4	856690	G	A	223
NC_006088.4	856998	C	T	175
NC_006088.4	857397	T	C	114
NC_006088.4	857487	C	G	225
NC_006088.4	857681	T	C	110
NC_006088.4	858736	T	G	208
NC_006088.4	858880	C	T	190
NC_006088.4	858904	C	G	225
NC_006088.4	858947	A	G	225
NC_006088.4	858960	T	C	85
NC_006088.4	858982	C	T	225
NC_006088.4	858999	C	T	225
NC_006088.4	859080	A	C	222
NC_006088.4	859084	C	T	56
NC_006088.4	859124	T	C	114
NC_006088.4	859199	C	T	154
NC_006088.4	859224	C	T	47
NC_006088.4	859284	C	A	225
NC_006088.4	859526	C	T	128
NC_006088.4	859575	G	A	72
NC_006088.4	859586	G	A	82
NC_006088.4	859604	C	A	93
NC_006088.4	859717	T	C	34
NC_006088.4	859806	T	C	225
NC_006088.4	859834	T	C	225
NC_006088.4	859962	T	C	125
NC_006088.4	859980	G	C	222
NC_006088.4	859990	T	C	225
NC_006088.4	860055	T	C	225
NC_006088.4	860121	T	C	107
NC_006088.4	860158	T	C	186
NC_006088.4	860204	C	T	59
NC_006088.4	860310	G	A	219
NC_006088.4	860319	C	T	40
NC_006088.4	860339	C	T	40
NC_006088.4	860379	A	G	225
NC_006088.4	860458	T	G	222
NC_006088.4	860777	C	A	222
NC_006088.4	860802	G	C	54
NC_006088.4	860837	C	T	225
NC_006088.4	860870	G	C	222
NC_006088.4	860904	C	T	225
NC_006088.4	861047	A	G	225
NC_006088.4	861070	T	G	225
NC_006088.4	861123	T	C	225
NC_006088.4	861142	C	T	222
NC_006088.4	861217	G	A	56
NC_006088.4	861265	T	C	225
NC_006088.4	861282	T	C	29
NC_006088.4	861293	T	G	225
NC_006088.4	861301	G	T	50
NC_006088.4	861314	C	T	85
NC_006088.4	861348	C	T	90
NC_006088.4	861427	T	C	167
NC_006088.4	861428	G	A	165
NC_006088.4	861587	G	A	225
NC_006088.4	861621	A	G	222
NC_006088.4	861746	T	C	225
NC_006088.4	862222	G	A	222
NC_006088.4	862344	T	C	220
NC_006088.4	862486	T	C	225
NC_006088.4	862537	C	T	222
NC_006088.4	862572	C	T	29
NC_006088.4	862675	G	C	63
NC_006088.4	862679	C	T	222
NC_006088.4	862733	T	A	225
NC_006088.4	862840	C	T	23
NC_006088.4	862871	G	T	225
NC_006088.4	862903	A	T	225
NC_006088.4	862989	G	C	222
NC_006088.4	863190	T	C	222
NC_006088.4	863444	C	T	169
NC_006088.4	863549	A	G	49
NC_006088.4	863643	C	T	36
NC_006088.4	863898	T	C	139
NC_006088.4	864065	G	A	100
NC_006088.4	864084	C	T	225
NC_006088.4	864086	A	G	222
NC_006088.4	864124	C	T	218
NC_006088.4	864305	A	G	86
NC_006088.4	864749	T	C	45.8
NC_006088.4	864751	C	T	45.8
NC_006088.4	864790	T	C	151
NC_006088.4	864826	A	G	63
NC_006088.4	864853	G	A	206
NC_006088.4	865013	A	G	141
NC_006088.4	865108	C	T	126
NC_006088.4	865219	T	C	79
NC_006088.4	865368	C	T	225
NC_006088.4	865392	T	C	225
NC_006088.4	865464	T	C	225
NC_006088.4	865470	G	A	222
NC_006088.4	865681	T	C	30
NC_006088.4	866297	C	G	73
NC_006088.4	866532	T	C	222
NC_006088.4	866643	C	G	25
NC_006088.4	866649	G	A	72
NC_006088.4	866695	T	C	225
NC_006088.4	866733	A	T	95
NC_006088.4	866856	C	T	181
NC_006088.4	866857	A	G	163
NC_006088.4	866904	C	G	71
NC_006088.4	866940	T	A	112
NC_006088.4	867062	G	A	30
NC_006088.4	867180	G	A	37
NC_006088.4	867311	T	C	214
NC_006088.4	867563	A	G	154
NC_006088.4	867584	G	T	222
NC_006088.4	867680	A	G	173
NC_006088.4	867696	A	C	87
NC_006088.4	867739	A	G	187
NC_006088.4	867758	G	A	27
NC_006088.4	867773	T	C	142
NC_006088.4	867792	C	T	57.5
NC_006088.4	868338	G	T	148
NC_006088.4	868344	A	G	87
NC_006088.4	868366	G	A	122
NC_006088.4	868563	A	C	33
NC_006088.4	868757	C	T	104
NC_006088.4	868791	A	C	114
NC_006088.4	868870	A	T	225
NC_006088.4	868897	A	T	225
NC_006088.4	868951	G	A	225
NC_006088.4	869106	C	T	196
NC_006088.4	869189	T	C	128
NC_006088.4	869191	T	C	130
NC_006088.4	869200	C	T	102
NC_006088.4	869215	A	G	78
NC_006088.4	869236	G	A	121
NC_006088.4	869249	A	T	176
NC_006088.4	869547	A	C	185
NC_006088.4	869835	G	A	56
NC_006088.4	869925	A	T	47
NC_006088.4	870087	C	T	177
NC_006088.4	870212	C	A	222
NC_006088.4	870281	A	G	225
NC_006088.4	870282	C	T	205
NC_006088.4	870283	G	A	180
NC_006088.4	870370	G	A	140
NC_006088.4	870377	T	C	140
NC_006088.4	870388	G	A	85
NC_006088.4	870400	G	A	112
NC_006088.4	870457	T	C	93
NC_006088.4	870802	A	G	91
NC_006088.4	870927	C	T	222
NC_006088.4	870961	C	T	30
NC_006088.4	870982	T	C	222
NC_006088.4	871005	C	T	24
NC_006088.4	871202	C	T	222
NC_006088.4	871294	G	T	219
NC_006088.4	871295	G	A	35
NC_006088.4	871313	G	A	119
NC_006088.4	871337	T	C	119
NC_006088.4	871408	G	A	225
NC_006088.4	871639	T	C	118
NC_006088.4	871784	C	T	35.8
NC_006088.4	871847	C	T	48
NC_006088.4	871915	G	A	86
NC_006088.4	871956	C	T	153
NC_006088.4	872365	G	A	20
NC_006088.4	872613	A	G	38
NC_006088.4	872940	A	G	27
NC_006088.4	873524	C	T	37
NC_006088.4	873863	C	T	219
NC_006088.4	873878	T	C	202
NC_006088.4	873922	A	G	134
NC_006088.4	874110	T	C	21
NC_006088.4	874194	C	T	40.8
NC_006088.4	874210	T	C	45.8
NC_006088.4	874645	T	C	64.5
NC_006088.4	874851	G	C	73
NC_006088.4	875193	A	G	61
NC_006088.4	875311	C	T	29
NC_006088.4	875441	A	G	43
NC_006088.4	875513	A	G	222
NC_006088.4	875534	C	A	104
NC_006088.4	875535	G	C	180
NC_006088.4	875698	A	G	48
NC_006088.4	875705	G	A	222
NC_006088.4	875803	A	G	39
NC_006088.4	875944	G	A	222
NC_006088.4	876736	A	C	124
NC_006088.4	876738	C	T	128
NC_006088.4	876761	C	T	149
NC_006088.4	876790	C	T	168
NC_006088.4	876999	G	C	24
NC_006088.4	877268	G	A	185
NC_006088.4	877361	T	C	102
NC_006088.4	877369	C	T	100
NC_006088.4	877457	T	C	30
NC_006088.4	877481	G	C	225
NC_006088.4	877513	C	T	225
NC_006088.4	877750	A	G	66
NC_006088.4	877778	A	G	93
NC_006088.4	877813	T	C	80
NC_006088.4	877914	G	A	82
NC_006088.4	877919	C	T	111
NC_006088.4	878020	T	C	186
NC_006088.4	878034	G	C	225
NC_006088.4	878335	T	C	28
NC_006088.4	879102	G	A	114
NC_006088.4	879154	C	T	69
NC_006088.4	879155	G	T	66
NC_006088.4	879255	A	G	190
NC_006088.4	879266	T	C	190
NC_006088.4	879869	A	G	135
NC_006088.4	880000	G	A	68
NC_006088.4	880178	T	C	77
NC_006088.4	880265	A	G	146
NC_006088.4	880339	A	T	207
NC_006088.4	880413	T	C	224
NC_006088.4	880458	T	C	126
NC_006088.4	880462	T	C	126
NC_006088.4	880464	T	C	122
NC_006088.4	880475	T	C	126
NC_006088.4	880476	T	C	21
NC_006088.4	880503	C	T	45.8
NC_006088.4	880532	G	A	45.8
NC_006088.4	881250	G	A	34
NC_006088.4	881782	T	A	36
NC_006088.4	881985	G	A	59
NC_006088.4	882385	G	A	54
NC_006088.4	882439	T	C	51
NC_006088.4	882452	C	T	51
NC_006088.4	882465	C	T	54
NC_006088.4	882517	C	T	57
NC_006088.4	882522	T	C	27
NC_006088.4	882582	A	C	21
NC_006088.4	882616	G	A	62
NC_006088.4	882834	A	G	37
NC_006088.4	883414	A	G	206
NC_006088.4	883455	G	A	198
NC_006088.4	883471	T	C	109
NC_006088.4	883611	A	C	78
NC_006088.4	883693	A	T	38
NC_006088.4	883735	A	G	77
NC_006088.4	883762	T	C	35
NC_006088.4	883939	A	G	39
NC_006088.4	884271	T	A	26
NC_006088.4	884851	C	T	87
NC_006088.4	885411	G	A	33
NC_006088.4	885427	A	G	33
NC_006088.4	885445	G	A	47.8
NC_006088.4	885908	A	G	56
NC_006088.4	885909	T	C	41
NC_006088.4	886040	C	T	21
NC_006088.4	886205	T	C	82
NC_006088.4	886306	T	C	45.8
NC_006088.4	886403	A	G	45.8
NC_006088.4	887188	A	T	52
NC_006088.4	887216	G	A	33
NC_006088.4	887228	C	T	39
NC_006088.4	887644	G	A	40.8
NC_006088.4	887694	A	G	27.8
NC_006088.4	887983	A	T	30
NC_006088.4	888008	T	C	23
NC_006088.4	888052	G	C	72
NC_006088.4	888582	A	C	52.8
NC_006088.4	888740	C	T	45
NC_006088.4	889128	A	G	183
NC_006088.4	889137	C	T	184
NC_006088.4	889289	C	T	27
NC_006088.4	889307	C	T	195
NC_006088.4	889466	C	T	45.8
NC_006088.4	889470	T	C	40.8
NC_006088.4	889472	A	C	45.8
NC_006088.4	889497	T	C	45.8
NC_006088.4	889524	A	C	45.8
NC_006088.4	889723	T	C	45.8
NC_006088.4	889780	T	C	86
NC_006088.4	889781	T	C	86
NC_006088.4	889791	T	C	121
NC_006088.4	889799	T	C	104
NC_006088.4	889955	G	T	180
NC_006088.4	889980	T	C	54
NC_006088.4	890105	C	A	57
NC_006088.4	890129	C	A	40
NC_006088.4	890135	T	G	69
NC_006088.4	890471	T	C	45.8
NC_006088.4	891147	T	A	93
NC_006088.4	891229	A	G	193
NC_006088.4	891363	A	G	92.3
NC_006088.4	891414	G	C	101
NC_006088.4	891418	C	T	97
NC_006088.4	891591	T	C	36.8
NC_006088.4	891701	C	T	89.5
NC_006088.4	891729	T	C	95.5
NC_006088.4	892263	G	A	27
NC_006088.4	892437	A	G	45.8
NC_006088.4	893492	T	C	69
NC_006088.4	893506	T	C	66
NC_006088.4	893667	T	A	73
NC_006088.4	893861	C	T	33
NC_006088.4	893985	G	A	45.8
NC_006088.4	893998	G	A	40.8
NC_006088.4	894149	A	G	62
NC_006088.4	894845	T	C	45.8
NC_006088.4	894966	C	G	36.8
NC_006088.4	895889	G	A	133
NC_006088.4	896069	A	G	166
NC_006088.4	897396	G	A	92.5
NC_006088.4	898352	C	T	99.5
NC_006088.4	898429	G	A	59
NC_006088.4	898441	T	G	130
NC_006088.4	898450	A	C	130
NC_006088.4	898794	G	A	121
NC_006088.4	898795	T	A	121
NC_006088.4	899063	C	T	114
NC_006088.4	899147	C	T	128
NC_006088.4	899200	A	G	190
NC_006088.4	899281	T	C	99
NC_006088.4	899387	C	T	124
NC_006088.4	899536	A	T	178
NC_006088.4	900191	T	C	38
NC_006088.4	900206	C	T	87
NC_006088.4	900406	C	G	38
NC_006088.4	900499	T	C	45.8
NC_006088.4	900701	C	T	128
NC_006088.4	900914	C	T	225
NC_006088.4	901201	T	A	52.8
NC_006088.4	901272	T	C	44.8
NC_006088.4	901493	C	T	36
NC_006088.4	901547	G	T	140
NC_006088.4	902299	T	C	26
NC_006088.4	902339	G	A	40.8
NC_006088.4	902440	T	C	186
NC_006088.4	902746	G	A	27
NC_006088.4	902770	A	G	155
NC_006088.4	904672	T	C	73
NC_006088.4	905395	A	G	222
NC_006088.4	905533	C	T	45.8
NC_006088.4	905956	A	G	121
NC_006088.4	906553	T	C	110
NC_006088.4	908504	C	T	93
NC_006088.4	908978	T	C	52.8
NC_006088.4	909692	A	C	52.8
NC_006088.4	909704	T	C	52.8
NC_006088.4	909705	G	A	52.8
NC_006088.4	910203	A	G	45.8
NC_006088.4	910249	A	T	69
NC_006088.4	910294	C	T	62
NC_006088.4	910755	T	C	36.8
NC_006088.4	912392	A	G	40.8
NC_006088.4	912913	C	G	55
NC_006088.4	913065	G	A	49.1
NC_006088.4	913098	A	G	45.8
NC_006088.4	913136	G	A	73
NC_006088.4	914058	T	A	45.8
NC_006088.4	914060	C	T	40.8
NC_006088.4	914617	T	C	45.8
NC_006088.4	914693	T	C	32.8
NC_006088.4	915586	A	G	87
NC_006088.4	915611	A	G	145
NC_006088.4	915673	T	C	100
NC_006088.4	916081	T	C	45.8
NC_006088.4	916082	G	A	45.8
NC_006088.4	916123	G	A	45.8
NC_006088.4	916454	C	T	192
NC_006088.4	917125	T	C	55
NC_006088.4	917166	A	C	225
NC_006088.4	917470	C	T	225
NC_006088.4	917735	G	A	45.8
NC_006088.4	917889	A	G	45.8
NC_006088.4	917975	G	T	45.8
NC_006088.4	918000	A	C	45.8
NC_006088.4	918090	T	G	45.8
NC_006088.4	919191	C	T	64
NC_006088.4	919270	A	G	49
NC_006088.4	919383	G	A	185
NC_006088.4	919452	C	T	114
NC_006088.4	919515	G	T	45.8
NC_006088.4	919538	C	T	112
NC_006088.4	919909	C	T	222
NC_006088.4	919975	C	T	37
NC_006088.4	920018	C	G	95
NC_006088.4	920027	C	T	222
NC_006088.4	920048	A	G	225
NC_006088.4	920780	C	T	24.8
NC_006088.4	921570	G	C	141
NC_006088.4	921770	C	T	148
NC_006088.4	921778	C	T	84
NC_006088.4	922030	C	G	164
NC_006088.4	922035	G	C	48
NC_006088.4	922051	C	T	109
NC_006088.4	922052	G	A	84
NC_006088.4	922136	G	A	88
NC_006088.4	922142	C	T	69
NC_006088.4	922143	A	G	86
NC_006088.4	922147	G	A	85
NC_006088.4	922161	C	T	127
NC_006088.4	922210	C	T	139
NC_006088.4	922215	T	G	36
NC_006088.4	922306	C	G	38
NC_006088.4	922321	T	C	222
NC_006088.4	922399	G	A	211
NC_006088.4	922487	G	A	33
NC_006088.4	922543	A	G	225
NC_006088.4	922544	C	A	57
NC_006088.4	922559	T	G	225
NC_006088.4	922569	A	C	225
NC_006088.4	922572	A	C	225
NC_006088.4	922573	C	T	34
NC_006088.4	922584	A	G	207
NC_006088.4	922629	A	G	125
NC_006088.4	922641	A	G	225
NC_006088.4	922678	A	G	158
NC_006088.4	922682	A	G	225
NC_006088.4	922685	A	G	166
NC_006088.4	922697	A	G	225
NC_006088.4	922700	A	G	104
NC_006088.4	922979	C	T	225
NC_006088.4	923000	G	T	225
NC_006088.4	923015	A	G	156
NC_006088.4	923020	C	G	140
NC_006088.4	923021	A	G	225
NC_006088.4	923024	A	G	145
NC_006088.4	923025	A	G	182
NC_006088.4	923031	A	G	30
NC_006088.4	923032	A	G	225
NC_006088.4	923043	A	G	186
NC_006088.4	923104	G	A	78
NC_006088.4	923229	T	C	44
NC_006088.4	923231	A	G	43
NC_006088.4	923276	A	T	225
NC_006088.4	923283	T	C	225
NC_006088.4	923301	C	G	225
NC_006088.4	923362	C	G	220
NC_006088.4	923377	C	G	148
NC_006088.4	923392	A	G	175
NC_006088.4	923442	C	T	225
NC_006088.4	923457	T	C	71
NC_006088.4	923564	C	T	225
NC_006088.4	923576	G	A	225
NC_006088.4	923745	A	G	225
NC_006088.4	923776	G	A	222
NC_006088.4	923778	A	G	222
NC_006088.4	923825	C	T	225
NC_006088.4	923864	A	G	225
NC_006088.4	923871	G	A	222
NC_006088.4	923891	C	A	225
NC_006088.4	923892	T	G	225
NC_006088.4	923935	T	C	225
NC_006088.4	923951	A	G	225
NC_006088.4	924141	A	G	222
NC_006088.4	924202	T	C	118
NC_006088.4	928752	A	G	121
NC_006088.4	928983	G	A	93.5
NC_006088.4	933666	C	T	126
NC_006088.4	933818	T	C	225
NC_006088.4	933995	T	C	225
NC_006088.4	934048	T	C	225
NC_006088.4	934060	T	A	225
NC_006088.4	934069	G	T	225
NC_006088.4	934082	T	C	204
[truncated: 63,536 more rows]
