# Supplementary material for: Identification of molecular pathways and candidate genes associated with cocks’ comb size trait by genome-wide transcriptome analysis
Source: Sci Rep. 2018 Jan 31;8:2015. doi: 10.1038/s41598-018-20373-6 (PMC5792444; doi:10.1038/s41598-018-20373-6)
Supplement: Supplementary file 6 — Table S6 [file 41598_2018_20373_MOESM6_ESM.xls]

## Sheet: Sheet1
Identification of molecular pathways and candidate genes associated with cocks' comb size trait by genome-wide transcriptome analysis Yifan Liu, Yunjie Tu, Ming Zhang, Gaige Ji, Kun Wang, Yanju Shan, Xiaojun Ju, Di Zhang, Jingting Shu, and Jianming Zou
Supplymentary Table S6 Differentially expressed genes identified in chicken comb between the big (BC) and small comb size (SC) groups. Foldchange = Expression(BC)/Expression(SC). The expression levels of all genes was described by the reads per kilobase per million reads (RPKM).
Gene id	Gene symbol	SC1	SC2	SC3	BC1	BC2	BC3	Foldchange	log2Foldchange	P-value
396512	FOS	348.352	282.096	201.368	93.5259	126.995	86.8823	0.357466	-1.48412	2.54285e-05
408037	SFN	318.071	218.427	348.103	364.377	545.726	547.608	1.68161	0.74984	0.00407951
373931	EGR1	292.324	418.008	337.6	129.732	141.37	105.904	0.34101	-1.55211	1.56859e-08
429089	CYR61	193.138	225.848	172.803	100.828	98.4048	57.74	0.429028	-1.22086	9.12603e-07
776271	LOC776271	192.361	190.573	138.177	128.789	100.166	102.408	0.646313	-0.629695	0.0129639
395853	HSPA8	144	213.771	363.778	373.437	375.357	440.795	1.57122	0.651882	0.0315437
408039	KRT14	139.131	145.459	211.455	196.019	378.159	281.827	1.71783	0.780586	0.033843
404771	GEM	122.838	132.546	102.576	56.5007	60.6466	67.3103	0.485706	-1.04185	3.03875e-09
100857693	PAOX	101.12	47.8118	77.0735	38.1089	52.5139	48.4532	0.639757	-0.644405	0.0459021
424666	PPAP2B	96.3113	115.792	104.907	65.7775	61.7672	57.2393	0.551946	-0.857401	2.75821e-09
107050994	LOC107050994	95.3395	101.427	93.8061	130.474	148.223	198.959	1.59688	0.675257	0.0311876
396503	COL17A1	89.3352	77.4713	95.0396	99.4296	124.057	186.386	1.54115	0.624005	0.0373806
416156	C1QTNF2	77.9114	79.0044	53.1075	47.9744	39.5724	43.9939	0.602108	-0.731905	0.00408887
417964	EMP1	68.7738	59.9302	64.8913	117.212	100.958	97.5976	1.54041	0.623313	1.4678e-05
100858439	LOC100858439	67.3214	34.0953	52.7446	63.9095	76.7566	139.889	1.90432	0.929276	0.0357045
107053650	DDIT4	67.1049	70.6152	60.1103	35.0266	27.9695	27.5524	0.476219	-1.0703	1.34224e-08
395333	MOXD1	55.5209	82.2749	49.5971	44.5369	30.9645	44.9252	0.6101	-0.712883	0.0496737
421158	PKP1	53.9173	51.8421	86.0537	87.1145	99.546	143.146	1.70681	0.771301	0.00909362
423477	TNFAIP2	52.3161	55.2466	44.2457	36.705	29.3551	28.8645	0.604121	-0.72709	3.66302e-05
396487	HSPA5	52.1272	51.8737	73.9842	97.7817	101.034	112.974	1.72832	0.789372	1.54998e-07
420900	SERPINB5	47.471	36.9385	75.2848	79.477	108.264	118.817	1.79502	0.844	0.00696314
107049468	LOC107049468	46.1381	35.4144	36.9671	27.209	18.4373	23.3759	0.601926	-0.732343	0.000325937
428824	LOC428824	45.3002	54.26	27.1002	19.7343	13.0657	21.8358	0.406989	-1.29694	0.00405867
416988	HSPB8	44.6748	34.1348	61.9414	67.9855	84.3247	83.6586	1.71134	0.775123	6.8765e-05
419592	C23H1ORF63	44.1091	61.8836	87.3886	107.199	100.786	120.464	1.59718	0.675528	0.00298249
107051105	LOC107051105	42.7044	50.8569	52.7838	81.6955	64.0658	63.0561	1.51342	0.597815	0.000894568
101751827	LOC101751827	40.7446	32.6659	20.187	16.9502	15.418	20.2818	0.534432	-0.903922	0.0174359
420839	JARID2	40.5099	26.3353	31.6639	20.8837	24.8235	19.4269	0.626861	-0.673782	0.00456985
427625	SH3PXD2B	37.3521	28.4046	25.7827	20.2448	17.1139	15.3139	0.583564	-0.777037	0.000282547
378913	FLNB	37.3455	36.4141	46.8774	70.6976	69.435	63.4456	1.65991	0.731109	2.24367e-07
415669	TPPP3	36.9323	22.2848	75.7393	178.891	206.983	119	3.89863	1.96297	3.61112e-05
396227	HSPB1	36.1671	30.5134	35.5791	46.4096	54.8707	53.8169	1.511	0.595507	0.00065214
101747868	LOC101747868	34.8833	26.333	42.1273	46.1857	55.7403	63.5803	1.5299	0.613438	0.00203763
403120	IFI6	34.573	33.3435	32.2117	49.0238	67.313	91.5607	2.02342	1.0168	0.00664881
416652	HBAA	34.3202	35.2081	51.8811	111.39	97.7992	161.831	2.91172	1.54187	2.72163e-05
421960	SDC1	33.2146	29.7988	46.314	46.0939	74.929	69.6945	1.66642	0.736753	0.0141694
420692	TMEM108	32.0135	44.8683	26.9832	20.8311	23.9764	18.3015	0.585929	-0.771202	0.0218497
395583	SPRY1	29.5596	40.3142	41.6191	24.9058	20.6255	21.4475	0.568998	-0.813505	5.69976e-05
418361	BOC	29.4012	29.1205	24.34	19.5393	13.7109	17.4478	0.620086	-0.68946	0.000104478
395104	TBX18	27.188	25.8226	19.0761	16.9882	15.6488	15.4911	0.634554	-0.656185	0.00177876
395299	SOCS3	26.7384	14.7911	29.1843	35.2126	54.5536	33.1924	1.78228	0.833722	0.0180072
770188	HIST1H2B7L2	24.8962	12.4472	18.2822	9.47738	10.5437	10.8735	0.551195	-0.859366	0.000260201
107055314	TNS4	24.6126	15.1174	37.5699	36.8821	57.4411	45.0232	1.83834	0.878403	0.00476152
418892	LOC418892	24.2044	16.2355	23.7943	14.5125	12.916	15.6286	0.637317	-0.649916	0.00125566
428386	TRIB1	24.0508	17.9227	30.5832	44.7746	43.8058	36.8085	1.69925	0.764902	0.000333433
419468	IFFO2	23.4384	21.9417	42.5129	51.8589	65.385	65.9015	1.98022	0.985658	0.000227054
430080	FAM46B	23.2223	25.13	38.6299	35.5254	49.1382	47.6525	1.54896	0.631295	0.00767717
396273	GSC	23.1937	25.4486	22.1816	13.0779	11.4235	12.8765	0.521449	-0.939403	5.38602e-06
419407	MMP23B	23.1912	31.6437	21.8854	16.7314	15.9339	15.253	0.586899	-0.768817	0.00180056
420183	RDH10	23.0433	30.5607	41.8409	23.1448	19.5723	22.6326	0.642326	-0.638622	0.037489
421160	LAD1	22.8652	12.0868	23.0411	24.711	30.7646	29.566	1.5243	0.608143	0.00293415
417440	ABCA8	22.6197	18.1188	15.5036	13.5898	11.0632	15.368	0.660588	-0.598178	0.00471877
378914	CDKN1A	22.3196	19.3052	36.0837	36.4865	48.9558	43.7127	1.68683	0.754316	0.000754503
395701	EZR	22.1007	19.7383	35.0292	38.3556	40.2744	52.7653	1.61663	0.692989	0.00592932
374060	FZD7	21.9724	15.9409	16.3728	11.0428	11.2447	11.558	0.62526	-0.677472	6.18694e-05
428980	ADRA2A	21.5771	21.5487	21.9515	13.4051	15.0871	12.8596	0.621219	-0.686826	7.35281e-06
420731	EPDR1	21.5475	21.0398	18.5532	15.4037	15.3702	11.8739	0.643164	-0.636742	1.75368e-05
423931	BAG3	21.4265	24.1288	52.1841	49.3025	57.7005	61.2221	1.63646	0.710582	0.0394456
396488	CNTF	20.9307	17.3729	34.6093	30.6843	41.8854	41.2771	1.60331	0.681053	0.00379241
427728	TAP2	20.8687	17.7129	15.0068	24.8006	26.7277	32.279	1.57482	0.655188	6.18749e-05
427592	LRIG1	20.5349	18.512	15.2185	11.7551	11.954	11.3754	0.622165	-0.684631	9.92815e-05
395643	PDLIM4	20.2973	16.5151	23.871	31.2648	29.6499	29.7711	1.51837	0.602523	0.000540325
101751372	TUSC1	20.2828	12.228	13.3194	9.62901	9.10447	9.42376	0.642984	-0.637144	0.0110082
724086	SIX2	20.2529	22.2883	21.1741	14.5649	11.0718	12.1903	0.574905	-0.798604	0.000149482
396052	CYP1A4	20.1099	17.6517	41.602	39.6378	38.2199	51.1179	1.66064	0.731743	0.0228488
100861586	IL36RN	19.2159	13.5141	13.263	21.2933	21.2576	22.3543	1.51519	0.599494	0.00741339
424891	BDH1	18.5518	18.9424	29.4056	29.5753	39.6867	42.0313	1.58589	0.665294	0.00428099
428310	HSP25	17.9492	16.9603	29.5618	35.8067	52.5518	36.4512	1.99101	0.993498	0.00127207
770371	SMIM5	17.858	16.9873	14.2561	9.62167	7.76415	11.2657	0.572026	-0.805848	1.04567e-06
416521	PRPSAP2	17.3203	17.1258	13.933	11.0088	10.6888	11.6209	0.654141	-0.612327	0.000109176
423790	IFIT5	17.2187	17.2087	11.5465	21.7462	31.1302	58.5823	2.24243	1.16506	0.044805
415672	FHOD1	17.1715	11.7626	18.0407	26.5734	22.642	18.5711	1.50449	0.589275	0.0309566
107055352	MIDN	16.6655	18.9881	25.1732	29.139	28.2378	29.2813	1.50498	0.58974	0.000684035
374203	FBN2	16.2086	18.8093	13.0344	11.9318	10.6738	10.1262	0.637033	-0.650561	0.00316411
429929	GADD45B	16.1417	12.666	13.6751	10.3369	10.5098	10.1031	0.627731	-0.671782	0.00395236
751817	SLC11A2	15.8922	16.2058	25.1448	31.4224	27.3023	38.2322	1.67444	0.743676	0.00124604
373912	NOG	15.7614	13.8682	12.3555	10.7169	9.13176	7.46712	0.63599	-0.652925	0.00902824
420044	KRT23	15.7573	12.5757	21.5005	21.3892	27.7139	27.2753	1.5086	0.59321	0.0104245
107050031	LOC107050031	15.5381	13.034	14.2341	20.9119	22.4442	18.3225	1.51644	0.600689	0.0178383
107049510	STARD7	14.7648	11.7445	14.1214	16.7117	23.8642	19.6407	1.58177	0.66154	0.00626625
419921	MDFI	14.5501	9.60332	12.1504	6.11804	6.86894	6.97827	0.558227	-0.841076	1.92749e-05
408036	EREG	14.3519	12.8681	22.4978	22.5886	30.9478	36.7158	1.72475	0.786385	0.00606955
415439	FGF7	14.3227	24.9824	13.9417	10.2009	8.78657	13.7191	0.594881	-0.749328	0.0484759
421064	GREB1L	14.303	15.5665	12.2013	8.73048	8.95251	6.64635	0.544679	-0.876521	1.91146e-05
374044	HK2	13.8684	15.3397	19.3688	29.4577	29.3483	24.9208	1.71899	0.781562	7.16115e-06
420343	FBXO32	13.5935	24.5494	20.4574	11.5536	9.16728	12.3833	0.529536	-0.917201	0.00738062
693251	RP11-195F19.29	13.5305	14.3026	11.145	8.81236	6.26668	5.95859	0.572227	-0.805342	0.000614131
395293	SLIT1	13.3951	10.4729	13.0537	8.45013	6.90732	6.61179	0.607726	-0.718507	5.29073e-06
101751551	FAM83G	13.3604	11.1251	18.5002	16.8167	23.0633	28.9332	1.61359	0.690275	0.0118564
419088	TSKU	13.333	15.6714	22.8959	28.088	29.1801	26.77	1.54848	0.630853	0.00257431
430610	DOK4	13.3042	9.66134	10.0787	7.53213	6.67621	5.38312	0.617745	-0.694918	0.000138831
770492	LOC770492	12.9753	13.0298	11.5624	6.31703	5.34436	5.5116	0.444954	-1.16827	1.14267e-10
107050649	LOC107050649	12.9618	8.66879	10.2701	6.75262	6.8473	5.7598	0.590684	-0.759541	0.0309869
100858808	DNAJB1	12.8897	11.209	25.429	24.8182	30.1084	33.206	1.80617	0.852931	0.00484501
101751715	LOC101751715	12.825	8.03314	6.58005	15.4128	18.5733	20.4608	1.99137	0.993761	9.12339e-05
426597	GRB7	12.7933	8.66019	15.67	19.0817	25.2735	24.268	1.86142	0.896404	1.79182e-07
101747779	LOC101747779	12.792	12.2024	16.0555	20.2817	21.5794	19.9415	1.61911	0.695201	1.08801e-05
395208	MAB21L1	12.7824	13.7268	10.4587	8.78955	7.083	6.38618	0.580066	-0.785712	0.000986898
416507	RASD1	12.7376	12.7775	21.5154	10.4134	10.7869	7.06435	0.612795	-0.706523	0.0391918
428121	LRRC32	12.6467	14.3743	23.952	35.1124	35.3774	29.4937	1.84257	0.881722	0.000404086
423264	EXD2	12.4433	9.50783	9.33386	7.42901	6.49054	7.01691	0.625405	-0.677137	0.000207057
395584	SPRY2	12.357	13.5591	11.3759	6.71146	6.81244	8.09977	0.563123	-0.828478	3.01364e-06
427376	DNAJA1	12.2264	16.0727	30.478	34.3863	38.6863	40.8605	1.83215	0.873537	0.00859254
422496	HSPA4L	11.9224	13.1925	24.0107	24.6488	25.0497	31.8072	1.55096	0.633164	0.0274832
424360	RGS1	11.8483	10.2848	6.78025	4.04797	4.53317	6.43059	0.499699	-1.00087	0.00229972
768922	FAM102B	11.8177	9.28289	11.5645	21.3026	15.9977	17.5938	1.56825	0.649151	4.41664e-05
420896	SERPINB2	11.738	9.49178	26.6348	32.7972	37.3034	36.5839	1.96577	0.975095	0.00202258
420436	GALNT11	11.6879	13.1729	12.1236	9.40124	8.2123	8.58366	0.663054	-0.592801	7.96029e-05
418366	GTPBP8	11.66	8.19574	8.01952	6.20289	5.99327	6.57793	0.629579	-0.667541	0.00674615
101750205	LOC101750205	11.6036	8.57542	14.8233	14.94	19.2168	24.3886	1.63288	0.70742	0.01277
416083	MAGI1	11.6005	10.1534	8.90319	7.142	7.52986	5.58689	0.633205	-0.659256	0.000229865
101750689	BHLHE41	11.3441	9.63689	9.21888	6.83882	7.12249	5.73333	0.6258	-0.676227	0.000678849
395324	CXCR4	11.1169	8.42263	7.77891	6.01028	5.58484	7.57393	0.654861	-0.610739	0.00558966
396529	ATP1B1	10.997	12.965	21.2789	25.254	22.6352	30.3819	1.64353	0.716799	0.00491516
428385	ASAP1	10.937	11.2633	8.10897	7.57393	7.55324	6.04814	0.646665	-0.628909	0.00381008
100857269	LOC100857269	10.9163	10.3208	13.0944	16.1779	16.7752	16.3165	1.5141	0.59846	7.60698e-05
421399	PLEKHH2	10.6665	11.9456	7.74277	7.49117	6.36998	7.15387	0.629544	-0.667621	0.00691714
424725	MSH4	10.5962	7.34893	6.58384	5.37754	5.81096	5.70772	0.647068	-0.628012	0.010555
395654	HBEGF	10.3482	9.25123	8.27585	13.9538	15.2057	13.1626	1.57379	0.654246	0.00122793
420092	RFX2	10.2597	4.95372	20.1995	37.8784	42.502	31.3973	3.04963	1.60863	9.55124e-06
427191	CZH5ORF51	10.101	8.59632	7.77709	5.72081	6.58474	6.58464	0.651651	-0.617828	0.00192403
101748282	GJB3	9.9847	6.74617	12.8791	11.9924	16.2748	17.5098	1.57357	0.654043	0.00702981
415852	LOC415852	9.92649	10.9725	9.24003	8.09125	5.34172	5.96387	0.616299	-0.698297	0.0056964
422457	SMARCA5	9.75821	8.56611	13.3809	14.7391	17.2209	19.2993	1.52569	0.609466	0.00233509
107054175	LOC107054175	9.75325	10.0405	6.41817	5.47055	5.44835	6.21042	0.598739	-0.740001	0.00417864
395660	PRLR	9.51761	15.3712	9.47825	7.61419	7.27538	8.98216	0.635434	-0.654186	0.0477644
419195	PKIG	9.50429	7.78429	15.4655	17.0663	18.2771	14.5034	1.51636	0.60061	0.0359389
420815	NFATC1	9.47777	8.34161	7.34704	15.068	14.0105	15.2393	1.67599	0.745015	3.08196e-07
427171	PIK3R1	9.41344	11.5877	8.88832	5.54163	4.60477	6.1032	0.503731	-0.989273	2.28321e-07
419792	BCO2	9.38444	7.14044	7.90706	10.9668	13.3301	16.4021	1.60051	0.678536	0.000242878
374212	ADORA1	9.35883	6.44988	9.95	10.7657	16.7767	19.6401	1.88965	0.918118	0.00130925
418867	PHF11	9.31387	5.95238	6.89124	9.18821	11.8413	15.0792	1.55147	0.633635	0.010666
422513	LOC422513	9.21738	9.30033	8.17758	12.5278	19.8596	34.0085	2.20349	1.13979	0.033724
424085	ALS2	9.12287	6.57124	5.84282	4.73488	4.9548	5.06179	0.636079	-0.652722	0.00636014
425255	SPR	8.90856	6.76284	12.0299	14.8377	14.8986	11.8109	1.52702	0.610716	0.0146789
415430	SEMA6D	8.73122	11.1174	8.69179	5.81021	4.81735	5.23387	0.521721	-0.938648	3.43227e-07
693245	ERBB3	8.65666	4.8187	7.7065	9.33765	11.6897	12.4033	1.63758	0.711562	6.19494e-05
423786	LOC423786	8.63396	4.70825	5.90324	3.68879	3.97532	5.6861	0.644697	-0.633308	0.0474533
395166	FAT4	8.62265	12.324	9.38807	7.17049	6.58853	5.75307	0.612029	-0.708328	0.00451899
769776	TRIM45	8.40287	8.01012	8.4194	13.4711	14.0311	12.2969	1.58494	0.664432	0.000141422
374223	LEPR	8.16926	11.5208	7.23101	4.99752	3.78418	3.28337	0.4182	-1.25773	0.000613994
419346	NFATC2	7.97586	5.07276	7.14726	18.779	19.9138	18.389	2.71324	1.44002	5.23094e-22
378779	BMP2	7.92306	9.0119	9.37294	5.57946	6.90281	5.34548	0.640636	-0.642424	0.000292633
386574	NFKB2	7.76464	8.19462	11.1035	14.7446	15.0554	13.2754	1.58871	0.667853	6.72423e-05
422017	ZNF395	7.59064	7.08586	4.73335	3.8915	3.69791	3.78429	0.580772	-0.783957	0.00362761
419791	C11ORF34	7.49628	5.82539	8.25673	8.5861	13.6189	14.8109	1.66203	0.732951	0.0133508
421945	LPIN1	7.46307	7.22752	6.921	4.19952	3.94594	4.90601	0.574829	-0.798795	1.38882e-07
395600	LECT1	7.36081	8.63562	6.96053	5.21016	4.87971	4.4957	0.610094	-0.712897	3.82075e-05
425346	CRTAC1	7.21369	7.39559	13.2977	15.3467	12.0451	21.6502	1.64012	0.7138	0.0373124
423848	PPRC1	7.14113	5.53951	8.62059	10.4597	12.075	10.276	1.6244	0.699909	3.5685e-05
415732	ADCY7	6.818	5.40985	4.73987	3.89894	3.00386	4.99933	0.646376	-0.629556	0.0098609
395694	ITPKA	6.62638	5.21853	9.16009	13.6653	15.7089	7.64346	1.51078	0.595298	0.00230346
101750381	KIAA0408	6.55489	7.34889	5.18386	4.68336	3.31823	4.41044	0.612636	-0.706899	0.00127338
395581	HTR2B	6.54944	4.99071	8.29471	9.45877	13.6182	10.5013	1.5948	0.673377	0.0118839
424406	UCK2	6.37482	5.01646	8.98608	11.4534	11.8157	12.4159	1.68997	0.756994	2.5811e-05
100859913	FAM110C	6.37056	6.77266	7.09071	4.73674	4.01137	5.46588	0.663622	-0.591566	0.000272555
107048989	LOC107048989	6.29459	4.30492	6.24095	9.91005	7.03724	10.2839	1.71222	0.775872	0.0321174
423734	KAT6B	6.29038	7.16252	4.9237	3.61684	3.41029	3.62819	0.550427	-0.861378	0.000144612
107055417	LOC107055417	6.20035	4.48393	6.20782	6.36183	10.6753	9.41357	1.55259	0.63468	0.0196593
101751962	RITA1	6.03766	4.42382	2.5839	2.57307	2.69173	1.78991	0.54956	-0.86365	0.0450375
378903	CREM	6.02745	9.54291	17.104	20.2304	20.0311	22.7696	1.76792	0.822052	0.00686357
427355	FREM1	6.02452	7.69569	4.88458	5.02097	4.50896	3.80388	0.662775	-0.593409	0.029851
723789	DACT1	5.94402	6.26859	6.50267	4.40164	3.42028	3.73085	0.59709	-0.74398	9.52794e-07
418647	TMEM243	5.74426	4.81124	3.04987	2.31754	2.61056	3.15943	0.580767	-0.783969	0.0335492
421177	ELF3	5.68942	5.97113	7.69286	6.64926	12.1161	12.1475	1.60746	0.684782	0.0247151
100859584	LOC100859584	5.66753	6.20215	4.83004	7.70031	9.53506	6.68961	1.51332	0.597717	0.0121176
417451	C17ORF80	5.63657	4.98927	4.15988	3.33907	2.93394	3.40164	0.646117	-0.630133	0.00184175
100034745	PTGER2	5.6284	4.14197	7.54264	9.05254	9.47517	6.21755	1.56255	0.643899	0.0328312
428137	EMILIN3	5.45791	3.73393	2.31902	2.05587	2.13924	1.50304	0.499972	-1.00008	0.0320908
423864	TRIM8	5.44254	4.85452	6.67995	8.25087	9.12646	7.38275	1.50157	0.586471	0.00195131
395313	MX1	5.4273	5.90651	5.02844	6.8007	11.9902	20.0179	2.24768	1.16844	0.0382625
416651	HBAD	5.4032	5.83771	13.5541	16.7522	17.6536	31.816	2.5229	1.33508	0.0102417
769377	TMEM198	5.40102	4.02437	6.19444	9.08733	8.84976	9.27822	1.73262	0.792955	0.000260696
107049732	LOC107049732	5.3812	5.69992	4.9122	4.80351	2.15187	2.98492	0.604917	-0.725191	0.0275835
101748292	LOC101748292	5.29252	3.89414	5.61366	6.86651	8.02052	7.59451	1.5678	0.648745	0.0111647
771271	KCNE4	5.28656	4.91931	5.0579	3.61338	2.62194	3.92916	0.633977	-0.657498	6.95123e-05
428760	ADAMTS3	5.21727	5.31567	5.05322	4.75954	3.24891	3.29828	0.662942	-0.593045	0.000188122
770450	LOC770450	5.18032	3.03541	8.14223	8.45094	15.0466	15.4738	2.16877	1.11688	0.0105996
395332	TES	5.12152	5.4654	6.73252	9.47824	10.9645	9.95472	1.63783	0.711782	1.43601e-05
417813	LRIG3	5.0926	6.11648	4.10897	3.26304	2.91435	3.74322	0.604584	-0.725984	0.00116775
417272	BSPRY	5.04979	3.38628	4.15733	4.93701	5.6184	6.79593	1.56077	0.642261	0.0190012
768763	MSANTD2	5.04706	3.87736	2.73928	2.65603	2.57129	2.02649	0.611975	-0.708456	0.028647
416782	TXNRD2	5.02016	5.4524	6.00238	2.97408	3.49999	3.64969	0.569339	-0.812639	1.1288e-06
769140	BMF	4.98205	5.20324	4.20116	3.38463	2.91348	3.27605	0.618063	-0.694175	1.08219e-05
428086	LOC428086	4.89044	6.0048	10.0622	10.8503	15.6917	22.1899	2.20675	1.14193	0.0138643
425757	OVSTL	4.88576	5.7961	4.98794	6.91925	10.1671	12.0575	1.66452	0.735105	0.00838953
373967	SLIT2	4.87396	6.2773	4.93791	3.88684	2.54789	3.62213	0.583342	-0.777586	0.000482996
420368	LOC420368	4.82261	3.42161	4.41504	6.14201	5.1745	7.86672	1.56054	0.642044	0.0207736
101749800	LRRC26	4.81195	2.74031	3.06913	4.5898	6.19226	7.03821	1.64787	0.720604	0.00867385
396222	LMNB2	4.77057	5.9225	8.0249	9.24784	10.093	10.1881	1.53104	0.614514	0.00105919
373904	TNFRSF10B	4.75679	3.12961	4.35669	6.24086	9.11376	7.05012	1.68014	0.748583	0.000675341
101750305	C1H11ORF82	4.73964	4.3942	1.99833	1.99397	1.49106	2.02066	0.453328	-1.14137	0.0289641
420775	STK17A	4.71023	3.4449	5.6834	6.95998	7.79676	9.83021	1.63754	0.711532	0.000870068
424205	NHEJ1	4.68627	2.55813	3.25815	1.91679	1.40831	2.85884	0.612298	-0.707693	0.0362207
100857563	LOC100857563	4.68437	5.12457	5.2459	6.6517	8.12648	11.1608	1.7473	0.805127	0.000292984
423778	MAPK8	4.68087	4.51636	4.82722	3.50488	3.56176	3.12734	0.653548	-0.613635	0.000151257
771739	FMNL2	4.63254	5.4795	4.92356	3.35565	2.84925	3.60307	0.639527	-0.644923	0.000157593
428169	FAM65C	4.60288	4.82832	3.55666	3.00933	2.85831	3.0019	0.64309	-0.636908	0.000703334
422389	MAMLD1	4.53961	4.21018	5.09237	9.69142	9.6618	7.89424	1.87174	0.904384	6.09339e-08
419851	LOC419851	4.31245	6.50018	5.25448	2.21567	2.82865	3.80777	0.532729	-0.908526	0.00109644
426811	TRIM36	4.25135	4.16054	3.07139	2.61195	2.52188	2.4864	0.629706	-0.667249	0.00106528
420854	EDN1	4.23641	3.22024	7.13403	9.70059	12.1133	8.15781	1.95489	0.967084	0.00541488
422166	EDA2R	4.20443	2.84391	5.31505	10.9315	12.8315	7.36191	2.5679	1.36059	0.00012131
100859600	C3ORF33	4.16995	2.73617	2.40553	2.09191	2.0482	2.11882	0.642581	-0.63805	0.0125292
428951	FBXL15	4.16401	4.06032	5.93631	6.60221	7.82284	7.52157	1.5195	0.603597	0.000440464
416054	KLHDC8B	4.05444	4.18102	4.75595	11.0914	10.3889	6.76419	2.08866	1.06258	0.00384887
419613	RSPO1	4.04294	4.46065	3.96859	2.63417	1.92918	1.46704	0.480608	-1.05707	4.0638e-07
101749888	IRS1	3.99934	3.13712	4.73261	6.35303	6.42405	6.31102	1.56074	0.642234	0.000510709
769876	PDZD3	3.99736	2.879	4.97673	6.45553	7.31255	6.05752	1.7127	0.776275	0.000294332
100859132	RASGRF2	3.96423	5.60004	3.16707	3.10032	2.70864	2.29488	0.585495	-0.772271	0.0258754
420082	MEX3D	3.90395	5.03141	6.77617	8.52831	9.25842	6.76159	1.54477	0.62739	0.0317952
422330	FGF16	3.89438	8.16116	4.68746	1.22276	1.04571	0.847257	0.222554	-2.16777	6.01368e-06
776542	DMTN	3.87442	4.7963	2.96134	6.1329	5.18307	5.81902	1.5205	0.604547	0.0296676
421149	UBE2T	3.85612	3.78653	3.82439	2.15507	1.68935	1.96698	0.551314	-0.859053	0.00135824
416768	HIC2	3.79422	4.71047	3.30837	2.38256	1.70367	1.84728	0.473792	-1.07768	1.9044e-05
423365	FLVCR2	3.72747	3.21712	5.78352	6.17429	8.07982	7.15856	1.67868	0.747325	0.00406215
417724	GSAP	3.71668	3.7431	2.99997	2.96169	2.24507	2.45989	0.658923	-0.601818	0.000464655
420999	GLIPR2	3.64437	6.12529	7.32886	10.576	9.6874	9.57508	1.6158	0.692253	0.00115853
425061	FDPS	3.55484	3.02196	4.29172	5.10046	7.76452	5.87038	1.61354	0.690232	0.000569096
770629	RANBP3L	3.53727	3.41032	3.06667	2.86452	2.05204	1.82937	0.644198	-0.634423	0.000698488
428754	LOC428754	3.53491	3.04132	2.09236	2.141	1.71335	1.7863	0.592944	-0.754031	0.0130711
428436	TRIL	3.5167	4.11188	3.70309	2.65187	2.19696	2.30608	0.586942	-0.768711	2.86264e-06
419559	EDN2	3.49391	5.66062	6.94956	11.816	10.1554	9.02275	1.84954	0.88717	0.000913272
420138	CPAMD8	3.49176	2.29077	3.69622	6.40156	6.20828	4.07596	1.77987	0.831771	0.0120985
422080	RNF213	3.48075	3.87404	3.4037	4.86208	6.6022	9.97473	1.92725	0.946543	0.0102134
428477	NHLRC1	3.45896	3.05002	2.18666	2.04429	1.87532	2.23958	0.659479	-0.600602	0.0147684
373979	FBLN1	3.44661	5.87372	4.15072	3.02596	2.07048	2.89827	0.533621	-0.906112	0.0126265
421050	MOG	3.4205	3.19653	3.18665	4.59347	4.8902	6.83439	1.52601	0.609764	0.00196003
428577	CDC42EP3	3.38977	4.03979	6.14744	7.56988	9.56436	9.00319	1.79072	0.840537	0.00104479
420299	RHPN1	3.35727	2.60109	4.60642	4.85975	8.74911	6.28817	1.75042	0.8077	0.0392782
425038	GPR87	3.29193	1.89554	3.11641	3.51182	4.2998	5.1088	1.50948	0.59405	0.0126906
420570	PDK4	3.29176	5.34176	5.37436	3.59093	1.74761	2.93761	0.539728	-0.889694	0.00908172
396319	RP11-215A19.2	3.24662	1.66949	2.26494	1.02744	1.60761	0.450267	0.36619	-1.44933	0.00766575
107054443	PDE12	3.2174	2.49436	4.27656	5.77723	5.26612	5.67993	1.58014	0.660048	0.00112209
424591	ZSWIM5	3.21084	3.85791	3.8062	7.44304	5.5968	4.42163	1.64786	0.720595	0.0353141
395988	VDR	3.19207	2.78472	3.73568	5.14743	5.63673	4.66177	1.68427	0.752128	0.00018875
100873158	NAB2	3.19163	3.65095	3.54138	5.68888	3.3164	6.69788	1.61312	0.689855	0.0451789
418700	LOC418700	3.17005	3.38013	3.86223	4.39174	5.7436	8.56405	1.72807	0.789165	0.0109631
107050746	LOC107050746	3.13932	1.23639	0.863486	5.38574	6.27532	1.12993	3.18531	1.67143	0.0354382
100858989	CA13	3.13686	2.01007	3.05407	4.33543	3.42952	5.80065	1.59838	0.676614	0.0147346
426896	KRT8	3.11521	2.76462	4.02311	4.31922	4.82749	6.30576	1.63541	0.709654	0.000503347
422215	TEX11	3.11041	3.22719	2.08839	2.01219	2.39962	1.65362	0.660809	-0.597694	0.0229586
422473	DCLK2	3.08342	3.46372	2.5371	1.98049	1.80964	2.10204	0.606608	-0.721163	0.000195104
421052	FAM38B	3.07718	2.73466	2.18246	1.96199	1.77911	1.93162	0.647335	-0.627416	0.0001549
101750623	LOC101750623	3.07029	1.28505	2.37782	1.48289	1.04533	1.02298	0.547004	-0.870377	0.0352232
426356	S100A9	3.04654	0.783427	2.71503	7.27984	2.58719	9.82309	2.90865	1.54035	0.0417529
771419	ANKRD22	2.99803	2.23647	4.05838	4.18301	5.05176	6.39505	1.558	0.639699	0.0182485
770670	ZSWIM6	2.96968	2.5696	2.57668	7.51354	6.49973	6.49834	2.3986	1.26219	1.63116e-14
770601	B4GALNT4	2.95846	2.28561	3.30591	3.67983	4.75944	4.64099	1.57629	0.656532	0.000626215
430411	SLC39A8	2.94971	2.86728	3.67222	4.12218	6.54075	6.40505	1.65453	0.726425	0.00606652
101752158	LOC101752158	2.89847	2.75647	4.39594	5.35708	5.459	4.53379	1.51217	0.596623	0.0095097
422730	SLC7A2	2.88122	4.12742	2.2352	2.19149	1.70119	2.38215	0.591858	-0.756678	0.0476019
776037	CTD-2370N5.3	2.84582	2.70798	3.84654	4.32839	4.30627	6.82694	1.52611	0.609862	0.0292459
421562	FRMD1	2.81746	3.16117	2.7976	1.11023	1.62134	2.18213	0.532494	-0.909163	9.14016e-05
419265	HELZ2	2.80401	3.42509	3.00898	3.93774	4.79447	7.10491	1.66917	0.739134	0.0112183
396045	GLI1	2.77643	1.75283	1.56142	0.869182	0.495348	1.1774	0.434945	-1.2011	0.00436264
417550	LRRC75A	2.76662	3.12877	2.18145	1.84846	1.8189	1.64278	0.656884	-0.606289	0.00966682
771136	TGM6L	2.76259	1.75634	2.54368	3.57211	3.38239	5.19449	1.65623	0.727905	0.00432298
417569	SLC46A1	2.76051	1.65676	1.92763	1.22235	1.47425	1.33333	0.631381	-0.663418	0.01177
424835	TRPM2	2.73727	3.1693	1.88642	1.59958	1.38863	1.23751	0.519185	-0.94568	0.00325176
100858780	BLEC3	2.72608	1.58346	1.98251	1.16079	0.967973	1.37012	0.587795	-0.766616	0.043722
107052152	LOC107052152	2.68091	2.83025	2.46283	2.92013	4.23547	5.63949	1.74547	0.803614	0.0130411
100859325	PLXNB1	2.66015	1.92141	2.99424	4.66816	5.30208	5.61119	2.02243	1.01609	6.08119e-11
418676	SLC9A7	2.57406	1.79233	2.31467	1.51622	1.57373	1.72695	0.652585	-0.615762	0.000577151
424593	SEPP1L	2.56776	2.68654	2.26951	1.97968	0.628979	0.794667	0.471387	-1.08502	0.0140968
423404	NRDE2	2.54431	2.1273	2.06825	1.40232	1.35576	1.76585	0.620498	-0.688502	5.7022e-05
429163	ARHGEF26	2.51983	2.41971	2.93732	1.64076	1.46447	2.03979	0.623049	-0.682583	0.000413091
421029	CDH19	2.51002	3.58304	2.87164	1.94101	1.66605	2.27871	0.621068	-0.687176	0.00630307
420800	TPPP	2.50908	2.57158	4.97545	11.8035	13.2699	10.6849	3.26384	1.70657	6.22398e-12
420827	RNF144B	2.48335	3.02579	4.50817	4.61161	5.02142	6.59717	1.5085	0.593114	0.0245265
415979	PTPDC1	2.45386	2.0782	1.98867	1.42563	1.39639	1.38256	0.602229	-0.731617	3.97068e-05
107055291	SP6	2.44867	1.85357	2.68158	3.24092	3.6354	4.34557	1.73271	0.793028	0.00796377
422889	ZFYVE28	2.4307	2.83409	2.85013	1.77739	2.10266	1.82539	0.665154	-0.58824	0.001078
374052	F5	2.42914	2.97001	5.21558	5.61289	5.96868	6.08261	1.51478	0.599104	0.0355067
416453	CYP2W1	2.42048	1.40936	2.58287	3.77041	3.98922	4.19494	1.8271	0.869555	1.13472e-05
415409	DYX1C1	2.41401	2.05332	2.06487	1.42038	1.94884	1.72906	0.652781	-0.61533	0.0063671
396214	PLP1	2.40356	3.97787	3.31262	1.54284	1.47209	1.50691	0.460047	-1.12015	0.000229696
422991	ATHL1	2.37679	2.23131	1.67976	1.33608	1.03611	1.31654	0.541238	-0.885666	0.000788393
417355	JMJD6	2.35715	2.84916	7.11435	8.66761	8.81635	9.10411	2.08177	1.05781	0.00216364
423635	SRRL	2.34077	2.5995	1.86663	1.47254	1.5513	1.57409	0.634736	-0.655771	0.00419369
422950	EGR4	2.33124	3.02435	2.86939	0.871017	1.13646	0.563341	0.314288	-1.66984	9.75833e-09
771913	TMEM51	2.31355	1.61625	2.66175	2.95762	3.36916	3.65074	1.54497	0.627577	0.00406202
107051191	LOC107051191	2.29898	2.18554	3.43085	5.85943	5.20592	5.89483	2.16691	1.11564	0.0312231
107053419	LOC107053419	2.26471	1.22856	1.62735	1.06855	0.824869	1.3488	0.654558	-0.611407	0.044402
420219	NECAB1	2.26457	3.92932	1.99188	1.47831	1.10352	1.52935	0.487911	-1.03531	0.0397657
420030	LOC420030	2.25924	1.93476	1.61332	1.13951	1.15879	0.818635	0.576621	-0.794305	0.00252334
421014	FAM69C	2.2104	1.54753	1.38593	0.776331	0.751135	0.70621	0.424837	-1.23502	3.89228e-05
420278	KCNV1	2.19851	2.37519	1.83584	1.58809	1.06558	1.5577	0.614043	-0.703587	0.00399924
769222	ADAMTS8	2.18601	1.53844	2.33024	3.74021	3.02352	2.71275	1.58684	0.666153	0.00750293
424191	ITGB6	2.16197	2.15431	4.55629	5.35789	6.10155	7.52217	1.95429	0.966642	0.00237344
428906	BDKRB2	2.12532	2.97307	3.73276	4.1109	5.59741	5.06447	1.51247	0.596909	0.011631
395885	CNTFR	2.11047	2.18033	2.80923	1.39727	1.01352	0.813763	0.4559	-1.13321	8.13386e-05
772158	LOC772158	2.10694	1.13665	1.58669	3.98368	3.5231	4.02075	2.41783	1.27371	0.0103558
421775	SOBP	2.07384	2.34227	2.3299	1.41504	1.57183	1.79391	0.664654	-0.589324	0.00370138
418589	GK	2.0736	2.67819	2.75301	5.15985	5.06008	4.58611	1.79525	0.844183	2.89161e-07
417419	CEP95	2.06795	2.62813	1.90756	1.31881	1.312	1.79006	0.633093	-0.659511	0.00433492
771551	SUB1L1	2.03298	1.37292	1.21928	0.793197	0.821774	0.49491	0.429696	-1.21861	0.0021724
769087	ANGPTL4	1.96092	1.1917	2.32692	2.82648	2.23787	3.48201	1.6042	0.68185	0.0140569
416155	CCNJL	1.94334	1.27651	1.18273	0.798327	0.498508	0.610017	0.417713	-1.25942	0.000521001
395839	GFRA4	1.91793	3.88351	3.57722	1.83518	1.23256	1.60724	0.482645	-1.05096	0.0218607
430697	KLF8	1.91489	1.34318	2.21789	2.4029	2.69418	3.67043	1.55613	0.637959	0.0132959
418770	NALCN	1.90913	2.27198	1.52878	1.49162	1.23875	1.37429	0.66109	-0.59708	0.00481955
419743	ATP12A	1.90339	1.57848	2.92254	4.15214	5.00639	6.75265	2.41605	1.27265	3.87566e-05
418432	NSUN3	1.8456	1.50328	1.77894	1.0053	1.01113	0.828923	0.516938	-0.951937	3.94563e-08
107052718	LOC107052718	1.84516	1.36642	2.82942	4.73196	4.9003	4.42633	2.35915	1.23827	8.05373e-08
395129	ANGPT1	1.84195	2.7541	2.41716	4.83911	4.77089	3.48689	1.74992	0.807286	0.00122382
428435	CREB5	1.82908	0.987997	1.29269	3.57793	3.93175	2.58569	2.29262	1.197	0.000378848
420043	LOC420043	1.8139	0.654073	0.597538	4.53193	4.30754	1.50197	4.00475	2.00171	0.00707594
418917	HSPH1	1.79393	2.31481	8.99244	11.3966	13.2643	14.5063	2.72006	1.44364	0.00171873
693248	MAF	1.7539	1.61791	1.46214	0.966102	0.851157	0.927536	0.529027	-0.918585	1.63286e-07
423919	LOC423919	1.74634	1.35568	1.75396	2.20904	2.86714	3.14374	1.57246	0.653026	0.000820203
100859134	LOC100859134	1.73944	1.09491	0.743608	1.88165	1.64579	1.77545	1.51742	0.601617	0.0270141
430981	GABRR3	1.73267	2.40603	1.49526	1.23874	0.898772	0.71283	0.481781	-1.05355	0.00538792
771284	MKX	1.72797	2.9288	2.05877	1.83584	1.00432	1.59975	0.600212	-0.736456	0.0455847
415464	LMNA	1.72593	2.02671	1.25613	0.906421	0.781532	0.95632	0.490996	-1.02622	0.000912396
107057485	LOC107057485	1.66429	0.225039	0.483471	0.89562	1.08132	1.00822	0.333743	-1.58319	0.015689
100858625	CLMN	1.63177	2.06045	2.80738	3.7007	3.97405	3.91857	1.64672	0.719594	0.000127043
107053690	LOC107053690	1.6292	1.63527	1.2052	0.888966	0.795888	1.19194	0.638521	-0.647193	0.0488223
428825	OR5AS1	1.62718	1.55931	0.703202	0.540857	0.298785	0.173571	0.250971	-1.99441	0.00105453
419189	PABPC1L	1.60245	1.81693	1.54185	1.26862	0.824924	0.753038	0.582194	-0.780428	0.00488546
101750235	NXPH2	1.55228	3.6979	1.52994	0.789147	0.66155	1.07046	0.344448	-1.53764	0.0467297
424410	RNASEL	1.55089	1.69057	1.17675	1.02059	0.739877	1.15196	0.637282	-0.649996	0.00940835
429055	HENMT1	1.54146	1.39084	1.12705	0.685182	0.809693	0.816428	0.530667	-0.914122	0.000640381
395393	SNCA	1.51156	1.50924	1.66493	1.20602	0.738535	1.1738	0.578426	-0.789794	0.0398483
374243	WNT2B	1.47427	2.86118	1.45527	1.03688	0.824269	0.264414	0.393195	-1.34668	0.0187922
427605	PSD2	1.46579	2.36085	1.52344	1.2304	1.01581	0.815622	0.552964	-0.854743	0.0239883
396333	PKIA	1.4594	0.494275	0.75187	1.31505	2.71632	2.90728	2.05698	1.04053	0.0182966
423225	SPTBN5	1.42826	1.65372	0.825485	0.774733	0.662553	0.677644	0.50931	-0.973385	0.0166624
427643	SPRY4	1.40217	1.55492	1.45526	0.957153	0.713404	0.492736	0.458309	-1.12561	0.000235351
395167	FAT3	1.40178	1.83752	1.50467	1.23577	1.0788	0.92451	0.635599	-0.65381	0.000807638
107051882	SFT2D3	1.38174	1.38793	1.51036	2.31713	2.69565	2.40824	1.68466	0.752458	0.00546513
420057	SLC1A6	1.38036	2.0824	2.14449	1.2939	1.50995	0.803835	0.550317	-0.861665	0.000255655
107051252	ABHD16A	1.3706	0	0	5.28068	4.68154	3.14689	9.76999	3.28836	0.0284513
415482	FAH	1.36689	1.73479	1.54837	0.705412	0.407679	1.13686	0.4735	-1.07857	0.00553623
373919	RUNX2	1.3639	1.31477	0.928934	0.951661	0.894371	0.620157	0.635439	-0.654175	0.0126178
424081	CASP10	1.35073	1.06407	1.18058	1.81021	2.10883	2.76849	1.71847	0.781125	0.000283695
424644	FAM159A	1.33679	1.90555	1.1122	0.73443	0.302034	0.474795	0.324553	-1.62347	0.00286012
396204	NOV	1.31766	3.55548	2.3562	3.97091	4.59013	3.67904	1.57273	0.653273	0.0434032
415406	NEDD4	1.30671	1.74892	1.10956	0.943987	0.880316	0.94236	0.652992	-0.614863	0.01238
419434	SAMD11	1.3056	1.43621	1.03053	1.04033	0.649887	0.713593	0.652257	-0.616487	0.0446819
427523	GLDN	1.2938	1.64877	1.5838	1.04462	0.739935	0.896533	0.550062	-0.862334	0.00322828
416740	ISM1	1.29312	1.05453	1.63299	0.742917	0.798808	0.810038	0.560661	-0.8348	0.000113124
421866	KCNQ5	1.2843	1.73553	1.10666	1.01623	0.80436	1.11887	0.661514	-0.596156	0.0309368
418715	IL1R2	1.28109	0.661099	2.03338	2.65085	3.20908	3.68943	1.95137	0.964486	0.000361042
395433	NPAS2	1.26683	0.949441	1.71836	2.03452	2.19078	2.32257	1.60657	0.68398	0.000226016
417411	RHBDL3	1.25827	1.26986	0.88947	0.913944	0.788656	0.718278	0.630547	-0.665324	0.000760246
421539	URB2	1.2571	1.20852	2.13912	2.26826	2.57972	2.38546	1.50466	0.589436	0.00967575
408041	KRT6A	1.23136	1.27283	0	0	0	0	2.171	1.11836	0.00159579
100857659	LOC100857659	1.23029	0.554195	1.05397	2.34747	3.9947	2.15323	3.32705	1.73425	0.00828227
424090	CARF	1.22123	1.05328	0.940962	0.796955	0.570369	0.841506	0.636422	-0.651944	0.000400579
421593	DEPDC7	1.21249	1.72364	1.41489	0.767509	0.508247	0.911888	0.469363	-1.09122	0.000763006
101749783	LOC101749783	1.21244	1.43422	0.974154	3.47492	1.92285	1.81881	2.13125	1.0917	0.0102182
107054997	TRNP1	1.20197	1.02818	2.10075	2.83042	4.96924	4.3697	2.92937	1.55059	1.63071e-05
395747	ETV4	1.19922	0.943973	1.82533	2.46758	1.87176	2.41859	1.65976	0.730973	0.00820828
423760	PSD	1.19666	0.966139	1.44156	1.72876	2.51936	2.03764	1.76142	0.81674	0.000139597
101747821	LOC101747821	1.18923	0.85464	1.0546	2.03506	2.01427	1.40727	1.75614	0.812407	0.0035145
427860	AVPR2	1.15208	0.770461	1.745	3.80102	3.35434	2.8795	2.5285	1.33828	3.53191e-07
107054466	LOC107054466	1.13831	0.775424	0.529368	0.440643	0.548534	0.218955	0.506779	-0.98057	0.0475468
419347	KCNG1	1.10023	1.97253	1.21253	1.07593	0.45932	0.722345	0.493506	-1.01886	0.0323113
420657	LRRC3B	1.09049	1.12148	0.505433	0.622459	0.217059	0.482796	0.458494	-1.12502	0.042099
416292	C10ORF10	1.08465	0.92143	0.784765	0.562884	0.540866	0.480484	0.547469	-0.869152	0.00096819
419903	PACSIN1	1.07427	1.45633	1.01274	0.812627	0.727456	0.524754	0.57989	-0.786148	0.0311942
396053	BMP5	1.04659	1.65777	1.8816	1.19065	0.950919	0.919382	0.580232	-0.785299	0.0179424
107055874	LOC107055874	1.03938	0.570765	0.472996	0.301083	0.436543	0.312163	0.493526	-1.0188	0.0244844
422970	GAS2	1.03724	1.24509	0.931306	0.74571	0.651625	0.879194	0.655211	-0.60997	0.00331833
417960	GPRC5A	1.0283	0.90856	2.33561	2.31344	3.35372	3.09926	1.89847	0.924841	0.00645382
418554	LOC418554	1.01781	1.30092	1.8188	2.06148	2.23032	2.18919	1.50186	0.586755	0.00626311
395395	GAD2	1.01298	0.870533	0.562045	0.650373	0.474415	0.377177	0.562486	-0.83011	0.0248754
395974	IKZF1	1.00504	0.881984	0.55135	0.670088	0.415033	0.474131	0.644775	-0.633133	0.0386014
395096	TNFRSF6B	1.0003	0.627327	1.1906	3.67155	2.68577	1.72416	3.02524	1.59705	0.00325782
769076	MATK	0.9792	0.743147	0.95367	1.93637	1.31951	1.2923	1.61419	0.69081	0.0254066
421860	FILIP1	0.969082	1.06191	1.16086	1.93448	1.70608	1.64309	1.56117	0.642631	8.15278e-05
374222	GLDC	0.966718	1.01782	0.74301	0.571909	0.153688	0.49519	0.460279	-1.11942	0.000779667
417271	WDR31	0.956132	0.773629	1.26335	1.57623	2.04624	1.59851	1.9026	0.927973	0.000570135
107049672	LOC107049672	0.946921	0.978954	1.35983	0.45021	0.401002	0.177061	0.312173	-1.67958	0.0158295
423026	SYT9	0.933854	1.54673	1.0443	0.907336	0.622967	0.562231	0.554005	-0.852028	0.021213
418041	CARD10	0.927329	0.771303	1.00901	1.23716	1.87007	1.46253	1.64516	0.718231	0.0118408
772339	SERPINA3	0.920608	0.640345	0.86295	0.360831	0.550526	0.766105	0.654831	-0.610805	0.0411329
769410	SPTB	0.917215	0.958083	1.11591	1.70556	1.86618	1.8324	1.81056	0.856436	0.000136338
428425	CALCR	0.895975	1.06366	0.94369	0.574831	0.797859	0.578962	0.630831	-0.664675	0.00201238
418972	ALKBH8	0.890575	0.798237	0.91247	0.42222	0.702391	0.555023	0.618874	-0.692283	0.00355634
417152	ADAMTS13	0.883353	0.91721	0.945115	0.706452	0.633678	0.579781	0.639296	-0.645444	0.00370447
776223	SMPDL3A	0.882927	1.34122	0.886194	0.777737	0.872348	0.798271	0.653944	-0.612761	0.0227654
423779	ARHGAP22	0.873103	0.832722	0.782714	0.473679	0.620443	0.719618	0.654516	-0.611499	0.00201073
421092	B4GALT6	0.867065	1.3788	1.60738	2.60939	2.05466	2.46958	1.66114	0.732177	0.000173716
107052288	LOC107052288	0.866096	0.787437	2.3251	2.51882	4.89241	3.94208	2.81881	1.49509	0.00230944
415807	HSD17B2	0.855688	0.580544	0.719668	0.335176	0.459065	0.256728	0.468014	-1.09538	0.00103752
416304	SPOCK1	0.847531	0.936802	0.603625	0.611312	0.534297	0.329626	0.55723	-0.843656	0.00391579
419825	CNTN2	0.837099	0.854661	1.02119	0.799899	0.385749	0.334039	0.59199	-0.756356	0.04848
100857843	LOC100857843	0.813016	0.421389	0.751511	1.08057	1.51436	1.24062	2.04905	1.03496	0.0247302
768734	SPINK4	0.809775	0.802661	0.566068	0.321979	0.453114	0.362389	0.506987	-0.979979	0.000346432
428974	PDZD7	0.793497	0.470808	0.230481	0.982803	0.955422	1.16885	1.8932	0.920829	0.0231504
416645	RBFOX1	0.789031	1.11171	0.776761	0.714596	0.624229	0.389264	0.548657	-0.866022	0.0197223
100857191	LOC100857191	0.783187	1.73174	1.96809	0.442989	0.417121	0.938909	0.396936	-1.33302	0.0247463
419192	WISP2	0.769302	0.296931	0.453685	2.1218	1.91754	1.11497	3.4609	1.79115	0.000986843
396106	TN	0.749538	0.265514	1.10172	3.13833	2.49571	1.31197	3.62691	1.85874	0.00864911
429028	FIGN	0.748172	0.75901	0.522486	0.416073	0.489819	0.444659	0.609642	-0.713965	0.00100384
772106	C9ORF116	0.732703	0.968502	0.493305	1.05994	2.02068	1.62096	2.05198	1.03701	0.0498466
418668	LOC418668	0.71467	0.81803	0.477214	1.39408	0.844754	1.20405	1.54179	0.624602	0.0413286
426786	ZMAT4	0.709007	0.89923	0.77991	0.575041	0.379577	0.384437	0.600666	-0.735366	0.0018834
421368	BATF3	0.702164	0.762763	0.742243	1.41316	0.811304	1.21107	1.73518	0.795089	0.0479019
416382	RNF165	0.686891	0.618184	0.457746	0.342078	0.34785	0.276804	0.53727	-0.896282	0.00532056
427821	GAS2L2	0.677362	0.368292	1.15885	1.09739	1.75529	1.58675	2.16637	1.11528	0.00202292
418637	EGFL6	0.676477	1.02087	0.713594	0.5855	0.242954	0.613104	0.563706	-0.826984	0.0320086
418130	PKP2	0.673434	0.759535	0.705523	0.274881	0.629884	0.516966	0.614238	-0.703131	0.0220912
771155	ZAR1L	0.662849	0.313295	0.432114	0.105015	0	0.212079	0.217941	-2.19799	0.0373395
416408	42990	0.660411	0.858203	0.932043	1.34321	1.01408	1.39866	1.71788	0.780627	0.0156852
424326	UPP2	0.659309	0.834907	0.727074	1.63894	1.85644	1.17477	1.6799	0.748372	0.0233689
420505	SPAG6	0.645331	0.827055	0.715724	1.60881	2.49261	1.16539	2.27394	1.1852	0.0187135
395329	VIPR1	0.635436	0.901149	0.659013	0.632868	0.468217	0.398342	0.634399	-0.656537	0.0189006
418658	ARSD	0.630294	0.364925	0.327812	0.15647	0.486091	0.370505	0.621843	-0.685377	0.0470451
419246	SRMS	0.619749	0.478253	1.00062	1.18877	2.79873	1.84511	2.7796	1.47487	0.00971177
693250	H1F0	0.614255	0.89216	0.947109	1.49846	2.12426	2.38593	2.75579	1.46247	5.86932e-07
428015	EDAR	0.607071	0.523121	0.569626	0.267587	0.265745	0.615011	0.625064	-0.677924	0.0452462
424531	MCOLN2	0.59404	0.187077	0.255915	0.73971	0.800782	1.039	2.39513	1.26011	0.0014773
427922	ZNF502	0.593351	0.319826	0.446563	0.282562	0.222162	0.28619	0.549211	-0.864567	0.037353
424300	LOC424300	0.585857	1.12017	0.849477	0.445878	0.152313	0.283873	0.323257	-1.62925	0.000437147
421221	CHAC2	0.581239	0.792949	1.05248	1.1429	1.3962	1.46818	1.5845	0.664025	0.00927088
416035	UROC1	0.577724	0.425156	0.557506	0.232613	0.466279	0.392966	0.587113	-0.76829	0.0279763
416694	TUBAL3	0.576687	0.767279	0.591472	0.280604	0.19705	0.340386	0.420913	-1.24841	0.0267081
771422	LOC771422	0.572587	0.989101	0.843636	0.588357	0.381476	0.451974	0.562986	-0.82883	0.0209034
101749217	P2RX2	0.559543	0.110735	0.881452	1.05669	2.7429	1.84887	2.85067	1.5113	0.000170652
770442	SUSD4	0.556476	0.53777	0.601476	0.245254	0.432348	0.357303	0.551774	-0.85785	0.0119514
771599	LRRN1	0.544564	0.798795	1.1846	0.630083	0.396541	0.693154	0.590988	-0.758799	0.0194191
107054985	ADD2	0.538791	0.685477	0.570272	1.41319	1.09416	1.3254	2.0613	1.04356	0.00121811
100858171	XKR4	0.536247	0.669508	0.708632	0.512319	0.454277	0.358737	0.644131	-0.634573	0.00392857
419524	CDCA2	0.535705	0.745886	0.584243	0.453715	0.418987	0.449394	0.660173	-0.599084	0.00665804
414885	CCKBR	0.534085	0.073034	0.27447	2.05545	2.45241	1.25462	3.76349	1.91207	0.00203584
423067	INSC	0.533467	0.585553	0.758789	0.404987	0.35858	0.466365	0.591983	-0.756372	0.0242958
418151	NINJ2	0.528948	0.991997	0.757635	0.534806	0.172427	0.524833	0.539274	-0.890908	0.049263
554217	TLR5	0.52847	0.573133	0.474669	0.337608	0.350187	0.436184	0.663576	-0.591667	0.00253435
428234	HEPACAM	0.526139	0.502007	0.625208	0.193301	0.158394	0.151917	0.385628	-1.37472	0.000424525
421219	TLR15	0.505152	0.537463	0.676914	0.967764	0.893848	1.09847	1.67711	0.745977	0.0188161
396532	SLC4A1	0.50274	2.49723	1.63888	3.23969	2.7134	2.86951	2.06906	1.04897	0.00849063
101750509	LOC101750509	0.49619	0.569958	0.864137	1.49161	1.36415	1.35612	1.90712	0.931393	0.00111933
429125	GRK7	0.49016	0.494292	0.327909	0.250686	0.290074	0.288407	0.567194	-0.818085	0.0033388
429489	EPPK1	0.470388	0.691847	1.44354	1.42183	2.48786	2.21001	2.4041	1.2655	0.00196036
417041	TRIM39.2	0.465001	0.113701	0.104558	0.573329	0.763909	0.639009	2.8369	1.50432	0.011741
423076	KCNC1	0.457059	0.529633	0.449122	0.466386	0.167534	0.172159	0.52056	-0.941863	0.0138525
422177	LOC422177	0.454707	0.396854	0.714334	1.49791	1.24121	1.50894	2.44514	1.28992	0.000987203
423260	PLEKHD1	0.45283	0.370088	0.367897	0.328295	0.208876	0.258158	0.65012	-0.621223	0.0019961
106182184	DMB1	0.444748	0.378286	0.404103	0.956076	1.24172	1.31403	2.20097	1.13814	0.0356863
415751	SHCBP1	0.442692	0.512507	0.674311	1.1108	1.29663	0.870157	1.83418	0.875132	0.00197693
107055650	LOC107055650	0.440593	0.418885	0.394078	0.158153	0.031127	0.272202	0.303985	-1.71793	0.0271312
768955	C14H16ORF96	0.439413	0.430906	0.471668	0.321323	0.207428	0.248983	0.567493	-0.817324	0.0467208
395305	SSTR2	0.439129	0.513149	0.476634	0.396758	0.0955368	0.194452	0.491301	-1.02532	0.0202492
424275	STEAP3	0.435515	0.27775	0.388258	0.18084	0.238236	0.171218	0.556662	-0.845126	0.0264593
374007	CDH7	0.43499	0.578849	0.364263	0.187927	0.112697	0.134271	0.373414	-1.42115	0.000475399
395902	KCNG2	0.413064	0.616643	0.513797	0.335236	0.137564	0.352688	0.503603	-0.98964	0.0059512
428538	LOC428538	0.409961	0.107561	0.24324	0.469419	0.514028	0.570334	1.94231	0.957775	0.00953581
395092	PDE6B	0.406939	0.557428	0.512765	0.288202	0.167013	0.321379	0.483159	-1.04943	0.00110971
422563	SCRG1	0.401692	0.502	0.217919	0.203443	0.207866	0.146269	0.470769	-1.08691	0.0290192
428731	SLC7A11	0.397929	0.305355	0.895013	1.11268	1.904	1.30996	2.65899	1.41088	0.0041336
395284	CASP8	0.390261	0.871951	1.02155	1.02762	1.38752	1.47955	1.5002	0.585155	0.03133
378924	HAL	0.389709	0.273884	0.289044	0.165851	0.195533	0.109058	0.424534	-1.23605	0.000274289
421757	SLC22A16	0.386636	0.359595	0.317392	0.310384	0.230612	0.230632	0.666159	-0.586062	0.0391748
415402	AQP9	0.382875	0.394181	0.500597	0.803508	0.963769	1.0272	1.99129	0.993701	0.000128917
107057366	LOC107057366	0.371032	0.0787932	0.218918	0	0	0	0.0256826	-5.28306	0.000957459
421663	RSPH3	0.369403	0.327356	0.137354	0.174989	0.0411768	0.271833	0.411544	-1.28088	0.0479814
428262	SLC26A9	0.340858	0.257981	0.375665	0.543972	1.039	0.961295	2.56768	1.36046	0.000206125
422815	PPARGC1A	0.338082	0.25579	0.15353	0.135781	0.106273	0.0578445	0.394895	-1.34046	0.00786975
395991	LOC395991	0.336349	0.312813	0.328135	0.332834	0.664771	0.701026	1.76711	0.821396	0.0289362
417794	ADAMTS20	0.333769	0.427195	0.410463	0.364938	0.126552	0.276594	0.576797	-0.793864	0.00445468
428726	FSTL5	0.331643	0.520838	0.444417	0.363602	0.137914	0.34179	0.540587	-0.887402	0.0251249
422731	MTMR7	0.321491	0.326514	0.425982	0.219202	0.10169	0.224305	0.457273	-1.12887	0.000134367
429110	PRKAA2	0.317034	0.365242	0.489669	0.295025	0.211526	0.238519	0.594889	-0.749308	0.0112078
395986	RAPSN	0.31151	0.140175	0.173259	0.116081	0.0624714	0.144628	0.429992	-1.21762	0.0396823
422875	DOK7	0.306964	0.291487	0.21122	0.100109	0.123527	0.156187	0.418699	-1.25601	0.0154906
424998	LOC424998	0.302832	0.230978	0.181413	0.119796	0.133798	0.119188	0.52727	-0.923385	0.00331969
421086	TAF4B	0.301828	0.444787	0.283727	0.24054	0.119687	0.263084	0.542884	-0.881284	0.0357092
422876	HGFAC	0.30005	0.171538	0.259708	0.417703	0.380885	0.687848	1.73138	0.791925	0.0459337
427483	DUOXA1L	0.297376	0.386796	0.708802	1.25483	1.52901	1.22354	2.40745	1.26751	0.000799951
107051636	LOC107051636	0.290765	0.430033	0.981033	1.03785	1.69962	1.24931	2.18339	1.12657	0.00858236
107052000	LOC107052000	0.29009	0.318085	0.546646	0.564554	0.625493	0.624692	1.54987	0.632143	0.0246128
428994	CPS1	0.269326	0.378053	0.292309	0.227774	0.254701	0.142851	0.563744	-0.826888	0.00883946
101749866	LRTM2	0.266559	0.203998	0.12652	0.140031	0	0.0569531	0.29086	-1.7816	0.0308365
428890	ZC2HC1C	0.258977	0.260503	0.321572	0.477661	0.578586	0.311138	1.54556	0.628131	0.0400597
770867	JPH2	0.258226	0.31814	0.509769	0.699517	0.532523	0.637391	1.66189	0.732825	0.0173933
768406	STAT4	0.249363	0.294863	0.285683	0.521212	0.410091	0.493232	1.6098	0.686883	0.0227595
373897	MUSK	0.249347	0.12016	0.26733	0.070298	0.180793	0.0118595	0.422526	-1.24289	0.0494104
427662	KCNJ12	0.248293	0.229763	0.2283	0.131593	0.062247	0.161954	0.504087	-0.988255	0.0291021
100859106	LOC100859106	0.245783	0.656087	1.70251	1.37679	2.07556	2.3714	2.15529	1.10788	0.0463989
416351	STK32A	0.244807	0.335756	0.43987	0.840784	0.866185	0.661843	2.41713	1.2733	0.000475818
418524	IGSF5	0.241025	0.508372	0.67705	0.799921	0.985367	0.910478	1.66042	0.731551	0.0173409
100858050	KIAA1211L	0.238774	0.339395	0.377171	0.479555	0.499961	0.662602	1.72514	0.786716	0.00540121
417723	CCDC146	0.233566	0.30689	0.284209	0.152367	0.14408	0.236941	0.53629	-0.898915	0.0154933
417932	SLC5A8	0.231642	0.611228	1.03627	2.27665	2.52681	2.68085	3.09282	1.62893	4.59127e-10
101747443	LOC101747443	0.224017	0.0896861	0.357574	0.760294	0.595729	0.445785	1.89057	0.91882	0.0495837
427867	LGR5	0.219447	0.391128	0.368419	0.255873	0.275078	0.150811	0.604488	-0.726215	0.0371063
421093	OPN5L1	0.218205	0.180247	0.300551	0.802154	0.887542	0.605195	3.25929	1.70456	0.00166039
771694	BEST4	0.217429	0.563995	0.605433	0.925987	1.0838	1.01282	1.91412	0.936683	0.0166248
431418	GPR139	0.215122	0.260131	0.115156	0.0894402	0.0764749	0.0763926	0.376535	-1.40914	0.0147749
428265	IL19	0.212043	0	0.141248	0.0168705	0	0	0.0461913	-4.43624	0.0286632
424996	LRRC34	0.209998	0.303381	0.356092	0.551118	0.605639	0.598279	1.62812	0.703206	0.00790594
416232	THOC3	0.209863	0.727661	0.449469	1.35388	1.29153	0.664517	2.12668	1.0886	0.0254542
421296	FAM179A	0.20926	0.253701	0.37011	0.686038	0.650994	0.638708	1.98515	0.989248	0.00245827
415454	HDC	0.204501	0.189249	0.144473	0.490204	0.534997	0.20287	2.36692	1.24301	0.0170851
770351	STX19	0.200316	0.198633	0.168259	0.0903667	0.137293	0.126911	0.560562	-0.835054	0.00253722
421012	CNDP1	0.199297	0.126688	0.121166	0.0632158	0.0753205	0.0351719	0.344759	-1.53634	0.0317988
100858101	TMEM74	0.193704	0.200261	0.314236	0.56562	0.52124	0.450748	2.04055	1.02896	0.00195276
423892	RBM20	0.189449	0.242367	0.112771	0.0795557	0.0538213	0.0755023	0.371034	-1.43038	0.00286096
107052832	LOC107052832	0.183222	0.400671	0.750347	0.831404	1.24509	1.20419	2.65464	1.40852	0.000230663
101750972	LOC101750972	0.179648	0.175241	0.135433	0.260431	0.338985	0.379163	2.01603	1.01152	0.00146703
768684	CAPN14	0.177807	0.297608	0.175417	0.472161	0.499399	0.319542	2.11619	1.08147	0.00238018
101748033	LOC101748033	0.175857	0.293603	0.196158	0.17793	0.0626389	0.138973	0.537077	-0.8968	0.0212682
107051909	LOC107051909	0.159931	0.0289401	0.0781764	0.0176279	0	0.0174842	0.103796	-3.26818	0.00789018
418393	IMPG2	0.15957	0.297217	0.230461	0.314887	0.4257	0.471518	1.65569	0.727434	0.00687049
107055598	LOC107055598	0.159145	0.0894375	0.145807	0.0237013	0.0620335	0.0115237	0.278555	-1.84397	0.0458176
420328	ADCY8	0.156545	0.124988	0.161459	0.511709	0.349781	0.332039	2.56502	1.35897	0.000912917
421471	VIT	0.150599	0.288593	0.200304	0.034058	0.0854548	0.17122	0.4161	-1.265	0.0423381
415770	C11H19ORF40	0.141209	0.163403	0.25455	0.29923	0.272869	0.397838	1.76521	0.819841	0.0424978
418489	GRIK1	0.132013	0.28618	0.205992	0.153327	0.0381902	0.0142847	0.37535	-1.41369	0.0401379
417998	CHADL	0.127198	0.267365	0.492614	0.547728	1.04815	0.881136	2.87174	1.52192	0.00052817
396311	ANK1	0.126654	0.200682	0.184466	0.425787	0.604765	0.69064	3.25719	1.70363	3.22883e-07
422419	NPY5R	0.119982	0.0734239	0.284733	0.407953	0.473786	0.26994	2.11149	1.07826	0.0392679
423233	CAPN3	0.117639	0.105166	0.0986094	0.274801	0.183084	0.240112	1.8987	0.925014	0.00465321
404671	IL12B	0.117528	0.0725595	0.0256241	0.0177692	0	0.0304001	0.209324	-2.25619	0.0498167
395759	SLC8A3	0.114332	0.118102	0.107361	0.100223	0.0483807	0.0488296	0.550524	-0.861123	0.0322311
395075	ARC	0.112633	0.0351517	0.236953	0.340816	0.501408	0.434236	3.24885	1.69993	7.39212e-05
101748788	LOC101748788	0.110538	0.0683346	0.0823645	0.0502709	0.0383805	0.0260656	0.41511	-1.26843	0.0377758
414893	GRIA1	0.110108	0.137552	0.217495	0.112099	0.0606779	0.0426989	0.43968	-1.18547	0.0045953
427968	NCAM2	0.10833	0.230039	0.162799	0.0667568	0.130545	0.075474	0.493021	-1.02028	0.0281565
770766	CCDC141	0.104439	0.127995	0.0697341	0.109654	0	0.0360612	0.332626	-1.58803	0.0134112
101749507	CLDN34	0.0919895	0.0139159	0.0573144	0.0128479	0.02263	0	0.213147	-2.23008	0.0392853
422009	DRC1	0.0915067	0.162297	0.0788865	0.0555145	0.0116045	0.0331924	0.226042	-2.14533	0.0265291
768877	SAG	0.0900734	0.0516246	0.0633473	0.0649198	0.0191565	0.0248871	0.447502	-1.16003	0.0468874
101747620	LOC101747620	0.0896196	0.16383	0.153113	0.112159	0.856118	0.407299	3.21066	1.68287	0.0324242
420031	ZNF385C	0.0876318	0.123575	0.166523	0	0	0.0361514	0.124751	-3.00288	0.0294231
424559	CFAP57	0.0855299	0.0998123	0.065839	0.0371558	0.0235324	0.0224614	0.356789	-1.48686	0.0470525
101750705	ADRB1	0.0812929	0.0735336	0.146085	0.20292	0.250596	0.134202	1.86437	0.898686	0.0454037
107049166	LOC107049166	0.0771807	0.16965	0.158274	0.823115	0.246622	0.221112	4.85508	2.2795	0.03421
107055169	LOC107055169	0.0671351	0.0541742	0.0575612	0.015521	0	0.0240545	0.20892	-2.25898	0.0113045
423618	OGDHL	0.0654824	0.0672799	0.0877978	0.0492856	0.0215978	0.0161936	0.355177	-1.49339	0.0471642
428009	OCA2	0.0611758	0.237489	0.163078	0.877822	0.555765	0.386219	3.49296	1.80445	0.00118737
420210	ATP6V0D2	0.059711	0.0286175	0.0379215	0.108858	0.193128	0.156551	4.59718	2.20075	0.0253394
772223	CECR6	0.0578684	0.0561491	0.071732	0	0	0	0	#NAME?	0.0169515
421892	LOC421892	0.0562968	0.0872484	0.0584685	0.00656633	0.0208411	0.0130278	0.192789	-2.3749	0.0228073
417773	TFEC	0.0509343	0.0778619	0.0345369	0.182062	0.258064	0.210957	2.88974	1.53094	0.0437215
107050476	LOC107050476	0.0490509	0.0905422	0.216582	0.449779	0.669434	0.537071	4.0098	2.00353	2.04332e-06
100857623	POU4F1	0.0481067	0.257186	0.110922	0.0366182	0	0.0122376	0.111945	-3.15914	0.0446082
408035	EGF	0.0479713	0.021955	0.0531738	0.0229681	0	0.00992805	0.236437	-2.08047	0.0171633
421349	SLC30A10	0.0426855	0.0283633	0.020796	0.061986	0.137122	0.0769643	2.87561	1.52387	0.0449232
427990	SYTL5	0.0404814	0.0322528	0.0402886	0.0100141	0.00257507	0.0121168	0.18354	-2.44584	0.00810624
395798	ACAN	0.0387255	0.0716047	0.0469541	0.0242881	0	0.0105793	0.193791	-2.36743	0.0041254
768349	LOC768349	0.0358009	0.52207	0.798227	2.04968	1.44883	1.97151	3.97197	1.98985	2.55692e-08
101748132	LOC101748132	0.0326079	0.166488	0	0	0.0175707	0.0163496	0.0742216	-3.75202	0.0252183
431167	REN	0.0276589	0.0766924	0.0284749	0.178181	0.286247	0.0807047	3.7112	1.89189	0.0187901
420559	SAMD9L	0.026412	0.0255548	0.0612528	0.0849732	0.171928	0.205647	3.96777	1.98833	0.000287406
100859304	LOC100859304	0.0245351	0.0275213	0.11319	0.23887	0.161532	0.541773	4.92839	2.30112	0.0179171
427674	HS3ST4	0.0228914	0.154949	0.106189	0.267814	0.388422	0.182994	2.89028	1.53121	0.0260495
373890	ADRA1B	0.0223559	0.0436557	0.0335221	0.0716514	0.0739982	0.0758821	2.15717	1.10914	0.0147268
429696	GBP7	0.020675	0	0	0.0184676	0	0.0864646	4.46871	2.15986	0.0302511
414894	GRIA2	0.0128772	0.0079611	0.0180105	0.00151095	0.00308321	0	0.101641	-3.29844	0.0151981
768768	PRUNE2	0.0126165	0.0332005	0.026212	0.0764528	0.117185	0.137993	4.04371	2.01568	2.85024e-06
768372	MYO1H	0.0113943	0.0326309	0.0818205	0.158236	0.100178	0.140039	2.68519	1.42502	0.0303419
101752124	MUC4	0.0105701	0.0309684	0.0252959	0.06917	0.104973	0.0614157	4.58751	2.19771	0.000436591
107055331	LOC107055331	0.010117	0	0.0308944	0.0570616	0.162794	0.0789855	7.4493	2.8971	0.0374245
100859531	LOC100859531	0.00758032	0.138526	0.0156562	0.218463	0.39978	0.0764898	5.96845	2.57736	0.0120949
429090	WDR63	0.00376946	0	0	0.0125447	0.0130487	0.0040791	8.35044	3.06185	0.0449299
428331	ANKRD24	0	0.0163145	0	0.0268424	0.172084	0.0571336	10.9581	3.45393	0.0259885
101752245	LOC101752245	0	0.41642	0.325019	0.567293	1.15334	1.21758	3.6481	1.86714	0.0087042
107054379	LOC107054379	0	0	0	0.01451	0	0	0.202689	-2.30266	0.0423187
422078	NPTX1	0	0.301081	0.522094	0.576609	1.1645	0.906556	2.72029	1.44376	0.0386805
