# Supplementary material for: Identification of molecular pathways and candidate genes associated with cocks’ comb size trait by genome-wide transcriptome analysis
Source: Sci Rep. 2018 Jan 31;8:2015. doi: 10.1038/s41598-018-20373-6 (PMC5792444; doi:10.1038/s41598-018-20373-6)
Supplement: Supplementary file 7 — Table S7 [file 41598_2018_20373_MOESM7_ESM.xls]

## Sheet: title
Identification of molecular pathways and candidate genes associated with cocks' comb size trait by genome-wide transcriptome analysis Yifan Liu, Yunjie Tu, Ming Zhang, Gaige Ji, Kun Wang, Yanju Shan, Xiaojun Ju, Di Zhang, Jingting Shu, and Jianming Zou
Supplymentary Table S7 Enriched GO terms and KEGG pathways for differentially expressed genes.

## Sheet: GO
Category	GO term ID	GO term	No. of genes	P-Value	Associated genes
Biological process	GO:0019722	calcium-mediated signaling	5	0.000517289	AVPR2, CXCR4, EDN2, EDN1, HTR2B
Biological process	GO:0045110	intermediate filament bundle assembly	3	0.00336178	PKP1, PKP2, KRT14
Biological process	GO:0030198	extracellular matrix organization	8	0.00436995	FBLN1, ELF3, EGFL6, SERPINB5, ADAMTS20, NFKB2, VIT, CYR61
Biological process	GO:0014850	response to muscle activity	3	0.00657295	PRKAA2, CAPN3, PPARGC1A
Biological process	GO:0007275	multicellular organism development	14	0.00747126	TNFRSF6B, GSC, IKZF1, JARID2, FZD7, SPRY4, GLI1, SPRY2, MUSK, SPRY1, LOC395991, TNFRSF10B, MAB21L1, TSKU
Biological process	GO:0031623	receptor internalization	5	0.00805636	EZR, GRIA1, NEDD4, SNCA, CNTN2
Biological process	GO:0046321	positive regulation of fatty acid oxidation	3	0.0107102	LEPR, C1QTNF2, PPARGC1A
Biological process	GO:0007267	cell-cell signaling	6	0.0107936	NOV, EREG, ADRA1B, ADRA2A, LOC776271, CYR61
Biological process	GO:0010628	positive regulation of gene expression	11	0.0115594	SPRY2, PLP1, CNTF, EZR, LRRC32, LEPR, SLC26A9, MAPK8, PRKAA2, EDAR, GLI1
Biological process	GO:0070373	negative regulation of ERK1 and ERK2 cascade	5	0.0139634	SPRY2, SPRY1, FBLN1, EZR, SPRY4
Biological process	GO:0007154	cell communication	4	0.0155777	SLC8A3, CXCR4, FREM1, GJB3
Biological process	GO:0042474	middle ear morphogenesis	4	0.0155777	NOG, GSC, EDN1, SIX2
Biological process	GO:0048016	inositol phosphate-mediated signaling	3	0.0157074	AVPR2, EDN2, EDN1
Biological process	GO:0060591	chondroblast differentiation	3	0.0157074	CDH7, RUNX2, CYR61
Biological process	GO:0030335	positive regulation of cell migration	9	0.017926	SEMA6D, LOC101750205, FAM110C, EDN1, ADRA2A, HSPA5, GRB7, PIK3R1, CYR61
Biological process	GO:0043122	regulation of I-kappaB kinase/NF-kappaB signaling	3	0.021502	HSPB1, ANGPT1, CAPN3
Biological process	GO:0042116	macrophage activation	3	0.021502	SLC7A2, JMJD6, EDN2
Biological process	GO:0071277	cellular response to calcium ion	4	0.0215953	DMTN, FOS, CAPN3, CARF
Biological process	GO:0060548	negative regulation of cell death	4	0.0215953	NOV, NPAS2, LOC776271, CYR61
Biological process	GO:0007528	neuromuscular junction development	4	0.0250149	ALS2, MUSK, NEDD4, P2RX2
Biological process	GO:0042574	retinal metabolic process	3	0.0280343	RDH10, LOC428538, BCO2
Biological process	GO:0072657	protein localization to membrane	3	0.0280343	SH3PXD2B, PACSIN1, CAPN3
Biological process	GO:0007204	positive regulation of cytosolic calcium ion concentration	5	0.0297049	CALCR, IKZF1, CCKBR, EDN2, ADRA1B
Biological process	GO:0006885	regulation of pH	3	0.0352481	EDN1, PDK4, ATP12A
Biological process	GO:0043066	negative regulation of apoptotic process	11	0.0470826	SPRY2, SOCS3, ADAMTS20, DNAJA1, MAPK8, HSPA5, PRKAA2, HTR2B, CAPN3, PIK3R1, CYR61
Cellular compont	GO:0014731	spectrin-associated cytoskeleton	3	0.00642309	DMTN, ANK1, SPTB
Cellular compont	GO:0005886	plasma membrane	51	0.00770083	GLDN, ADCY7, ADCY8, SNCA, TLR5, ADORA1, GLDC, ANK1, CXCR4, BAG3, ANGPT1, NALCN, DYX1C1, SIX2, EDAR, FLNB, GABRR3, PLEKHH2, CNTN2, HSPB1, SLC30A10, EMP1, BDKRB2, CDH7, VDR, MUSK, FAT3, STX19, FAT4, OR5AS1, HSPA5, TMEM198, NFATC2, EGF, CDC42EP3, TES, PLP1, TLR15, EDA2R, CAPN3, FZD7, RGS1, PKP1, PRLR, NEDD4, RAPSN, PKP2, JMJD6, SLC7A2, CDH19, GFRA4
Cellular compont	GO:0005615	extracellular space	32	0.00785698	NOG, GLDN, EDN2, SNCA, EDN1, LRIG3, EZR, SMPDL3A, REN, C1QTNF2, SERPINA3, OVSTL, ANGPT1, HSPA5, EGF, TSKU, BMP2, ADAMTS20, SLIT2, WNT2B, PDZD7, LOC418892, CNTF, EREG, SERPINB5, CPAMD8, SERPINB2, HSPB1, HBEGF, HBAA, IL12B, BMP5
Cellular compont	GO:0005887	integral component of plasma membrane	30	0.0114978	TNFRSF6B, SLC8A3, STEAP3, SLC22A16, AVPR2, AQP9, ATP12A, KCNJ12, GPR87, LGR5, BEST4, OPN5L1, ADRA2A, SLC39A8, SLC4A1, BOC, EDA2R, LOC101752158, SLC7A11, SSTR2, TNFRSF10B, SEMA6D, SLC7A2, SLC26A9, P2RX2, ADRA1B, SLC5A8, HBEGF, HTR2B, LOC101748788
Cellular compont	GO:0043235	receptor complex	8	0.0117295	VDR, MUSK, LEPR, IMPG2, P2RX2, ADRA2A, EGF, VIPR1
Cellular compont	GO:0043197	dendritic spine	5	0.0134289	ALS2, ARC, GRIA1, ASAP1, ADORA1
Cellular compont	GO:0008076	voltage-gated potassium channel complex	6	0.016711	KCNQ5, KCNC1, CNTN2, KCNV1, KCNG1, KCNG2
Cellular compont	GO:0005578	proteinaceous extracellular matrix	10	0.0304992	NOV, FBLN1, LECT1, ADAMTS20, ACAN, LOC776271, VIT, SLIT2, WNT2B, CYR61
Cellular compont	GO:0043231	intracellular membrane-bounded organelle	7	0.0332247	NOV, ABCA8, RDH10, AQP9, CA13, ATP12A, KCNG1
Molecular function	GO:0005251	delayed rectifier potassium channel activity	5	0.00554125	KCNQ5, KCNC1, KCNV1, KCNG1, KCNG2
Molecular function	GO:0008083	growth factor activity	6	0.0136864	NOV, BMP2, CNTF, EREG, HBEGF, IL12B
Molecular function	GO:0005543	phospholipid binding	5	0.0168517	PACSIN1, SPTBN5, SNCA, PSD2, SPTB
Molecular function	GO:0005509	calcium ion binding	22	0.0328763	LOC100857269, EPDR1, EGFL6, CRTAC1, SNCA, S100A9, CAPN3, SLIT1, LOC424998, SLIT2, NECAB1, CDH7, FBLN1, FAT3, FAT4, CDH19, CAPN14, FSTL5, ACAN, RHBDL3, FBN2, EGF

## Sheet: KEGG
Pathway ID	KEGG pathway	No. of genes	P-Value	Associated genes
gga04080	Neuroactive ligand-receptor interaction	20	0.000426	CALCR, AVPR2, PTGER2, GRIK1, CCKBR, LEPR, BDKRB2, VIPR1, ADORA1, NPY5R, GABRR3, SSTR2, ADRB1, PRLR, GRIA2, GRIA1, P2RX2, ADRA1B, ADRA2A, HTR2B
gga04060	Cytokine-cytokine receptor interaction	13	0.00502311	TNFRSF6B, IL1R2, CNTF, PRLR, LOC100857191, CXCR4, LEPR, EDA2R, CNTFR, IL12B, EDAR, EGF, LOC418668
gga04630	Jak-STAT signaling pathway	10	0.00925077	STAT4, CNTF, PRLR, SOCS3, LEPR, IL19, CNTFR, IL12B, PIK3R1, LOC418668
gga05164	Influenza A	10	0.01784	RNASEL, TNFRSF10B, SOCS3, FDPS, MAPK8, DNAJB1, IL12B, MX1, PIK3R1, HSPA8
gga00340	Histidine metabolism	4	0.0262815	CNDP1, HDC, HAL, UROC1
gga04020	Calcium signaling pathway	11	0.0279982	SLC8A3, ADRB1, ADCY7, CCKBR, ERBB3, ADCY8, P2RX2, ADRA1B, BDKRB2, HTR2B, ITPKA
gga04012	ErbB signaling pathway	7	0.0321953	CDKN1A, EREG, ERBB3, HBEGF, MAPK8, EGF, PIK3R1
gga04010	MAPK signaling pathway	13	0.0329842	IL1R2, FGF7, FGF16, NFKB2, FLNB, FOS, RASGRF2, HSPB1, MAPK8, GADD45B, EGF, HSPA8, NFATC1
gga04115	p53 signaling pathway	6	0.040669	STEAP3, CDKN1A, SERPINB5, CASP8, SFN, GADD45B
gga04920	Adipocytokine signaling pathway	6	0.0484377	SOCS3, LEPR, MAPK8, PRKAA2, IRS1, PPARGC1A
gga04931	Insulin resistance	7	0.0783892	SOCS3, MAPK8, CREB5, PRKAA2, IRS1, PPARGC1A, PIK3R1
gga04068	FoxO signaling pathway	8	0.0800999	CDKN1A, FBXO32, MAPK8, PRKAA2, GADD45B, EGF, IRS1, PIK3R1
gga04261	Adrenergic signaling in cardiomyocytes	8	0.0800999	ATP1B1, ADRB1, ADCY7, ADCY8, CREM, ADRA1B, CREB5, PIK3R1
gga04540	Gap junction	6	0.0995381	ADRB1, ADCY7, ADCY8, TUBAL3, EGF, HTR2B
