# Supplementary material for: Identification of molecular pathways and candidate genes associated with cocks’ comb size trait by genome-wide transcriptome analysis
Source: Sci Rep. 2018 Jan 31;8:2015. doi: 10.1038/s41598-018-20373-6 (PMC5792444; doi:10.1038/s41598-018-20373-6)
Supplement: Supplementary file 8 — Table S8 [file 41598_2018_20373_MOESM8_ESM.xls]

## Sheet: Sheet1
Identification of molecular pathways and candidate genes associated with cocks' comb size trait by genome-wide transcriptome analysis Yifan Liu, Yunjie Tu, Ming Zhang, Gaige Ji, Kun Wang, Yanju Shan, Xiaojun Ju, Di Zhang, Jingting Shu, and Jianming Zou
Supplymentary Table S8 Comb areas and heights of 30 roosters involved in qPCR.
BC samples	Comb area (mm2)	Comb height (mm)	SC samples	Comb area (mm2)	Comb height (mm)
BC1	2836	45.1	SC1	720.2	22.4
BC2	2506.8	46.3	SC2	716.4	22.3
BC3	2486.4	39.4	SC3	715.5	21.9
BC4	2182.1	39.2	SC4	713.3	21.7
BC5	2077.6	38.7	SC5	709.3	20.9
BC6	2058.8	38.2	SC6	701.9	21.2
BC7	1957	37.1	SC7	695.7	20.7
BC8	1900.8	37	SC8	691.9	20.6
BC9	1814.4	36.8	SC9	681.6	20.3
BC10	1769	36.4	SC10	675.4	20.1
BC11	1743.7	36.1	SC11	658.5	19.4
BC12	1699.3	35.3	SC12	653.4	18.9
BC13	1684.9	35	SC13	587.1	19.2
BC14	1684.5	35.3	SC14	580.3	18.3
BC15	1678.4	34.8	SC15	572.8	18
Means	2005.3	38.0467	Means	671.6	20.3933
