# Supplementary material for: Identification of molecular pathways and candidate genes associated with cocks’ comb size trait by genome-wide transcriptome analysis
Source: Sci Rep. 2018 Jan 31;8:2015. doi: 10.1038/s41598-018-20373-6 (PMC5792444; doi:10.1038/s41598-018-20373-6)
Supplement: Supplementary file 9 — Table S9 [file 41598_2018_20373_MOESM9_ESM.xls]

## Sheet: Sheet1
Identification of molecular pathways and candidate genes associated with cocks' comb size trait by genome-wide transcriptome analysis Yifan Liu, Yunjie Tu, Ming Zhang, Gaige Ji, Kun Wang, Yanju Shan, Xiaojun Ju, Di Zhang, Jingting Shu, and Jianming Zou
Supplymentary Table S9 Primers of differentially expressed genes used in qPCR
Gene ID	Gene symbol	Primer sequence	Product length (bp)
416453	CYP2W1	F-5' CCAAGTCAAGCACTGAGAG 3'	110
		R-5' GACAGGTTTGCAGACTGTAAG 3'
396052	CYP1A4	F-5' CCAAGTCAAGCACTGAGAG 3'	101
		R-5' TATGGCGCAGATGACGTT 3'
417998	CHADL	F-5' CCTTCACAAGCCTTCAAGAG 3'	165
		R-5' CTCCAGACTGTTTCAGCATT 3'
422166	EDA2R	F-5' GTTTCTTTGTGAGGAGCAGAT 3'	103
		R-5' GAACTGAACTGCTTCCACT 3'
415669	TPPP3	F-5' CTGACGGACACCTCCAAGTA 3'	101
		R-5' CTGTTGTCCACGATGTTCT 3'
415807	HSD17B2	F-5' CTTAGGTGCTCGCAAACATT 3'	102
		R-5' TAACACAGCGGTGATTAAGGAT 3'
378779	BMP2	F-5' CAGGATGAAGATAGCTGGT 3'	117
		R-5' CTTACGCTGTTTGTGTTTCG 3'
395329	VIPR1	F-5' TGTCGCTTGTGGATACGAT 3'	103
		R-5' GAGTGACAAGGTATGTCCAATG 3'
554217	TLR5	F-5' ATTGATCTCCGAGACAATGC 3'	108
		R-5' TACTATTGCCGTGTGAGCTAC 3'
378924	HAL	F-5' CTGATAACGGCGGATTTACC 3'	100
		R-5' GCATCCTCCACTGTATCATCAA 3'
396526	β-actin	F-5' GAGAAATTGTGCGTGACATCA 3'	118
		R-5' CCTGAACCTCTCATTGCCA 3'
